# Supplementary material for: Species-specific transcriptomic changes upon respiratory syncytial virus infection in cotton rats
Source: Sci Rep. 2022 Oct 4;12:16579. doi: 10.1038/s41598-022-19810-4 (PMC9531660; doi:10.1038/s41598-022-19810-4)
Supplement: Supplementary file 4 — Supplementary Information 4. [file 41598_2022_19810_MOESM4_ESM.xlsx]

## Sheet: KEGG_reconstruct
# Reconstruct full KEGG analysis by pasting the following lines into KEGG's "Reconstruct tool"
# Reconstruct tool found at https://www.kegg.jp/kegg/mapper/reconstruct.html (as of 12/31/2021)
S.hispidus				S.fulviventer
Shisp_DN0_c0_g1_i31.p1				Sfulv_DN0_c0_g1_i22.p1	K12044
Shisp_DN0_c0_g2_i1.p1				Sfulv_DN0_c0_g1_i74.p1	K10477
Shisp_DN0_c0_g9_i1.p1				Sfulv_DN0_c0_g6_i2.p1	K02207
Shisp_DN0_c1025_g1_i1.p1				Sfulv_DN0_c107_g1_i5.p1
Shisp_DN0_c120_g1_i1.p1				Sfulv_DN0_c107_g1_i6.p2
Shisp_DN0_c13_g1_i5.p1	K15113			Sfulv_DN0_c120_g1_i1.p1	K09523
Shisp_DN0_c13_g3_i5.p1	K02576			Sfulv_DN0_c13_g1_i14.p1
Shisp_DN0_c13_g3_i5.p3				Sfulv_DN0_c140_g1_i5.p1	K10313
Shisp_DN0_c154_g1_i2.p2				Sfulv_DN0_c140_g3_i1.p1
Shisp_DN0_c18_g1_i2.p2				Sfulv_DN0_c16_g1_i11.p1	K22865
Shisp_DN0_c19_g1_i2.p1				Sfulv_DN0_c17_g1_i2.p1
Shisp_DN0_c206_g1_i8.p1	K02377			Sfulv_DN0_c1_g1_i22.p1	K01081
Shisp_DN0_c2181_g1_i1.p1				Sfulv_DN0_c1_g1_i22.p2	K01081
Shisp_DN0_c2835_g1_i1.p1				Sfulv_DN0_c215_g1_i4.p1
Shisp_DN0_c2850_g1_i1.p1				Sfulv_DN0_c21_g1_i2.p1	K14971
Shisp_DN0_c28_g1_i1.p1				Sfulv_DN0_c22_g1_i2.p1	K16810
Shisp_DN0_c2_g1_i113.p1				Sfulv_DN0_c23_g1_i2.p1
Shisp_DN0_c2_g1_i113.p3				Sfulv_DN0_c26_g1_i1.p1	K07910
Shisp_DN0_c2_g1_i113.p2				Sfulv_DN0_c273_g1_i1.p1	K20301
Shisp_DN0_c2_g1_i21.p2				Sfulv_DN0_c273_g1_i1.p2
Shisp_DN0_c2_g1_i21.p1				Sfulv_DN0_c273_g1_i1.p4	K01132
Shisp_DN0_c2_g1_i22.p3				Sfulv_DN0_c273_g1_i6.p4	K20301
Shisp_DN0_c2_g1_i22.p1				Sfulv_DN0_c273_g1_i6.p1	K01132
Shisp_DN0_c2_g1_i26.p1				Sfulv_DN0_c273_g1_i6.p3
Shisp_DN0_c2_g1_i27.p1				Sfulv_DN0_c275_g1_i2.p1	K09169
Shisp_DN0_c2_g1_i70.p1				Sfulv_DN0_c2_g1_i5.p1
Shisp_DN0_c2_g1_i78.p1				Sfulv_DN0_c308_g1_i1.p1	K11220
Shisp_DN0_c2_g1_i97.p1				Sfulv_DN0_c308_g1_i1.p4
Shisp_DN0_c2_g2_i1.p1				Sfulv_DN0_c30_g1_i19.p1	K19527
Shisp_DN0_c31_g1_i1.p1				Sfulv_DN0_c30_g1_i19.p2	K19527
Shisp_DN0_c35_g1_i1.p1	K25395			Sfulv_DN0_c34_g1_i3.p1	K12383
Shisp_DN0_c391_g1_i6.p1	K09228			Sfulv_DN0_c38_g1_i1.p1
Shisp_DN0_c3_g7_i1.p1				Sfulv_DN0_c3_g1_i5.p1
Shisp_DN0_c40_g1_i1.p1				Sfulv_DN0_c433_g1_i2.p1
Shisp_DN0_c417_g1_i1.p1				Sfulv_DN0_c433_g1_i2.p3
Shisp_DN0_c48_g1_i1.p1				Sfulv_DN0_c433_g1_i2.p2
Shisp_DN0_c50_g1_i4.p1	K23826			Sfulv_DN0_c49_g1_i2.p1	K04705
Shisp_DN0_c5_g1_i19.p2	K20163			Sfulv_DN0_c4_g1_i17.p1	K21944
Shisp_DN0_c5_g1_i19.p1	K20163			Sfulv_DN0_c58_g3_i2.p1
Shisp_DN0_c636_g2_i1.p1				Sfulv_DN0_c58_g3_i2.p4
Shisp_DN0_c70_g1_i19.p1				Sfulv_DN0_c83_g1_i6.p1
Shisp_DN0_c760_g1_i3.p1				Sfulv_DN0_c924_g1_i2.p1	K24070
Shisp_DN0_c783_g1_i3.p1	K23829			Sfulv_DN100006_c0_g2_i1.p1
Shisp_DN0_c783_g1_i3.p4				Sfulv_DN10000_c11_g1_i1.p1
Shisp_DN0_c783_g2_i1.p2	K00432			Sfulv_DN10000_c14_g1_i1.p1
Shisp_DN0_c7_g1_i22.p1	K09228			Sfulv_DN10000_c1_g2_i1.p1
Shisp_DN0_c971_g1_i1.p1				Sfulv_DN100016_c0_g1_i1.p2
Shisp_DN0_c990_g1_i1.p1				Sfulv_DN100017_c0_g1_i1.p1	K11502
Shisp_DN100011_c0_g1_i1.p1	K04987			Sfulv_DN100017_c1_g1_i1.p1
Shisp_DN100012_c0_g1_i1.p1				Sfulv_DN100017_c1_g1_i4.p3
Shisp_DN100015_c0_g1_i1.p2				Sfulv_DN100017_c1_g1_i4.p1	K01081
Shisp_DN100017_c0_g1_i5.p1	K04308			Sfulv_DN100017_c1_g1_i4.p5
Shisp_DN100019_c0_g1_i2.p1	K04887			Sfulv_DN10001_c1_g1_i2.p1
Shisp_DN100022_c1_g2_i1.p1				Sfulv_DN10001_c2_g1_i2.p2
Shisp_DN100022_c3_g1_i16.p1				Sfulv_DN100022_c0_g1_i1.p1	K11649
Shisp_DN100032_c0_g1_i1.p1				Sfulv_DN100030_c0_g1_i2.p4	K02557
Shisp_DN100037_c0_g1_i1.p1				Sfulv_DN100030_c0_g1_i2.p1	K02556
Shisp_DN100037_c2_g1_i1.p1				Sfulv_DN100033_c0_g1_i1.p2	K22138
Shisp_DN100038_c0_g1_i4.p1				Sfulv_DN100036_c0_g1_i1.p1
Shisp_DN100038_c0_g1_i5.p1	K18407			Sfulv_DN100041_c0_g1_i1.p1
Shisp_DN10003_c0_g1_i1.p1				Sfulv_DN10004_c1_g1_i1.p1
Shisp_DN10004_c0_g1_i1.p1				Sfulv_DN10004_c3_g1_i1.p1
Shisp_DN100050_c0_g1_i1.p1				Sfulv_DN100057_c0_g1_i1.p1
Shisp_DN100051_c0_g1_i1.p1				Sfulv_DN10005_c1_g1_i1.p2
Shisp_DN100053_c1_g1_i1.p2				Sfulv_DN10007_c1_g1_i1.p1
Shisp_DN100055_c0_g1_i1.p1				Sfulv_DN10007_c2_g1_i1.p1
Shisp_DN100056_c0_g1_i1.p1				Sfulv_DN100086_c0_g1_i1.p1
Shisp_DN10005_c0_g1_i5.p1	K02202			Sfulv_DN100098_c0_g1_i1.p1
Shisp_DN10005_c2_g1_i1.p1				Sfulv_DN10009_c0_g1_i2.p1
Shisp_DN100067_c4_g1_i1.p1				Sfulv_DN10009_c5_g1_i1.p1
Shisp_DN100068_c0_g1_i1.p1	K24415			Sfulv_DN1000_c4_g1_i1.p1
Shisp_DN10006_c0_g1_i36.p3				Sfulv_DN1000_c7_g1_i2.p1
Shisp_DN10006_c0_g1_i36.p1	K05866			Sfulv_DN100105_c0_g1_i2.p1	K00656
Shisp_DN10006_c0_g1_i48.p1	K05866			Sfulv_DN100108_c1_g4_i1.p1	K21761
Shisp_DN100071_c0_g1_i1.p1				Sfulv_DN100108_c4_g1_i1.p2
Shisp_DN100077_c0_g1_i1.p2				Sfulv_DN100108_c4_g1_i1.p1
Shisp_DN100077_c0_g1_i1.p1				Sfulv_DN100110_c0_g1_i2.p1
Shisp_DN100077_c0_g1_i2.p1				Sfulv_DN100110_c0_g1_i2.p2
Shisp_DN100086_c0_g1_i1.p1				Sfulv_DN100110_c1_g1_i1.p1
Shisp_DN100087_c0_g1_i1.p1				Sfulv_DN100114_c0_g1_i6.p1
Shisp_DN10008_c1_g1_i2.p1				Sfulv_DN100114_c0_g2_i2.p1
Shisp_DN10008_c3_g2_i1.p2	K15400			Sfulv_DN100114_c1_g3_i1.p1
Shisp_DN10008_c6_g1_i1.p1				Sfulv_DN100114_c2_g1_i1.p1
Shisp_DN100091_c0_g1_i1.p1				Sfulv_DN100115_c1_g1_i1.p1
Shisp_DN100095_c0_g1_i2.p1				Sfulv_DN100118_c0_g1_i3.p1
Shisp_DN1000_c22_g1_i1.p1				Sfulv_DN10012_c0_g1_i1.p1
Shisp_DN1000_c2_g2_i7.p1				Sfulv_DN100131_c0_g1_i1.p1	K12319
Shisp_DN100114_c0_g1_i1.p1				Sfulv_DN100135_c4_g1_i1.p1
Shisp_DN100115_c0_g2_i2.p1				Sfulv_DN100143_c0_g1_i1.p1
Shisp_DN100120_c0_g1_i1.p1				Sfulv_DN100145_c0_g1_i12.p5	K18448
Shisp_DN100120_c0_g2_i2.p1				Sfulv_DN100145_c0_g1_i12.p1	K25382
Shisp_DN10012_c0_g1_i13.p1				Sfulv_DN100145_c0_g1_i12.p2	K18448
Shisp_DN10012_c0_g1_i3.p1				Sfulv_DN100148_c0_g1_i1.p1
Shisp_DN10012_c0_g1_i3.p2				Sfulv_DN100149_c0_g1_i3.p1	K01527
Shisp_DN10012_c0_g1_i5.p1	K20028			Sfulv_DN10014_c0_g1_i8.p1	K06464
Shisp_DN10012_c3_g1_i1.p1				Sfulv_DN10014_c0_g1_i8.p2
Shisp_DN10012_c4_g1_i1.p1				Sfulv_DN10016_c0_g1_i4.p1	K17447
Shisp_DN10012_c5_g1_i1.p2				Sfulv_DN10017_c0_g1_i3.p1
Shisp_DN10012_c8_g1_i1.p1				Sfulv_DN10017_c0_g1_i6.p1	K16546
Shisp_DN100132_c0_g1_i1.p1				Sfulv_DN10017_c1_g1_i2.p1
Shisp_DN100133_c0_g1_i1.p1				Sfulv_DN10017_c1_g1_i3.p1
Shisp_DN100142_c0_g1_i1.p1				Sfulv_DN10017_c5_g1_i1.p1
Shisp_DN100145_c1_g1_i1.p1				Sfulv_DN10017_c5_g1_i1.p2
Shisp_DN10014_c0_g1_i28.p1	K01389			Sfulv_DN100181_c0_g1_i1.p1
Shisp_DN100150_c0_g1_i1.p1				Sfulv_DN100193_c0_g1_i43.p1
Shisp_DN100154_c0_g1_i1.p1				Sfulv_DN100193_c0_g1_i46.p1	K19944
Shisp_DN100158_c0_g1_i1.p1				Sfulv_DN100195_c0_g2_i1.p1
Shisp_DN10015_c0_g1_i3.p1	K23594			Sfulv_DN1001_c0_g7_i1.p1
Shisp_DN10015_c1_g1_i2.p1	K18764			Sfulv_DN1001_c12_g1_i1.p1
Shisp_DN100168_c0_g1_i1.p1				Sfulv_DN1001_c2_g1_i18.p2
Shisp_DN100168_c0_g1_i2.p1				Sfulv_DN1001_c2_g1_i18.p1	K04352
Shisp_DN100168_c0_g1_i2.p2				Sfulv_DN100207_c1_g1_i1.p1
Shisp_DN10016_c0_g1_i8.p1				Sfulv_DN100207_c5_g1_i1.p1
Shisp_DN100173_c0_g1_i1.p1				Sfulv_DN10022_c0_g1_i2.p1
Shisp_DN100174_c0_g1_i1.p1				Sfulv_DN10022_c0_g2_i2.p2
Shisp_DN10017_c1_g1_i1.p1	K09228			Sfulv_DN10022_c0_g2_i2.p1
Shisp_DN10017_c1_g1_i1.p2				Sfulv_DN100239_c4_g1_i1.p1
Shisp_DN100181_c0_g3_i1.p1				Sfulv_DN10023_c0_g3_i1.p1
Shisp_DN10018_c4_g1_i10.p1				Sfulv_DN100240_c5_g1_i1.p1
Shisp_DN10018_c5_g1_i2.p1				Sfulv_DN100241_c4_g1_i1.p1
Shisp_DN100190_c0_g1_i1.p1				Sfulv_DN10024_c0_g1_i1.p1	K25440
Shisp_DN10019_c13_g1_i1.p1				Sfulv_DN10024_c0_g1_i10.p1
Shisp_DN10019_c8_g1_i1.p1				Sfulv_DN10024_c0_g1_i10.p2
Shisp_DN1001_c0_g1_i9.p1	K03064			Sfulv_DN10024_c0_g1_i9.p3	K25440
Shisp_DN100204_c0_g1_i1.p1				Sfulv_DN10024_c0_g1_i9.p1
Shisp_DN10020_c12_g1_i1.p3				Sfulv_DN100252_c0_g1_i1.p1
Shisp_DN10020_c1_g2_i1.p1				Sfulv_DN10025_c17_g1_i1.p1
Shisp_DN10020_c8_g1_i1.p1				Sfulv_DN100263_c0_g1_i1.p3	K07375
Shisp_DN100211_c0_g1_i39.p3	K15261			Sfulv_DN100265_c0_g2_i1.p1
Shisp_DN100211_c0_g1_i39.p2				Sfulv_DN100275_c0_g1_i3.p1
Shisp_DN100211_c0_g1_i39.p1	K15261			Sfulv_DN100275_c1_g2_i1.p1
Shisp_DN100211_c0_g1_i44.p2				Sfulv_DN10027_c1_g1_i1.p1
Shisp_DN100211_c0_g1_i44.p1	K15261			Sfulv_DN10027_c8_g1_i1.p1
Shisp_DN100212_c1_g1_i2.p2				Sfulv_DN10028_c1_g1_i1.p1
Shisp_DN100215_c6_g1_i1.p1				Sfulv_DN100291_c0_g1_i3.p1
Shisp_DN10021_c0_g1_i10.p2				Sfulv_DN10029_c0_g1_i3.p1
Shisp_DN10021_c0_g1_i14.p2				Sfulv_DN10029_c1_g2_i1.p1
Shisp_DN10021_c0_g1_i6.p1				Sfulv_DN1002_c0_g1_i1.p2
Shisp_DN10021_c0_g1_i6.p2				Sfulv_DN1002_c0_g1_i1.p1
Shisp_DN10021_c4_g1_i1.p1				Sfulv_DN1002_c13_g1_i1.p1	K08203
Shisp_DN10021_c4_g2_i1.p1				Sfulv_DN1002_c28_g1_i1.p1
Shisp_DN100226_c0_g2_i1.p1	K24469			Sfulv_DN1002_c2_g5_i1.p1
Shisp_DN10022_c0_g1_i20.p1	K23687			Sfulv_DN1002_c2_g6_i1.p1
Shisp_DN10022_c0_g1_i25.p1				Sfulv_DN1002_c2_g6_i1.p2
Shisp_DN10022_c0_g2_i1.p1				Sfulv_DN1002_c41_g1_i1.p1
Shisp_DN10023_c1_g1_i14.p1				Sfulv_DN1002_c4_g1_i1.p4
Shisp_DN100246_c0_g1_i1.p1				Sfulv_DN1002_c9_g1_i2.p1	K05662
Shisp_DN100256_c4_g1_i1.p1				Sfulv_DN100305_c2_g1_i1.p1
Shisp_DN100258_c0_g1_i1.p1				Sfulv_DN100309_c1_g1_i2.p1
Shisp_DN100260_c0_g1_i2.p1				Sfulv_DN10030_c0_g1_i1.p1
Shisp_DN100260_c0_g2_i4.p1				Sfulv_DN100315_c0_g1_i1.p1
Shisp_DN100267_c0_g1_i1.p1				Sfulv_DN10031_c0_g1_i18.p1
Shisp_DN10026_c0_g1_i10.p1	K07297			Sfulv_DN10031_c0_g1_i6.p1	K24526
Shisp_DN10026_c5_g1_i1.p1				Sfulv_DN10032_c0_g2_i1.p1
Shisp_DN10026_c7_g1_i1.p1	K24758			Sfulv_DN10032_c4_g1_i1.p1
Shisp_DN10027_c1_g1_i1.p1				Sfulv_DN10032_c4_g1_i1.p2
Shisp_DN100289_c0_g1_i1.p1				Sfulv_DN10032_c5_g1_i1.p1
Shisp_DN10028_c0_g1_i2.p1				Sfulv_DN100336_c1_g1_i1.p2
Shisp_DN10028_c0_g1_i2.p8				Sfulv_DN100336_c1_g4_i1.p1
Shisp_DN10028_c0_g1_i2.p9				Sfulv_DN100336_c1_g5_i1.p1
Shisp_DN10028_c0_g1_i2.p3	K19721			Sfulv_DN100339_c2_g1_i1.p1
Shisp_DN10028_c0_g1_i2.p6				Sfulv_DN100339_c3_g1_i1.p1
Shisp_DN10028_c2_g1_i1.p2				Sfulv_DN10033_c1_g1_i11.p1	K17570
Shisp_DN100299_c1_g1_i1.p2				Sfulv_DN100346_c0_g1_i1.p1
Shisp_DN100299_c1_g1_i1.p1				Sfulv_DN10034_c0_g1_i10.p1	K05620
Shisp_DN1002_c0_g1_i2.p1				Sfulv_DN10034_c0_g1_i27.p1	K05620
Shisp_DN1002_c17_g1_i1.p1				Sfulv_DN10034_c0_g2_i1.p1
Shisp_DN1002_c1_g1_i15.p2				Sfulv_DN10034_c1_g1_i1.p1
Shisp_DN1002_c1_g1_i15.p1	K08958			Sfulv_DN100356_c1_g1_i2.p1	K09513
Shisp_DN1002_c4_g1_i1.p1	K10635			Sfulv_DN100356_c4_g1_i1.p1
Shisp_DN1002_c8_g1_i1.p3				Sfulv_DN100356_c5_g1_i1.p1
Shisp_DN100302_c0_g1_i1.p1				Sfulv_DN10035_c0_g1_i16.p1	K04257
Shisp_DN10030_c0_g1_i3.p1	K08763			Sfulv_DN10035_c1_g2_i1.p1
Shisp_DN100314_c0_g1_i1.p1				Sfulv_DN10035_c1_g3_i1.p1
Shisp_DN100315_c0_g1_i1.p1				Sfulv_DN10035_c4_g1_i1.p1
Shisp_DN10031_c0_g1_i4.p1				Sfulv_DN100362_c0_g1_i1.p1	K09310
Shisp_DN10031_c0_g2_i1.p1				Sfulv_DN100362_c0_g2_i3.p1	K09341
Shisp_DN100320_c0_g1_i1.p1				Sfulv_DN10036_c0_g3_i8.p1	K03124
Shisp_DN100321_c0_g1_i3.p2	K04503			Sfulv_DN10036_c1_g2_i2.p1
Shisp_DN100322_c0_g1_i1.p1				Sfulv_DN100373_c0_g3_i1.p1
Shisp_DN100322_c1_g1_i1.p1				Sfulv_DN10037_c0_g1_i1.p1
Shisp_DN100327_c0_g1_i1.p1				Sfulv_DN100380_c3_g1_i1.p1
Shisp_DN10032_c2_g1_i1.p1				Sfulv_DN100392_c1_g1_i1.p1
Shisp_DN10032_c6_g1_i3.p1				Sfulv_DN100399_c0_g1_i1.p1
Shisp_DN10032_c6_g1_i7.p1				Sfulv_DN10039_c1_g1_i1.p1
Shisp_DN10032_c6_g5_i1.p1				Sfulv_DN10039_c3_g1_i1.p1
Shisp_DN10032_c7_g1_i1.p2				Sfulv_DN100408_c0_g1_i8.p2
Shisp_DN100331_c1_g1_i1.p2				Sfulv_DN100408_c0_g1_i8.p1	K08448
Shisp_DN100333_c0_g1_i1.p1				Sfulv_DN100408_c0_g1_i9.p4
Shisp_DN100341_c1_g1_i3.p1	K16068			Sfulv_DN100408_c0_g1_i9.p3	K08448
Shisp_DN100346_c0_g1_i2.p2				Sfulv_DN100408_c0_g1_i9.p1
Shisp_DN100346_c0_g1_i2.p1				Sfulv_DN10040_c0_g1_i1.p3
Shisp_DN100347_c3_g1_i1.p1				Sfulv_DN10040_c0_g1_i3.p1	K20356
Shisp_DN100357_c1_g1_i1.p1				Sfulv_DN10040_c10_g1_i1.p1
Shisp_DN100358_c1_g1_i1.p1				Sfulv_DN10040_c2_g1_i2.p1	K18310
Shisp_DN100359_c0_g2_i6.p1	K21596			Sfulv_DN100415_c0_g1_i1.p1
Shisp_DN10035_c0_g1_i2.p2	K04959			Sfulv_DN100417_c0_g1_i1.p2
Shisp_DN10035_c5_g1_i1.p1				Sfulv_DN10041_c0_g1_i1.p1
Shisp_DN10035_c7_g1_i1.p1				Sfulv_DN100438_c0_g1_i1.p1
Shisp_DN100366_c0_g1_i1.p1	K01006			Sfulv_DN100439_c0_g1_i1.p1
Shisp_DN100366_c0_g1_i3.p1	K01006			Sfulv_DN10043_c0_g1_i7.p1	K07413
Shisp_DN100366_c0_g1_i4.p1	K01006			Sfulv_DN10043_c0_g2_i4.p3
Shisp_DN100366_c0_g1_i6.p1	K01006			Sfulv_DN10043_c0_g2_i4.p1	K07413
Shisp_DN100366_c1_g1_i1.p1	K01006			Sfulv_DN10043_c1_g2_i1.p1
Shisp_DN10036_c0_g2_i1.p1				Sfulv_DN10043_c5_g1_i1.p1
Shisp_DN100370_c0_g1_i1.p1				Sfulv_DN100441_c1_g1_i1.p1
Shisp_DN100379_c3_g1_i2.p1				Sfulv_DN100441_c4_g2_i1.p1
Shisp_DN100380_c0_g2_i1.p1				Sfulv_DN100443_c1_g1_i1.p1	K04467
Shisp_DN100381_c0_g1_i1.p2	K01411			Sfulv_DN100450_c1_g1_i1.p1
Shisp_DN100391_c0_g1_i1.p1				Sfulv_DN100476_c0_g1_i1.p1
Shisp_DN100391_c4_g1_i1.p1				Sfulv_DN10047_c0_g1_i28.p3
Shisp_DN100394_c0_g2_i1.p1	K02945			Sfulv_DN10047_c0_g1_i28.p1	K18622
Shisp_DN100394_c0_g4_i1.p1				Sfulv_DN10047_c0_g1_i48.p1	K18622
Shisp_DN100396_c0_g2_i1.p1				Sfulv_DN10047_c0_g3_i1.p1
Shisp_DN10039_c4_g2_i1.p1				Sfulv_DN10047_c3_g1_i1.p1
Shisp_DN10039_c6_g1_i1.p1				Sfulv_DN100481_c0_g2_i1.p1
Shisp_DN1003_c0_g1_i1.p1	K04043			Sfulv_DN100481_c0_g2_i3.p1
Shisp_DN1003_c0_g1_i2.p1				Sfulv_DN10048_c0_g3_i1.p1
Shisp_DN1003_c0_g2_i1.p1	K05609			Sfulv_DN100491_c0_g1_i12.p1	K17924
Shisp_DN1003_c0_g2_i1.p2				Sfulv_DN100493_c0_g1_i1.p1
Shisp_DN1003_c0_g2_i2.p1				Sfulv_DN100495_c7_g1_i1.p1
Shisp_DN1003_c35_g1_i1.p1				Sfulv_DN10049_c12_g1_i1.p1
Shisp_DN1003_c3_g1_i1.p2				Sfulv_DN10049_c8_g1_i1.p1
Shisp_DN1003_c3_g1_i1.p1	K15010			Sfulv_DN1004_c0_g1_i30.p1
Shisp_DN1003_c5_g1_i9.p1	K17275			Sfulv_DN1004_c0_g1_i33.p2
Shisp_DN1003_c65_g1_i1.p1				Sfulv_DN1004_c0_g1_i33.p1	K12494
Shisp_DN1003_c8_g1_i3.p2				Sfulv_DN1004_c1_g1_i1.p1
Shisp_DN1003_c8_g1_i3.p3				Sfulv_DN10050_c0_g4_i1.p1	K00134
Shisp_DN100409_c0_g1_i1.p1				Sfulv_DN10050_c0_g5_i1.p1
Shisp_DN10040_c1_g3_i1.p1				Sfulv_DN10050_c2_g1_i1.p1	K17461
Shisp_DN100414_c0_g1_i1.p1				Sfulv_DN100510_c0_g1_i4.p1
Shisp_DN100417_c0_g1_i2.p2				Sfulv_DN100515_c0_g1_i5.p3
Shisp_DN100417_c0_g1_i2.p5				Sfulv_DN100515_c0_g1_i5.p1
Shisp_DN100417_c0_g1_i2.p1				Sfulv_DN100520_c0_g1_i1.p3
Shisp_DN100417_c1_g2_i1.p1				Sfulv_DN100520_c0_g1_i1.p1	K17751
Shisp_DN10041_c0_g1_i1.p1				Sfulv_DN100520_c0_g1_i2.p1	K17751
Shisp_DN100422_c0_g1_i2.p1				Sfulv_DN100525_c0_g1_i2.p1
Shisp_DN100422_c0_g1_i4.p1				Sfulv_DN100526_c0_g4_i1.p1
Shisp_DN100429_c0_g1_i1.p1				Sfulv_DN100528_c0_g1_i2.p1
Shisp_DN100430_c1_g1_i1.p1				Sfulv_DN100528_c1_g1_i3.p1
Shisp_DN100433_c0_g1_i3.p1				Sfulv_DN100528_c1_g2_i1.p1
Shisp_DN10043_c0_g1_i4.p1				Sfulv_DN100528_c1_g4_i1.p1	K02599
Shisp_DN10043_c5_g1_i1.p1				Sfulv_DN100528_c3_g1_i1.p1
Shisp_DN10043_c5_g1_i1.p2				Sfulv_DN100535_c0_g2_i1.p1
Shisp_DN10044_c5_g1_i1.p1				Sfulv_DN100535_c1_g2_i1.p1
Shisp_DN100457_c0_g1_i1.p1				Sfulv_DN10053_c0_g2_i1.p1
Shisp_DN100458_c0_g1_i3.p1				Sfulv_DN10053_c21_g1_i1.p1
Shisp_DN10045_c14_g1_i1.p1				Sfulv_DN10053_c22_g1_i1.p1	K05502
Shisp_DN10045_c4_g1_i1.p1				Sfulv_DN10053_c6_g1_i1.p1
Shisp_DN100464_c5_g1_i1.p1				Sfulv_DN100540_c0_g1_i1.p1
Shisp_DN100466_c0_g1_i1.p1				Sfulv_DN100540_c0_g3_i1.p1
Shisp_DN10046_c0_g1_i1.p1				Sfulv_DN100540_c0_g3_i1.p2
Shisp_DN10046_c1_g1_i2.p1	K14788			Sfulv_DN100542_c0_g1_i1.p1
Shisp_DN10046_c5_g1_i1.p1				Sfulv_DN100546_c0_g1_i2.p1	K24929
Shisp_DN100471_c0_g1_i1.p2				Sfulv_DN100547_c0_g1_i3.p1	K14305
Shisp_DN100471_c0_g1_i1.p1				Sfulv_DN100547_c1_g1_i2.p1
Shisp_DN100472_c0_g1_i1.p1				Sfulv_DN100547_c1_g1_i2.p2	K15606
Shisp_DN100474_c0_g1_i2.p1				Sfulv_DN10054_c0_g1_i128.p4	K12047
Shisp_DN100479_c0_g1_i1.p1				Sfulv_DN10054_c0_g1_i128.p1	K12047
Shisp_DN10047_c0_g1_i3.p1				Sfulv_DN10054_c0_g1_i86.p1	K12047
Shisp_DN100481_c1_g1_i1.p1				Sfulv_DN100554_c0_g1_i1.p1	K19582
Shisp_DN100483_c3_g1_i1.p1				Sfulv_DN100555_c0_g1_i1.p2
Shisp_DN100486_c1_g1_i2.p1				Sfulv_DN100556_c1_g1_i1.p1	K10505
Shisp_DN100492_c0_g2_i3.p2				Sfulv_DN100556_c8_g1_i1.p1
Shisp_DN100492_c0_g2_i6.p1				Sfulv_DN100559_c0_g4_i2.p1
Shisp_DN100493_c0_g1_i2.p2				Sfulv_DN10055_c0_g1_i1.p1
Shisp_DN100494_c1_g1_i1.p1				Sfulv_DN100560_c0_g1_i1.p1	K05512
Shisp_DN100495_c0_g1_i1.p1				Sfulv_DN100564_c0_g1_i1.p1
Shisp_DN100499_c1_g1_i1.p1				Sfulv_DN100568_c0_g1_i1.p1
Shisp_DN10049_c0_g1_i11.p1	K06751			Sfulv_DN10056_c0_g1_i13.p1
Shisp_DN10049_c0_g1_i6.p1	K06751			Sfulv_DN10056_c0_g1_i5.p3	K09524
Shisp_DN1004_c0_g1_i114.p2				Sfulv_DN10056_c0_g1_i5.p2	K16858
Shisp_DN1004_c0_g1_i182.p3				Sfulv_DN10056_c0_g1_i7.p2	K09524
Shisp_DN1004_c0_g1_i182.p5	K08798			Sfulv_DN10056_c0_g1_i9.p1	K09524
Shisp_DN1004_c0_g1_i182.p10				Sfulv_DN10056_c2_g1_i2.p3
Shisp_DN1004_c0_g1_i182.p1	K08798			Sfulv_DN10056_c6_g1_i1.p1
Shisp_DN1004_c0_g1_i241.p1				Sfulv_DN100570_c0_g2_i2.p1
Shisp_DN1004_c0_g1_i255.p2	K08798			Sfulv_DN100570_c1_g1_i1.p1
Shisp_DN1004_c0_g1_i255.p1				Sfulv_DN100571_c3_g1_i1.p1
Shisp_DN1004_c14_g1_i1.p1				Sfulv_DN100573_c0_g1_i4.p1
Shisp_DN1004_c15_g1_i1.p1				Sfulv_DN100573_c2_g1_i1.p1
Shisp_DN1004_c3_g1_i8.p1	K11411			Sfulv_DN100586_c0_g3_i2.p1
Shisp_DN100502_c2_g1_i1.p1				Sfulv_DN10058_c0_g1_i1.p1
Shisp_DN100502_c3_g1_i1.p1				Sfulv_DN100595_c0_g1_i3.p1
Shisp_DN100503_c0_g2_i1.p1				Sfulv_DN100597_c0_g1_i3.p2
Shisp_DN100508_c0_g3_i1.p1				Sfulv_DN100597_c0_g1_i3.p1
Shisp_DN10050_c1_g1_i20.p1	K09228			Sfulv_DN1005_c0_g3_i1.p1
Shisp_DN100512_c0_g1_i1.p1				Sfulv_DN1005_c2_g1_i1.p1
Shisp_DN100515_c0_g1_i4.p3	K11288			Sfulv_DN100600_c0_g1_i2.p2
Shisp_DN100515_c0_g1_i4.p1	K11288			Sfulv_DN100600_c0_g1_i2.p1
Shisp_DN100515_c0_g1_i6.p1	K09230			Sfulv_DN100601_c0_g1_i2.p1	K24780
Shisp_DN100515_c0_g1_i6.p2	K11288			Sfulv_DN100603_c0_g1_i1.p1
Shisp_DN100515_c0_g1_i7.p1	K11288			Sfulv_DN100607_c1_g1_i1.p2	K00814
Shisp_DN100517_c0_g3_i1.p1				Sfulv_DN100612_c0_g2_i1.p1
Shisp_DN100517_c4_g1_i1.p1				Sfulv_DN100612_c1_g1_i1.p1
Shisp_DN100518_c0_g2_i1.p1				Sfulv_DN100622_c0_g1_i1.p1	K08040
Shisp_DN10052_c2_g1_i2.p1				Sfulv_DN100624_c0_g1_i1.p1	K24436
Shisp_DN10052_c7_g1_i1.p1				Sfulv_DN10062_c0_g1_i1.p1	K14165
Shisp_DN100533_c0_g1_i1.p1				Sfulv_DN100630_c0_g1_i1.p1
Shisp_DN100538_c0_g1_i1.p1				Sfulv_DN100633_c0_g1_i1.p1
Shisp_DN10053_c2_g2_i1.p1				Sfulv_DN100634_c6_g1_i1.p1
Shisp_DN100544_c12_g1_i1.p1				Sfulv_DN100634_c7_g1_i1.p1	K20642
Shisp_DN10054_c0_g1_i1.p1				Sfulv_DN100636_c0_g1_i3.p1
Shisp_DN100550_c0_g1_i1.p1				Sfulv_DN100638_c0_g1_i1.p1	K04417
Shisp_DN100555_c0_g1_i1.p1				Sfulv_DN100640_c0_g2_i1.p1
Shisp_DN100557_c0_g1_i1.p2	K21952			Sfulv_DN100640_c0_g2_i1.p2
Shisp_DN100557_c0_g1_i1.p1	K21952			Sfulv_DN10064_c0_g4_i1.p1
Shisp_DN10055_c2_g1_i15.p2	K17941			Sfulv_DN10064_c2_g1_i1.p1
Shisp_DN10055_c2_g1_i15.p1	K03768			Sfulv_DN100650_c0_g1_i1.p1
Shisp_DN100562_c0_g1_i5.p1	K12035			Sfulv_DN100650_c0_g1_i1.p3
Shisp_DN100568_c1_g1_i1.p1				Sfulv_DN100651_c0_g1_i1.p1
Shisp_DN100577_c0_g2_i2.p1				Sfulv_DN100663_c0_g1_i1.p2
Shisp_DN100578_c2_g1_i1.p1				Sfulv_DN100665_c0_g1_i1.p1
Shisp_DN10057_c0_g1_i3.p1	K13373			Sfulv_DN100679_c0_g1_i1.p1
Shisp_DN10057_c0_g1_i4.p1	K13373			Sfulv_DN10067_c2_g1_i1.p1
Shisp_DN100581_c0_g1_i1.p1				Sfulv_DN10067_c2_g1_i1.p2
Shisp_DN100587_c1_g1_i2.p1				Sfulv_DN100681_c0_g1_i5.p1	K23855
Shisp_DN100587_c1_g6_i1.p1				Sfulv_DN100681_c0_g1_i8.p3
Shisp_DN100590_c0_g1_i1.p1				Sfulv_DN100681_c0_g1_i8.p4
Shisp_DN100592_c0_g1_i1.p1				Sfulv_DN100681_c0_g2_i1.p2
Shisp_DN100595_c0_g1_i1.p1	K18171			Sfulv_DN100683_c0_g1_i1.p1
Shisp_DN100599_c0_g1_i1.p1				Sfulv_DN100684_c0_g1_i1.p1
Shisp_DN10059_c1_g2_i1.p1				Sfulv_DN100685_c0_g1_i1.p1
Shisp_DN10059_c3_g1_i1.p1				Sfulv_DN10068_c0_g6_i1.p1
Shisp_DN1005_c0_g1_i1.p1				Sfulv_DN10068_c3_g1_i1.p1
Shisp_DN1005_c3_g1_i1.p1				Sfulv_DN10068_c4_g1_i1.p1
Shisp_DN1005_c4_g1_i1.p1				Sfulv_DN100696_c0_g1_i1.p1
Shisp_DN100602_c0_g1_i1.p1	K16676			Sfulv_DN1006_c0_g1_i8.p1	K23026
Shisp_DN100606_c0_g1_i1.p1	K05034			Sfulv_DN1006_c12_g1_i1.p3
Shisp_DN100606_c0_g1_i1.p2				Sfulv_DN1006_c12_g1_i1.p1
Shisp_DN100606_c0_g1_i2.p1				Sfulv_DN1006_c18_g2_i1.p1
Shisp_DN100608_c3_g1_i1.p1				Sfulv_DN1006_c26_g1_i1.p1
Shisp_DN100612_c0_g2_i1.p1				Sfulv_DN1006_c3_g1_i1.p1	K02266
Shisp_DN100615_c2_g1_i1.p1				Sfulv_DN1006_c3_g1_i2.p1	K02266
Shisp_DN10061_c0_g1_i2.p2				Sfulv_DN1006_c4_g1_i1.p1
Shisp_DN10061_c0_g1_i2.p1	K24019			Sfulv_DN1006_c62_g1_i1.p1
Shisp_DN10061_c2_g1_i1.p1				Sfulv_DN1006_c6_g1_i1.p1
Shisp_DN10061_c3_g1_i1.p1				Sfulv_DN1006_c6_g1_i1.p4
Shisp_DN100624_c0_g2_i2.p1				Sfulv_DN1006_c7_g2_i3.p1	K01527
Shisp_DN100627_c1_g1_i1.p1				Sfulv_DN1006_c9_g1_i1.p1
Shisp_DN100627_c3_g1_i1.p1				Sfulv_DN100705_c0_g1_i1.p2
Shisp_DN100630_c2_g1_i1.p1				Sfulv_DN100707_c0_g1_i1.p1	K07375
Shisp_DN100631_c0_g1_i20.p1	K02685			Sfulv_DN100712_c3_g1_i1.p1
Shisp_DN100634_c0_g2_i1.p1				Sfulv_DN10071_c1_g1_i1.p1
Shisp_DN100636_c0_g1_i1.p1				Sfulv_DN100721_c1_g1_i2.p1
Shisp_DN100638_c0_g1_i1.p1				Sfulv_DN100722_c0_g1_i1.p1
Shisp_DN100641_c0_g2_i1.p1				Sfulv_DN100726_c0_g1_i1.p1
Shisp_DN100641_c0_g2_i1.p2				Sfulv_DN100734_c0_g2_i1.p1
Shisp_DN100641_c0_g5_i1.p1				Sfulv_DN100743_c1_g1_i2.p1
Shisp_DN100642_c0_g1_i2.p1				Sfulv_DN100744_c0_g1_i1.p1
Shisp_DN100644_c0_g1_i20.p4				Sfulv_DN100746_c0_g1_i4.p1	K23483
Shisp_DN100644_c0_g1_i20.p1				Sfulv_DN100746_c0_g2_i1.p1
Shisp_DN100644_c0_g1_i5.p2				Sfulv_DN100749_c0_g1_i1.p1
Shisp_DN100644_c0_g1_i5.p1				Sfulv_DN100765_c0_g1_i1.p1
Shisp_DN100645_c0_g1_i1.p1	K01937			Sfulv_DN10076_c2_g2_i1.p1	K04257
Shisp_DN100647_c0_g1_i1.p1				Sfulv_DN100771_c1_g1_i1.p1
Shisp_DN100648_c1_g1_i1.p1				Sfulv_DN100772_c0_g1_i1.p1
Shisp_DN100649_c1_g1_i1.p1				Sfulv_DN100775_c0_g1_i3.p1
Shisp_DN10064_c13_g1_i1.p1				Sfulv_DN100776_c0_g1_i1.p1
Shisp_DN100652_c0_g3_i1.p1				Sfulv_DN100779_c0_g1_i1.p1
Shisp_DN100655_c0_g1_i1.p1	K14684			Sfulv_DN10077_c0_g1_i4.p1
Shisp_DN100657_c0_g2_i1.p1				Sfulv_DN100787_c0_g1_i1.p1
Shisp_DN100659_c0_g1_i1.p1				Sfulv_DN100787_c0_g2_i1.p1	K04677
Shisp_DN10065_c0_g2_i1.p1	K11461			Sfulv_DN100787_c0_g2_i1.p2
Shisp_DN100664_c0_g1_i1.p1				Sfulv_DN100787_c2_g1_i1.p1
Shisp_DN100665_c0_g2_i1.p1				Sfulv_DN100792_c0_g1_i1.p1	K07925
Shisp_DN100666_c0_g1_i1.p1	K23014			Sfulv_DN10079_c0_g1_i5.p1	K24236
Shisp_DN10066_c0_g2_i3.p1				Sfulv_DN1007_c0_g1_i9.p2	K23797
Shisp_DN10066_c5_g1_i1.p1				Sfulv_DN1007_c0_g1_i9.p1	K23797
Shisp_DN100670_c0_g2_i1.p1				Sfulv_DN1007_c1_g1_i5.p1	K22744
Shisp_DN100676_c1_g1_i2.p2				Sfulv_DN1007_c3_g1_i2.p1	K12488
Shisp_DN100678_c0_g1_i1.p1				Sfulv_DN1007_c3_g1_i2.p4
Shisp_DN10067_c1_g1_i2.p1				Sfulv_DN1007_c4_g1_i3.p2
Shisp_DN100683_c5_g1_i1.p1				Sfulv_DN1007_c4_g1_i3.p1
Shisp_DN100684_c0_g1_i1.p1				Sfulv_DN1007_c8_g2_i18.p2
Shisp_DN100685_c0_g3_i1.p1				Sfulv_DN1007_c8_g2_i8.p1	K22735
Shisp_DN100686_c2_g2_i2.p1				Sfulv_DN1007_c8_g2_i8.p2
Shisp_DN10068_c2_g1_i1.p2				Sfulv_DN100800_c1_g1_i1.p1
Shisp_DN100694_c0_g1_i3.p1	K18598			Sfulv_DN100801_c0_g1_i4.p1
Shisp_DN100694_c0_g2_i16.p1	K18598			Sfulv_DN100802_c0_g1_i1.p1
Shisp_DN10069_c0_g1_i10.p1	K01530			Sfulv_DN100807_c1_g1_i1.p1
Shisp_DN1006_c0_g1_i13.p1	K17920			Sfulv_DN100813_c0_g1_i1.p2	K08541
Shisp_DN1006_c14_g1_i1.p1				Sfulv_DN100813_c0_g1_i1.p1	K11518
Shisp_DN1006_c1_g1_i3.p1	K05854			Sfulv_DN100826_c0_g2_i1.p1
Shisp_DN1006_c37_g1_i1.p3				Sfulv_DN10082_c2_g1_i2.p1
Shisp_DN1006_c37_g1_i1.p2				Sfulv_DN100835_c0_g1_i4.p1
Shisp_DN1006_c8_g1_i1.p1				Sfulv_DN100855_c0_g1_i2.p1	K11366
Shisp_DN100705_c0_g1_i4.p1				Sfulv_DN100860_c0_g1_i1.p1	K09228
Shisp_DN100705_c0_g1_i5.p1				Sfulv_DN100862_c0_g1_i1.p1
Shisp_DN10070_c0_g1_i36.p1	K17451			Sfulv_DN100864_c0_g1_i1.p2
Shisp_DN10070_c8_g1_i1.p1				Sfulv_DN100870_c0_g1_i1.p1
Shisp_DN100714_c0_g1_i5.p1	K00637			Sfulv_DN100877_c0_g1_i1.p1	K04884
Shisp_DN100716_c0_g1_i12.p1				Sfulv_DN100878_c0_g1_i1.p1
Shisp_DN100716_c0_g1_i3.p2				Sfulv_DN100883_c0_g2_i1.p1
Shisp_DN100716_c0_g1_i3.p1				Sfulv_DN10088_c0_g1_i1.p2
Shisp_DN100716_c1_g1_i1.p1				Sfulv_DN10088_c8_g1_i1.p1
Shisp_DN100718_c0_g1_i2.p1				Sfulv_DN100890_c0_g1_i2.p1
Shisp_DN100727_c0_g1_i3.p1				Sfulv_DN100890_c2_g1_i1.p2
Shisp_DN100729_c0_g1_i1.p1				Sfulv_DN100893_c0_g1_i1.p1
Shisp_DN100736_c2_g2_i1.p1				Sfulv_DN100893_c2_g1_i1.p1
Shisp_DN100736_c3_g1_i1.p1				Sfulv_DN100894_c4_g1_i1.p1
Shisp_DN100737_c3_g1_i1.p1				Sfulv_DN100897_c2_g1_i1.p2
Shisp_DN100739_c1_g1_i1.p1				Sfulv_DN100897_c7_g1_i1.p1
Shisp_DN100739_c2_g1_i4.p1	K18627			Sfulv_DN10089_c0_g2_i2.p1
Shisp_DN100739_c2_g1_i4.p2	K18627			Sfulv_DN1008_c0_g1_i115.p5
Shisp_DN100739_c2_g3_i1.p2				Sfulv_DN1008_c0_g1_i115.p2	K07071
Shisp_DN100739_c2_g3_i1.p1				Sfulv_DN1008_c0_g1_i115.p1
Shisp_DN100743_c1_g5_i1.p1				Sfulv_DN1008_c0_g1_i115.p4	K24235
Shisp_DN100744_c0_g1_i1.p1				Sfulv_DN1008_c0_g1_i134.p6	K07071
Shisp_DN100749_c0_g1_i1.p1				Sfulv_DN1008_c0_g1_i134.p5
Shisp_DN10074_c0_g1_i1.p1	K21128			Sfulv_DN1008_c0_g1_i134.p3	K24235
Shisp_DN100750_c3_g1_i1.p1				Sfulv_DN1008_c0_g1_i134.p1
Shisp_DN100758_c2_g1_i2.p2				Sfulv_DN1008_c0_g1_i134.p4
Shisp_DN100758_c8_g1_i1.p1				Sfulv_DN1008_c0_g1_i168.p2
Shisp_DN10075_c0_g1_i77.p4	K18462			Sfulv_DN1008_c0_g1_i168.p1
Shisp_DN10075_c0_g1_i77.p1	K18462			Sfulv_DN1008_c0_g1_i74.p1	K07071
Shisp_DN10075_c0_g1_i95.p1				Sfulv_DN1008_c1_g1_i3.p1	K05126
Shisp_DN10075_c0_g1_i95.p2				Sfulv_DN1008_c5_g1_i1.p2
Shisp_DN10075_c6_g1_i1.p1				Sfulv_DN1008_c6_g1_i1.p1	K14764
Shisp_DN100762_c0_g1_i1.p1				Sfulv_DN1008_c7_g1_i1.p1
Shisp_DN100764_c0_g2_i1.p1				Sfulv_DN1008_c7_g2_i1.p1
Shisp_DN100766_c0_g1_i2.p2				Sfulv_DN100905_c0_g1_i4.p1	K24065
Shisp_DN100770_c0_g1_i1.p1				Sfulv_DN100909_c0_g1_i1.p1
Shisp_DN100776_c0_g1_i2.p1	K07409			Sfulv_DN100915_c0_g1_i2.p1	K05222
Shisp_DN100778_c1_g1_i1.p2				Sfulv_DN100921_c0_g1_i1.p1
Shisp_DN100778_c1_g1_i1.p1				Sfulv_DN100923_c0_g1_i1.p1
Shisp_DN100778_c2_g1_i1.p1				Sfulv_DN100923_c0_g1_i2.p1
Shisp_DN100779_c0_g1_i8.p1				Sfulv_DN10092_c0_g2_i1.p1
Shisp_DN100779_c1_g1_i2.p1				Sfulv_DN100931_c5_g1_i1.p1
Shisp_DN10077_c0_g1_i2.p1				Sfulv_DN100933_c0_g1_i1.p1
Shisp_DN100780_c1_g1_i1.p1				Sfulv_DN100939_c0_g1_i1.p1
Shisp_DN100781_c0_g1_i1.p1				Sfulv_DN100940_c0_g1_i1.p1
Shisp_DN100781_c1_g2_i1.p2				Sfulv_DN100940_c0_g5_i1.p1
Shisp_DN100781_c1_g2_i1.p1	K14721			Sfulv_DN10094_c0_g1_i14.p4	K13577
Shisp_DN100788_c0_g1_i2.p2				Sfulv_DN10094_c0_g1_i14.p1
Shisp_DN100788_c0_g1_i2.p1				Sfulv_DN10094_c0_g1_i14.p2
Shisp_DN100788_c0_g1_i4.p2				Sfulv_DN10094_c0_g1_i17.p5
Shisp_DN100788_c0_g1_i4.p1				Sfulv_DN10094_c0_g1_i17.p6	K02935
Shisp_DN10078_c0_g1_i1.p1				Sfulv_DN10094_c0_g1_i2.p3	K13577
Shisp_DN10078_c1_g1_i1.p1				Sfulv_DN10094_c0_g1_i2.p1
Shisp_DN10078_c2_g1_i1.p1				Sfulv_DN10094_c0_g1_i26.p1	K02935
Shisp_DN10078_c2_g2_i1.p1				Sfulv_DN10094_c0_g1_i28.p6	K02935
Shisp_DN100798_c0_g1_i1.p1				Sfulv_DN10094_c0_g1_i28.p5
Shisp_DN100799_c0_g1_i1.p1				Sfulv_DN10094_c0_g1_i28.p1
Shisp_DN10079_c0_g1_i10.p2	K23495			Sfulv_DN10094_c0_g1_i5.p1	K13577
Shisp_DN10079_c0_g1_i19.p1				Sfulv_DN10094_c0_g1_i5.p5
Shisp_DN10079_c0_g1_i9.p2				Sfulv_DN10094_c0_g1_i5.p3
Shisp_DN10079_c0_g1_i9.p1	K23495			Sfulv_DN10094_c11_g1_i1.p1	K00940
Shisp_DN10079_c1_g1_i1.p1				Sfulv_DN100956_c0_g1_i1.p1
Shisp_DN10079_c2_g1_i1.p1				Sfulv_DN100957_c0_g1_i1.p1
Shisp_DN1007_c0_g1_i7.p1	K15516			Sfulv_DN10095_c0_g2_i1.p1
Shisp_DN1007_c1_g2_i3.p1	K04459			Sfulv_DN100970_c0_g1_i1.p1
Shisp_DN100802_c0_g1_i1.p1				Sfulv_DN100977_c0_g1_i1.p3
Shisp_DN10080_c12_g1_i1.p1				Sfulv_DN10097_c0_g1_i4.p1
Shisp_DN10080_c15_g1_i1.p1				Sfulv_DN100987_c0_g1_i1.p1
Shisp_DN100812_c1_g1_i1.p1				Sfulv_DN10098_c0_g1_i1.p1
Shisp_DN100812_c2_g2_i1.p2				Sfulv_DN100996_c2_g1_i1.p1
Shisp_DN100812_c5_g1_i1.p1				Sfulv_DN100996_c3_g1_i1.p1
Shisp_DN100815_c0_g1_i4.p1				Sfulv_DN100998_c0_g1_i1.p1
Shisp_DN100817_c1_g1_i1.p1				Sfulv_DN10099_c0_g2_i4.p1	K03105
Shisp_DN100821_c0_g1_i1.p1				Sfulv_DN10099_c1_g1_i2.p1	K13180
Shisp_DN100829_c0_g1_i3.p1				Sfulv_DN100_c0_g1_i38.p1
Shisp_DN100829_c1_g1_i1.p1				Sfulv_DN100_c0_g1_i39.p1	K23966
Shisp_DN10082_c15_g1_i1.p1				Sfulv_DN101006_c0_g1_i1.p1
Shisp_DN100837_c0_g1_i1.p1				Sfulv_DN101009_c1_g1_i1.p1
Shisp_DN100844_c1_g1_i1.p1				Sfulv_DN101013_c0_g1_i1.p1	K16776
Shisp_DN100845_c0_g1_i1.p2				Sfulv_DN101016_c0_g1_i18.p2	K12022
Shisp_DN100846_c0_g1_i1.p1				Sfulv_DN101016_c0_g1_i2.p1	K08118
Shisp_DN10084_c0_g1_i51.p1	K09272			Sfulv_DN101016_c0_g1_i8.p1
Shisp_DN10084_c0_g1_i66.p1				Sfulv_DN10102_c0_g1_i3.p1
Shisp_DN100850_c4_g1_i3.p4				Sfulv_DN10102_c0_g2_i7.p1	K20133
Shisp_DN100850_c4_g1_i3.p1				Sfulv_DN10102_c0_g3_i1.p1
Shisp_DN100850_c4_g1_i3.p2				Sfulv_DN10102_c0_g4_i4.p1	K20795
Shisp_DN100850_c4_g1_i3.p3				Sfulv_DN10102_c11_g1_i1.p1
Shisp_DN100855_c0_g1_i26.p1	K04579			Sfulv_DN10102_c1_g1_i17.p1	K10572
Shisp_DN100855_c0_g1_i26.p2				Sfulv_DN10102_c1_g1_i17.p3
Shisp_DN10085_c0_g2_i1.p3				Sfulv_DN10102_c1_g1_i17.p2	K11508
Shisp_DN10085_c2_g1_i1.p1				Sfulv_DN10102_c1_g1_i8.p2
Shisp_DN100864_c2_g1_i1.p1				Sfulv_DN10102_c1_g1_i8.p1	K10572
Shisp_DN100865_c0_g1_i1.p1				Sfulv_DN10102_c3_g1_i1.p3
Shisp_DN100866_c0_g1_i10.p1				Sfulv_DN10102_c3_g1_i3.p1	K18402
Shisp_DN100868_c2_g1_i1.p1				Sfulv_DN10102_c8_g1_i1.p1
Shisp_DN100869_c0_g1_i1.p1				Sfulv_DN101044_c0_g1_i1.p2	K03218
Shisp_DN10086_c0_g1_i5.p1	K11585			Sfulv_DN10104_c0_g1_i3.p1
Shisp_DN10086_c12_g2_i1.p4				Sfulv_DN10104_c10_g1_i1.p1
Shisp_DN10086_c12_g2_i1.p1				Sfulv_DN10104_c13_g1_i1.p1
Shisp_DN10086_c13_g1_i1.p1	K00975			Sfulv_DN10104_c21_g1_i1.p1
Shisp_DN10086_c20_g1_i1.p3				Sfulv_DN10105_c12_g1_i1.p1
Shisp_DN10086_c20_g1_i1.p4				Sfulv_DN10105_c1_g1_i1.p1	K00963
Shisp_DN100875_c0_g1_i15.p2	K13181			Sfulv_DN10105_c6_g1_i1.p3
Shisp_DN10087_c0_g1_i2.p1				Sfulv_DN101067_c0_g1_i1.p1
Shisp_DN100880_c0_g1_i2.p1	K04807			Sfulv_DN10106_c0_g1_i1.p2	K16774
Shisp_DN100881_c0_g1_i1.p1				Sfulv_DN10106_c0_g1_i1.p1	K15186
Shisp_DN100885_c0_g1_i1.p2				Sfulv_DN10106_c0_g1_i8.p1	K16774
Shisp_DN100885_c0_g1_i1.p1				Sfulv_DN10106_c17_g1_i1.p1
Shisp_DN100886_c0_g1_i1.p1				Sfulv_DN10106_c2_g1_i3.p1
Shisp_DN100887_c1_g1_i1.p1				Sfulv_DN10106_c2_g1_i4.p3
Shisp_DN10088_c2_g1_i5.p2				Sfulv_DN10106_c2_g1_i4.p1	K17928
Shisp_DN1008_c0_g1_i23.p2				Sfulv_DN10106_c4_g2_i1.p1
Shisp_DN1008_c0_g1_i23.p1	K11430			Sfulv_DN10107_c0_g1_i3.p1
Shisp_DN1008_c0_g1_i25.p2				Sfulv_DN10108_c0_g1_i1.p2
Shisp_DN1008_c0_g1_i25.p1	K11430			Sfulv_DN10108_c0_g1_i1.p1
Shisp_DN1008_c0_g1_i29.p1				Sfulv_DN10108_c0_g1_i9.p1
Shisp_DN1008_c0_g1_i29.p2	K11430			Sfulv_DN10108_c1_g1_i1.p1
Shisp_DN1008_c2_g1_i2.p1				Sfulv_DN101098_c0_g4_i1.p1
Shisp_DN1008_c2_g1_i2.p2				Sfulv_DN101098_c1_g1_i4.p1	K04862
Shisp_DN1008_c5_g1_i1.p2				Sfulv_DN101098_c1_g1_i5.p2	K04862
Shisp_DN100905_c0_g2_i1.p1	K18035			Sfulv_DN101098_c1_g1_i7.p2	K04862
Shisp_DN100909_c1_g5_i1.p1				Sfulv_DN101098_c1_g1_i7.p1	K04862
Shisp_DN10090_c3_g1_i1.p2				Sfulv_DN10109_c0_g1_i8.p1	K09087
Shisp_DN10090_c3_g1_i1.p4				Sfulv_DN1010_c0_g1_i21.p1	K00774
Shisp_DN10090_c3_g1_i1.p1				Sfulv_DN1010_c0_g4_i1.p1
Shisp_DN100910_c0_g1_i1.p3				Sfulv_DN101103_c0_g1_i1.p1
Shisp_DN100910_c0_g1_i1.p1				Sfulv_DN101103_c3_g2_i1.p1
Shisp_DN100915_c0_g1_i1.p1				Sfulv_DN10110_c3_g1_i1.p1
Shisp_DN100915_c1_g1_i1.p1				Sfulv_DN101115_c1_g1_i1.p1
Shisp_DN100921_c7_g1_i1.p1				Sfulv_DN101116_c0_g1_i1.p1
Shisp_DN100928_c0_g1_i1.p1				Sfulv_DN101117_c0_g2_i2.p1
Shisp_DN10092_c0_g1_i4.p1	K12896			Sfulv_DN101117_c0_g2_i3.p1
Shisp_DN10092_c10_g1_i1.p1				Sfulv_DN101117_c0_g2_i9.p1
Shisp_DN10092_c12_g1_i1.p1				Sfulv_DN10111_c0_g1_i5.p1	K06559
Shisp_DN10092_c13_g1_i1.p1				Sfulv_DN10111_c12_g1_i1.p1	K17604
Shisp_DN10092_c1_g2_i1.p1				Sfulv_DN101120_c1_g2_i1.p1
Shisp_DN100932_c0_g1_i1.p1				Sfulv_DN101122_c3_g1_i1.p1
Shisp_DN100939_c0_g1_i1.p2				Sfulv_DN101124_c0_g1_i1.p1
Shisp_DN100939_c0_g1_i1.p1				Sfulv_DN101126_c0_g1_i1.p1
Shisp_DN100944_c1_g1_i1.p1				Sfulv_DN10112_c0_g1_i13.p2	K11662
Shisp_DN100948_c0_g2_i1.p1				Sfulv_DN10112_c0_g1_i16.p1	K11662
Shisp_DN100948_c5_g1_i1.p1				Sfulv_DN101133_c0_g1_i1.p1
Shisp_DN10094_c2_g1_i1.p1				Sfulv_DN10113_c1_g1_i26.p1	K15176
Shisp_DN100950_c2_g1_i1.p1				Sfulv_DN10113_c4_g1_i1.p3
Shisp_DN10095_c0_g4_i1.p1				Sfulv_DN101144_c0_g1_i1.p1
Shisp_DN10095_c1_g1_i1.p1				Sfulv_DN101148_c4_g1_i1.p1
Shisp_DN100966_c0_g1_i12.p2				Sfulv_DN10114_c0_g1_i3.p6
Shisp_DN100966_c0_g1_i15.p1				Sfulv_DN10114_c0_g2_i1.p3	K08272
Shisp_DN10096_c0_g1_i1.p1				Sfulv_DN10114_c0_g2_i1.p1
Shisp_DN100971_c0_g1_i2.p1				Sfulv_DN10114_c0_g2_i1.p2
Shisp_DN100971_c1_g1_i1.p1				Sfulv_DN10114_c1_g1_i1.p1
Shisp_DN100971_c3_g1_i1.p1				Sfulv_DN101156_c0_g2_i2.p3
Shisp_DN100971_c6_g1_i1.p1				Sfulv_DN101156_c0_g2_i3.p1
Shisp_DN100978_c0_g1_i1.p1				Sfulv_DN101159_c5_g1_i1.p2
Shisp_DN100981_c1_g2_i1.p1				Sfulv_DN10115_c1_g1_i4.p1	K07605
Shisp_DN100985_c0_g1_i1.p1				Sfulv_DN10115_c1_g1_i7.p1	K07605
Shisp_DN100985_c1_g1_i1.p1				Sfulv_DN101166_c0_g1_i1.p1
Shisp_DN100989_c3_g2_i1.p2				Sfulv_DN101170_c0_g1_i1.p3	K02355
Shisp_DN100989_c3_g2_i1.p1				Sfulv_DN101171_c0_g2_i1.p1	K20354
Shisp_DN10098_c13_g1_i1.p1				Sfulv_DN101172_c0_g1_i1.p1
Shisp_DN10098_c5_g1_i1.p1				Sfulv_DN101176_c0_g1_i1.p1
Shisp_DN100996_c1_g2_i1.p1				Sfulv_DN10117_c14_g1_i1.p1
Shisp_DN100998_c0_g2_i11.p1	K03323			Sfulv_DN101180_c1_g1_i1.p1
Shisp_DN10099_c0_g1_i1.p1				Sfulv_DN101181_c1_g1_i1.p1	K15594
Shisp_DN10099_c0_g1_i5.p2				Sfulv_DN101181_c1_g1_i12.p2
Shisp_DN10099_c0_g1_i5.p1				Sfulv_DN101181_c1_g2_i1.p2
Shisp_DN1009_c0_g1_i1.p1				Sfulv_DN101181_c1_g2_i1.p1
Shisp_DN1009_c0_g1_i1.p2				Sfulv_DN101183_c0_g1_i1.p1
Shisp_DN1009_c0_g1_i5.p1	K23354			Sfulv_DN101184_c1_g1_i1.p1
Shisp_DN1009_c19_g1_i1.p5				Sfulv_DN101185_c0_g2_i1.p1
Shisp_DN1009_c19_g1_i1.p2				Sfulv_DN10119_c0_g1_i35.p1	K07619
Shisp_DN1009_c1_g1_i21.p1	K03260			Sfulv_DN10119_c0_g1_i35.p4
Shisp_DN1009_c1_g1_i21.p2	K03260			Sfulv_DN10119_c0_g1_i35.p2	K00942
Shisp_DN1009_c7_g1_i1.p1				Sfulv_DN10119_c0_g2_i1.p1
Shisp_DN100_c0_g1_i6.p1	K10630			Sfulv_DN1011_c0_g2_i30.p1	K24422
Shisp_DN100_c0_g2_i2.p8				Sfulv_DN1011_c17_g1_i1.p1
Shisp_DN100_c0_g2_i2.p7				Sfulv_DN1011_c1_g1_i16.p1	K03593
Shisp_DN100_c0_g2_i2.p1	K20177			Sfulv_DN101205_c0_g2_i1.p1
Shisp_DN100_c0_g2_i2.p2	K20177			Sfulv_DN10120_c0_g1_i7.p1	K24576
Shisp_DN100_c0_g2_i5.p1	K20177			Sfulv_DN10120_c0_g2_i3.p1	K24576
Shisp_DN100_c18_g1_i1.p2				Sfulv_DN10120_c0_g2_i5.p1	K24576
Shisp_DN100_c1_g1_i10.p5	K24383			Sfulv_DN10120_c0_g2_i5.p2	K24576
Shisp_DN100_c1_g1_i10.p7				Sfulv_DN10120_c0_g2_i5.p4
Shisp_DN100_c1_g1_i10.p1	K24383			Sfulv_DN10120_c0_g2_i7.p1
Shisp_DN100_c1_g1_i10.p8				Sfulv_DN10120_c0_g2_i8.p2
Shisp_DN100_c1_g1_i18.p1	K24383			Sfulv_DN10120_c0_g2_i8.p1	K24576
Shisp_DN100_c1_g1_i18.p4				Sfulv_DN10120_c3_g1_i1.p1
Shisp_DN100_c2_g2_i1.p1				Sfulv_DN10120_c3_g1_i1.p2
Shisp_DN101000_c0_g1_i1.p1				Sfulv_DN10121_c0_g1_i8.p1	K09228
Shisp_DN101004_c0_g2_i1.p2				Sfulv_DN10121_c1_g1_i110.p2
Shisp_DN10100_c0_g1_i1.p1				Sfulv_DN10121_c1_g1_i110.p3
Shisp_DN10100_c0_g3_i1.p2				Sfulv_DN10121_c1_g1_i110.p1
Shisp_DN10100_c5_g1_i1.p2				Sfulv_DN10121_c1_g1_i29.p3
Shisp_DN101010_c0_g1_i10.p1				Sfulv_DN10121_c1_g1_i29.p1
Shisp_DN101017_c0_g1_i1.p1				Sfulv_DN10121_c1_g1_i29.p2
Shisp_DN10101_c3_g1_i2.p1				Sfulv_DN10121_c1_g1_i98.p1
Shisp_DN101021_c0_g1_i3.p1				Sfulv_DN101228_c0_g1_i3.p1
Shisp_DN101024_c1_g1_i1.p1				Sfulv_DN10122_c0_g1_i148.p5
Shisp_DN101027_c0_g1_i2.p2				Sfulv_DN10122_c0_g1_i148.p1
Shisp_DN101027_c0_g1_i2.p1				Sfulv_DN10122_c0_g1_i148.p8
Shisp_DN101031_c0_g2_i1.p1				Sfulv_DN10122_c0_g1_i148.p3
Shisp_DN101035_c0_g1_i2.p1				Sfulv_DN10122_c0_g1_i148.p6
Shisp_DN101039_c0_g1_i1.p1				Sfulv_DN10122_c0_g1_i148.p9
Shisp_DN10103_c3_g1_i1.p1				Sfulv_DN10122_c0_g1_i53.p1
Shisp_DN10103_c3_g1_i1.p2				Sfulv_DN10122_c1_g1_i1.p1
Shisp_DN101044_c4_g4_i1.p1				Sfulv_DN10122_c1_g2_i1.p7
Shisp_DN101047_c0_g1_i1.p1				Sfulv_DN10122_c1_g2_i1.p2
Shisp_DN101048_c0_g2_i1.p1				Sfulv_DN10122_c1_g2_i1.p1	K16362
Shisp_DN101054_c0_g1_i1.p1				Sfulv_DN10122_c1_g2_i1.p12
Shisp_DN101054_c6_g1_i1.p1				Sfulv_DN10122_c1_g2_i4.p4
Shisp_DN101060_c0_g1_i1.p1				Sfulv_DN10122_c3_g1_i1.p1
Shisp_DN101060_c0_g1_i1.p3				Sfulv_DN101231_c0_g1_i1.p1
Shisp_DN101062_c0_g1_i3.p3				Sfulv_DN101231_c5_g1_i1.p1
Shisp_DN101063_c0_g1_i1.p1				Sfulv_DN101233_c8_g1_i1.p1
Shisp_DN101063_c0_g2_i1.p3				Sfulv_DN10123_c0_g2_i2.p1
Shisp_DN101063_c0_g2_i1.p2				Sfulv_DN101240_c0_g1_i1.p1
Shisp_DN101065_c3_g1_i1.p1				Sfulv_DN101242_c0_g1_i1.p1
Shisp_DN101066_c0_g1_i1.p1				Sfulv_DN10124_c0_g1_i13.p1
Shisp_DN101066_c2_g2_i1.p1				Sfulv_DN10124_c0_g1_i13.p4	K10226
Shisp_DN101066_c2_g4_i1.p1				Sfulv_DN10124_c0_g1_i14.p1	K10226
Shisp_DN101066_c4_g1_i1.p1				Sfulv_DN10124_c0_g1_i2.p1
Shisp_DN101066_c7_g1_i1.p1	K00752			Sfulv_DN10124_c0_g1_i21.p1	K18753
Shisp_DN101067_c0_g3_i1.p1				Sfulv_DN10124_c0_g1_i3.p1
Shisp_DN101068_c0_g1_i1.p1				Sfulv_DN10124_c0_g1_i5.p4
Shisp_DN10106_c3_g1_i1.p1				Sfulv_DN10124_c0_g1_i5.p1	K10226
Shisp_DN101070_c0_g1_i1.p1				Sfulv_DN101252_c0_g2_i3.p1	K04002
Shisp_DN101072_c0_g1_i1.p1				Sfulv_DN101252_c0_g7_i1.p1
Shisp_DN101072_c1_g1_i1.p1	K08568			Sfulv_DN101255_c1_g1_i4.p1
Shisp_DN10107_c0_g1_i1.p1	K20288			Sfulv_DN101259_c0_g1_i1.p1
Shisp_DN101082_c0_g2_i1.p1				Sfulv_DN10125_c0_g1_i20.p1	K12349
Shisp_DN101087_c0_g1_i1.p1				Sfulv_DN10125_c0_g1_i3.p1	K12349
Shisp_DN101091_c0_g1_i2.p1	K21630			Sfulv_DN10125_c0_g1_i4.p1
Shisp_DN101096_c0_g1_i1.p1	K09254			Sfulv_DN101264_c1_g1_i1.p1
Shisp_DN101096_c1_g3_i1.p1	K05089			Sfulv_DN101264_c3_g1_i1.p2
Shisp_DN101098_c0_g1_i6.p1				Sfulv_DN101264_c3_g1_i1.p1
Shisp_DN10109_c17_g1_i1.p1				Sfulv_DN101264_c3_g1_i2.p1
Shisp_DN1010_c0_g1_i1.p1				Sfulv_DN10126_c1_g1_i4.p1
Shisp_DN1010_c0_g2_i2.p2				Sfulv_DN10126_c2_g3_i1.p1
Shisp_DN1010_c0_g2_i2.p4				Sfulv_DN101273_c0_g1_i10.p1	K11799
Shisp_DN1010_c0_g2_i6.p1				Sfulv_DN101273_c0_g1_i7.p1	K11799
Shisp_DN1010_c2_g2_i1.p1				Sfulv_DN101273_c0_g3_i1.p1
Shisp_DN1010_c3_g2_i1.p1				Sfulv_DN101277_c0_g1_i1.p1
Shisp_DN1010_c5_g1_i1.p1				Sfulv_DN10127_c0_g1_i1.p1
Shisp_DN101108_c0_g1_i1.p1				Sfulv_DN10127_c0_g1_i9.p1
Shisp_DN10110_c0_g1_i5.p1	K17988			Sfulv_DN101281_c0_g1_i1.p1
Shisp_DN10110_c0_g1_i5.p2	K17988			Sfulv_DN10128_c0_g1_i10.p1	K09433
Shisp_DN10110_c0_g2_i1.p2				Sfulv_DN10128_c0_g2_i1.p1
Shisp_DN10110_c0_g2_i1.p1				Sfulv_DN10128_c16_g1_i1.p1
Shisp_DN101110_c4_g1_i1.p1				Sfulv_DN10128_c1_g1_i1.p3
Shisp_DN10111_c2_g1_i1.p1				Sfulv_DN10128_c1_g1_i1.p1	K25112
Shisp_DN101125_c0_g1_i1.p1				Sfulv_DN10128_c1_g1_i3.p1	K25112
Shisp_DN101126_c0_g1_i1.p1				Sfulv_DN10128_c1_g1_i3.p3
Shisp_DN101128_c0_g1_i1.p1				Sfulv_DN10128_c3_g1_i6.p1	K16882
Shisp_DN101138_c0_g1_i1.p1				Sfulv_DN101290_c0_g1_i1.p1
Shisp_DN101143_c0_g1_i4.p1	K04495			Sfulv_DN101294_c0_g1_i1.p1
Shisp_DN101144_c5_g1_i1.p1				Sfulv_DN101294_c1_g1_i3.p2
Shisp_DN101152_c0_g1_i1.p1				Sfulv_DN101297_c0_g1_i1.p1
Shisp_DN10115_c0_g3_i1.p1				Sfulv_DN10129_c12_g1_i1.p1
Shisp_DN10115_c2_g1_i2.p1				Sfulv_DN1012_c0_g1_i15.p1	K04594
Shisp_DN10115_c3_g1_i1.p1				Sfulv_DN1012_c0_g3_i1.p1
Shisp_DN10115_c5_g1_i1.p1				Sfulv_DN1012_c1_g1_i18.p1
Shisp_DN101166_c2_g1_i1.p1				Sfulv_DN1012_c1_g1_i5.p1	K15032
Shisp_DN101167_c0_g1_i1.p1				Sfulv_DN1012_c1_g1_i8.p1	K15032
Shisp_DN101172_c0_g2_i1.p1				Sfulv_DN1012_c1_g1_i8.p2
Shisp_DN101173_c0_g2_i1.p1				Sfulv_DN10130_c0_g1_i3.p1
Shisp_DN101178_c0_g1_i1.p1				Sfulv_DN10130_c0_g1_i4.p1	K08135
Shisp_DN10117_c0_g1_i14.p1				Sfulv_DN10130_c10_g1_i2.p3
Shisp_DN10117_c0_g1_i2.p1				Sfulv_DN10130_c10_g1_i2.p2
Shisp_DN10117_c10_g1_i1.p1				Sfulv_DN10130_c1_g1_i1.p1
Shisp_DN10117_c1_g1_i16.p3				Sfulv_DN10130_c1_g1_i3.p1
Shisp_DN10117_c1_g1_i16.p1	K05135			Sfulv_DN101312_c0_g1_i1.p1
Shisp_DN10117_c1_g1_i16.p2	K05131			Sfulv_DN101312_c4_g1_i1.p1
Shisp_DN10117_c1_g1_i6.p2	K05135			Sfulv_DN101319_c1_g1_i1.p1
Shisp_DN10117_c1_g1_i6.p1	K05131			Sfulv_DN10131_c0_g1_i28.p3	K17611
Shisp_DN10117_c4_g1_i16.p1				Sfulv_DN10131_c0_g1_i37.p1	K22144
Shisp_DN10117_c8_g1_i1.p1				Sfulv_DN10131_c0_g1_i41.p1	K17611
Shisp_DN101180_c1_g1_i2.p1	K08273			Sfulv_DN10131_c5_g1_i1.p1
Shisp_DN101180_c1_g2_i1.p1				Sfulv_DN10131_c7_g1_i1.p1
Shisp_DN101183_c1_g1_i1.p1				Sfulv_DN101326_c0_g1_i1.p1
Shisp_DN101184_c0_g1_i1.p1				Sfulv_DN101327_c0_g2_i1.p1
Shisp_DN101184_c1_g1_i1.p2				Sfulv_DN101327_c3_g2_i1.p1
Shisp_DN101184_c4_g1_i1.p2				Sfulv_DN10132_c0_g1_i152.p1	K06236
Shisp_DN101185_c0_g3_i1.p2				Sfulv_DN10132_c0_g1_i152.p7
Shisp_DN101185_c1_g1_i1.p1				Sfulv_DN101331_c0_g2_i1.p1
Shisp_DN101185_c2_g1_i1.p2				Sfulv_DN10133_c0_g1_i25.p2
Shisp_DN101185_c2_g1_i1.p3				Sfulv_DN10133_c0_g1_i25.p1	K10308
Shisp_DN10118_c1_g1_i1.p1				Sfulv_DN10133_c0_g1_i4.p10	K10308
Shisp_DN10118_c2_g1_i1.p1				Sfulv_DN10133_c0_g1_i4.p1	K10308
Shisp_DN10118_c8_g1_i1.p1				Sfulv_DN10133_c0_g1_i4.p2
Shisp_DN101190_c0_g1_i1.p1				Sfulv_DN10133_c0_g1_i4.p9
Shisp_DN10119_c0_g1_i22.p2				Sfulv_DN10133_c0_g1_i4.p3
Shisp_DN10119_c0_g1_i22.p1	K16480			Sfulv_DN10133_c0_g1_i4.p5
Shisp_DN10119_c0_g1_i22.p3	K20301			Sfulv_DN10133_c0_g1_i4.p8	K10308
Shisp_DN10119_c0_g1_i33.p1	K20301			Sfulv_DN10134_c0_g1_i17.p1
Shisp_DN10119_c3_g2_i1.p1	K01084			Sfulv_DN10134_c1_g1_i2.p1	K16337
Shisp_DN10119_c3_g3_i1.p1				Sfulv_DN10134_c1_g1_i5.p4	K16337
Shisp_DN10119_c4_g1_i1.p1				Sfulv_DN10134_c1_g1_i5.p1	K16337
Shisp_DN1011_c0_g1_i17.p1	K04004			Sfulv_DN10134_c6_g1_i1.p1
Shisp_DN1011_c0_g2_i1.p1	K23815			Sfulv_DN10134_c7_g1_i1.p1
Shisp_DN101200_c0_g1_i1.p1				Sfulv_DN101354_c0_g2_i1.p1
Shisp_DN101211_c0_g1_i1.p1				Sfulv_DN101354_c0_g3_i2.p1
Shisp_DN101214_c1_g2_i1.p1				Sfulv_DN101354_c0_g4_i1.p1
Shisp_DN101215_c0_g1_i1.p1				Sfulv_DN10135_c0_g1_i1.p1
Shisp_DN101215_c0_g1_i4.p2				Sfulv_DN10135_c0_g1_i1.p3
Shisp_DN101215_c0_g1_i6.p1				Sfulv_DN10135_c0_g1_i2.p3
Shisp_DN101223_c2_g1_i1.p1	K00281			Sfulv_DN10135_c0_g1_i2.p1	K12733
Shisp_DN101223_c5_g1_i1.p1				Sfulv_DN10135_c0_g1_i7.p1
Shisp_DN101230_c0_g2_i1.p1				Sfulv_DN10135_c0_g1_i7.p2
Shisp_DN101230_c0_g5_i1.p1				Sfulv_DN10135_c2_g1_i2.p1
Shisp_DN101235_c0_g1_i1.p1				Sfulv_DN10135_c3_g1_i1.p1
Shisp_DN101235_c0_g3_i1.p1				Sfulv_DN10136_c2_g1_i1.p1
Shisp_DN101236_c0_g2_i1.p1				Sfulv_DN10136_c2_g2_i1.p1
Shisp_DN101245_c0_g1_i1.p1	K14608			Sfulv_DN101371_c0_g1_i5.p1	K09623
Shisp_DN101256_c0_g1_i2.p1	K24338			Sfulv_DN101374_c0_g1_i1.p1	K09365
Shisp_DN101257_c2_g1_i1.p1				Sfulv_DN101376_c0_g1_i1.p1
Shisp_DN101266_c3_g2_i1.p1				Sfulv_DN101376_c2_g3_i1.p1
Shisp_DN101268_c4_g1_i1.p1				Sfulv_DN10137_c0_g1_i1.p1
Shisp_DN101273_c0_g1_i2.p1				Sfulv_DN10137_c2_g2_i1.p1
Shisp_DN10127_c0_g2_i1.p1				Sfulv_DN10137_c6_g1_i1.p1
Shisp_DN10127_c1_g3_i2.p1				Sfulv_DN10138_c1_g1_i1.p1
Shisp_DN10127_c2_g1_i1.p1				Sfulv_DN10139_c0_g1_i1.p1
Shisp_DN10127_c7_g1_i1.p1				Sfulv_DN1013_c0_g1_i18.p1	K21358
Shisp_DN101284_c4_g1_i1.p1				Sfulv_DN1013_c0_g1_i53.p1	K21358
Shisp_DN101287_c0_g1_i4.p1				Sfulv_DN1013_c0_g1_i53.p2
Shisp_DN101287_c3_g1_i1.p1				Sfulv_DN1013_c0_g1_i53.p6	K21358
Shisp_DN101290_c0_g1_i1.p1				Sfulv_DN1013_c0_g2_i4.p1	K13706
Shisp_DN101295_c0_g1_i1.p1				Sfulv_DN1013_c0_g2_i4.p3
Shisp_DN101296_c0_g2_i1.p1				Sfulv_DN101403_c1_g1_i4.p1
Shisp_DN101296_c5_g1_i1.p1				Sfulv_DN10140_c1_g1_i1.p2
Shisp_DN101297_c0_g1_i1.p1				Sfulv_DN10141_c0_g1_i1.p3
Shisp_DN10129_c0_g1_i2.p1	K20280			Sfulv_DN10141_c0_g1_i1.p1
Shisp_DN1012_c0_g1_i1.p1	K20407			Sfulv_DN10141_c0_g1_i2.p2
Shisp_DN1012_c1_g1_i10.p1	K07292			Sfulv_DN10141_c0_g1_i2.p3
Shisp_DN1012_c1_g1_i10.p3	K07292			Sfulv_DN10142_c2_g2_i1.p2
Shisp_DN1012_c1_g1_i14.p1	K07292			Sfulv_DN10142_c2_g2_i1.p1
Shisp_DN1012_c1_g1_i17.p1	K07292			Sfulv_DN10142_c2_g2_i1.p3
Shisp_DN1012_c6_g1_i1.p1				Sfulv_DN101431_c1_g3_i1.p2
Shisp_DN1012_c9_g1_i1.p1				Sfulv_DN101431_c4_g1_i1.p1
Shisp_DN101311_c0_g1_i1.p1	K04977			Sfulv_DN101439_c1_g1_i1.p1
Shisp_DN101312_c1_g1_i1.p1				Sfulv_DN10143_c12_g1_i1.p1
Shisp_DN101312_c2_g1_i1.p1				Sfulv_DN10143_c6_g1_i1.p1
Shisp_DN101313_c0_g1_i1.p1				Sfulv_DN101443_c0_g1_i1.p1
Shisp_DN101319_c0_g1_i1.p3				Sfulv_DN10144_c4_g1_i1.p1
Shisp_DN101319_c0_g1_i1.p1	K23712			Sfulv_DN101458_c0_g1_i1.p1	K00710
Shisp_DN10131_c0_g1_i12.p1	K06640			Sfulv_DN10146_c0_g4_i1.p1
Shisp_DN101326_c2_g1_i1.p1				Sfulv_DN10146_c1_g1_i1.p3
Shisp_DN10132_c0_g1_i1.p1	K04142			Sfulv_DN10146_c5_g1_i2.p1
Shisp_DN10133_c0_g1_i10.p1				Sfulv_DN101470_c0_g1_i1.p1
Shisp_DN10133_c0_g1_i26.p1	K17287			Sfulv_DN101475_c0_g2_i1.p1
Shisp_DN101348_c0_g1_i1.p1				Sfulv_DN101480_c0_g1_i1.p1
Shisp_DN101348_c0_g2_i1.p1				Sfulv_DN101488_c3_g1_i1.p1
Shisp_DN10134_c0_g1_i1.p1				Sfulv_DN10148_c0_g1_i9.p1	K04460
Shisp_DN101352_c1_g1_i2.p1				Sfulv_DN10148_c2_g1_i1.p1
Shisp_DN101357_c1_g2_i1.p2				Sfulv_DN101492_c0_g1_i1.p2
Shisp_DN101357_c1_g2_i1.p3				Sfulv_DN101496_c1_g1_i1.p2
Shisp_DN101357_c1_g2_i1.p1				Sfulv_DN101496_c1_g1_i1.p1
Shisp_DN10135_c0_g1_i11.p1				Sfulv_DN1014_c0_g1_i36.p1	K08622
Shisp_DN10135_c0_g1_i15.p1	K08102			Sfulv_DN1014_c0_g2_i3.p7
Shisp_DN10135_c0_g1_i15.p4				Sfulv_DN1014_c0_g2_i3.p1	K08626
Shisp_DN10135_c0_g1_i4.p1	K08102			Sfulv_DN10150_c1_g1_i1.p2
Shisp_DN10135_c0_g2_i1.p3				Sfulv_DN101511_c1_g1_i1.p1
Shisp_DN10135_c0_g2_i1.p2	K08103			Sfulv_DN101518_c1_g1_i1.p1	K08790
Shisp_DN10135_c1_g1_i1.p1				Sfulv_DN101519_c0_g1_i1.p1
Shisp_DN101365_c0_g2_i1.p1				Sfulv_DN10151_c1_g1_i1.p1
Shisp_DN101365_c3_g1_i1.p1				Sfulv_DN101521_c0_g1_i1.p1
Shisp_DN101369_c0_g1_i1.p1				Sfulv_DN101524_c0_g1_i1.p1
Shisp_DN10136_c10_g1_i1.p1				Sfulv_DN101538_c0_g1_i1.p1
Shisp_DN10136_c3_g1_i2.p2				Sfulv_DN10153_c0_g1_i30.p1	K10592
Shisp_DN10136_c3_g2_i2.p1				Sfulv_DN10153_c0_g1_i30.p2	K10592
Shisp_DN10136_c8_g1_i1.p1				Sfulv_DN10153_c0_g1_i32.p2
Shisp_DN101374_c0_g1_i1.p1				Sfulv_DN10153_c8_g1_i1.p1	K19662
Shisp_DN101379_c0_g1_i2.p1	K10955			Sfulv_DN101541_c1_g1_i2.p1
Shisp_DN101385_c0_g1_i1.p1				Sfulv_DN101541_c1_g3_i4.p1	K08631
Shisp_DN101386_c0_g1_i1.p1				Sfulv_DN101549_c4_g1_i1.p1
Shisp_DN101389_c0_g4_i1.p1				Sfulv_DN10154_c1_g1_i4.p1	K09404
Shisp_DN101391_c2_g1_i1.p1				Sfulv_DN10154_c1_g1_i7.p2	K09404
Shisp_DN101394_c4_g1_i2.p1				Sfulv_DN10154_c2_g1_i2.p1
Shisp_DN10139_c0_g1_i1.p2				Sfulv_DN10154_c2_g1_i2.p2
Shisp_DN1013_c0_g1_i1.p1	K04527			Sfulv_DN101564_c0_g3_i1.p1
Shisp_DN1013_c0_g2_i21.p1	K04527			Sfulv_DN101564_c1_g2_i1.p1
Shisp_DN1013_c0_g2_i4.p2				Sfulv_DN101569_c0_g1_i2.p1
Shisp_DN1013_c0_g4_i1.p1				Sfulv_DN10156_c0_g1_i2.p1
Shisp_DN101402_c0_g1_i2.p1	K23929			Sfulv_DN10158_c1_g2_i2.p4
Shisp_DN101404_c5_g1_i1.p1				Sfulv_DN10158_c1_g2_i2.p2
Shisp_DN101404_c6_g1_i1.p1				Sfulv_DN10158_c1_g3_i1.p1
Shisp_DN101407_c0_g1_i2.p1				Sfulv_DN10158_c4_g1_i1.p1
Shisp_DN101409_c3_g1_i1.p2				Sfulv_DN10158_c4_g1_i1.p2
Shisp_DN101409_c3_g1_i1.p1				Sfulv_DN10158_c9_g1_i1.p1
Shisp_DN101422_c1_g2_i1.p1				Sfulv_DN101599_c1_g1_i1.p1
Shisp_DN101422_c2_g1_i1.p1				Sfulv_DN10159_c0_g1_i122.p1	K01883
Shisp_DN101423_c0_g1_i1.p1				Sfulv_DN10159_c1_g1_i1.p1
Shisp_DN101429_c2_g1_i1.p1				Sfulv_DN1015_c10_g1_i1.p2
Shisp_DN101432_c0_g1_i1.p1				Sfulv_DN1015_c10_g1_i1.p1
Shisp_DN101434_c0_g1_i1.p1				Sfulv_DN1015_c1_g1_i3.p2
Shisp_DN101436_c0_g1_i1.p1				Sfulv_DN1015_c1_g1_i3.p4
Shisp_DN101436_c0_g1_i1.p2				Sfulv_DN1015_c1_g1_i3.p1	K08960
Shisp_DN10143_c13_g1_i1.p1				Sfulv_DN1015_c3_g1_i2.p1
Shisp_DN10143_c6_g1_i1.p1				Sfulv_DN1015_c4_g1_i13.p1
Shisp_DN10143_c7_g1_i1.p1				Sfulv_DN1015_c4_g1_i18.p2
Shisp_DN10143_c9_g1_i1.p1				Sfulv_DN1015_c4_g1_i18.p1
Shisp_DN101443_c1_g1_i11.p1				Sfulv_DN1015_c4_g1_i9.p1	K19863
Shisp_DN101444_c0_g1_i11.p1	K12550			Sfulv_DN1015_c4_g1_i9.p2	K19863
Shisp_DN101444_c0_g1_i11.p3				Sfulv_DN1015_c4_g2_i1.p1	K17442
Shisp_DN101445_c0_g2_i1.p1				Sfulv_DN101601_c0_g1_i2.p1
Shisp_DN101449_c8_g1_i1.p1				Sfulv_DN101606_c0_g2_i1.p3
Shisp_DN101455_c0_g1_i1.p1	K01443			Sfulv_DN101606_c0_g2_i1.p2
Shisp_DN101455_c0_g1_i1.p4	K01714			Sfulv_DN10160_c2_g1_i2.p1
Shisp_DN101455_c0_g1_i1.p8				Sfulv_DN10160_c2_g2_i5.p1
Shisp_DN10145_c0_g1_i1.p1				Sfulv_DN10160_c7_g1_i1.p1
Shisp_DN10145_c1_g1_i2.p2				Sfulv_DN10160_c9_g1_i1.p1
Shisp_DN10145_c3_g1_i1.p1				Sfulv_DN10161_c0_g1_i14.p1
Shisp_DN101469_c0_g1_i3.p1	K13749			Sfulv_DN10161_c0_g2_i10.p1
Shisp_DN10146_c0_g1_i1.p2				Sfulv_DN10161_c0_g2_i10.p2	K12839
Shisp_DN101476_c0_g2_i1.p1				Sfulv_DN10161_c0_g2_i3.p1	K12839
Shisp_DN101476_c0_g2_i1.p2				Sfulv_DN10161_c0_g2_i3.p2	K12839
Shisp_DN101476_c0_g3_i1.p1				Sfulv_DN10164_c11_g1_i1.p1
Shisp_DN101493_c0_g2_i1.p1	K22647			Sfulv_DN10164_c13_g1_i1.p1
Shisp_DN101493_c1_g2_i1.p1				Sfulv_DN10164_c15_g1_i1.p1
Shisp_DN101495_c0_g1_i1.p1	K03561			Sfulv_DN10164_c2_g1_i3.p1
Shisp_DN101495_c0_g2_i1.p1				Sfulv_DN10165_c1_g1_i1.p1
Shisp_DN101495_c0_g3_i1.p1	K03561			Sfulv_DN101671_c1_g1_i1.p1
Shisp_DN101495_c0_g3_i7.p2	K03561			Sfulv_DN101678_c0_g1_i1.p1
Shisp_DN101495_c0_g7_i1.p3				Sfulv_DN10167_c0_g1_i1.p1
Shisp_DN101495_c0_g7_i1.p2				Sfulv_DN1016_c0_g1_i42.p5
Shisp_DN101495_c0_g8_i1.p1	K03561			Sfulv_DN1016_c0_g1_i42.p2	K24069
Shisp_DN101495_c2_g1_i3.p1	K03561			Sfulv_DN1016_c0_g1_i42.p7	K24069
Shisp_DN101495_c3_g1_i1.p1				Sfulv_DN1016_c0_g1_i42.p13
Shisp_DN101498_c3_g1_i2.p1				Sfulv_DN1016_c0_g1_i42.p1	K24069
Shisp_DN101498_c5_g1_i1.p1				Sfulv_DN1016_c0_g2_i5.p2	K24069
Shisp_DN10149_c10_g1_i1.p1				Sfulv_DN1016_c0_g2_i5.p5	K24069
Shisp_DN10149_c14_g1_i1.p1				Sfulv_DN1016_c0_g2_i5.p1	K17767
Shisp_DN10149_c2_g1_i1.p1	K06237			Sfulv_DN1016_c0_g2_i7.p4	K24069
Shisp_DN10149_c2_g1_i1.p2				Sfulv_DN1016_c0_g2_i7.p1	K24069
Shisp_DN10149_c4_g1_i1.p1				Sfulv_DN1016_c0_g2_i7.p2	K17767
Shisp_DN1014_c0_g1_i8.p1				Sfulv_DN1016_c13_g1_i23.p1	K16549
Shisp_DN1014_c1_g3_i5.p1				Sfulv_DN1016_c18_g1_i1.p1
Shisp_DN1014_c3_g1_i6.p1				Sfulv_DN1016_c1_g1_i2.p2
Shisp_DN1014_c9_g1_i1.p1				Sfulv_DN1016_c1_g1_i2.p1	K17285
Shisp_DN101503_c0_g1_i1.p1				Sfulv_DN1016_c1_g1_i4.p1	K17285
Shisp_DN101506_c1_g1_i1.p1				Sfulv_DN101707_c0_g1_i1.p1
Shisp_DN10150_c0_g1_i1.p1				Sfulv_DN101708_c0_g1_i1.p1
Shisp_DN101510_c0_g1_i1.p1				Sfulv_DN10171_c0_g1_i10.p1	K00820
Shisp_DN10151_c3_g1_i1.p1				Sfulv_DN10171_c13_g1_i1.p1
Shisp_DN10151_c8_g1_i1.p1				Sfulv_DN10171_c1_g1_i2.p1
Shisp_DN101521_c0_g1_i3.p2				Sfulv_DN10171_c2_g1_i2.p1
Shisp_DN101521_c0_g1_i3.p1				Sfulv_DN10171_c4_g1_i1.p1
Shisp_DN101521_c0_g1_i5.p1				Sfulv_DN101721_c3_g1_i1.p1
Shisp_DN101521_c0_g5_i1.p1				Sfulv_DN101722_c0_g1_i1.p1
Shisp_DN101525_c2_g1_i1.p1				Sfulv_DN101726_c1_g1_i2.p1	K08674
Shisp_DN101528_c3_g1_i1.p1				Sfulv_DN101727_c1_g5_i1.p1
Shisp_DN10152_c1_g1_i1.p1	K04646			Sfulv_DN101729_c1_g2_i1.p1
Shisp_DN101532_c0_g1_i2.p2	K13073			Sfulv_DN10172_c3_g1_i1.p1
Shisp_DN101532_c0_g1_i2.p1				Sfulv_DN10172_c8_g1_i1.p2
Shisp_DN101533_c0_g1_i1.p1				Sfulv_DN10172_c8_g1_i1.p1
Shisp_DN101540_c1_g1_i1.p1				Sfulv_DN10172_c9_g1_i1.p2
Shisp_DN101540_c3_g1_i1.p1				Sfulv_DN10172_c9_g1_i1.p1	K17548
Shisp_DN101542_c4_g1_i1.p1				Sfulv_DN101732_c3_g1_i1.p1	K00142
Shisp_DN101543_c0_g1_i1.p1				Sfulv_DN101743_c1_g1_i1.p2
Shisp_DN101544_c0_g1_i2.p1				Sfulv_DN101743_c3_g1_i1.p2
Shisp_DN101554_c1_g1_i2.p1				Sfulv_DN101749_c1_g1_i1.p3
Shisp_DN101567_c0_g1_i2.p1				Sfulv_DN101749_c1_g1_i1.p1
Shisp_DN10156_c0_g1_i2.p1				Sfulv_DN101774_c0_g1_i10.p1
Shisp_DN10156_c0_g1_i3.p1				Sfulv_DN101774_c0_g1_i10.p2
Shisp_DN10156_c15_g1_i1.p1				Sfulv_DN101798_c0_g1_i11.p1	K17399
Shisp_DN101571_c4_g1_i1.p1				Sfulv_DN101798_c0_g1_i11.p5
Shisp_DN101573_c0_g1_i1.p1				Sfulv_DN101798_c0_g1_i2.p2	K17399
Shisp_DN101581_c0_g1_i4.p1				Sfulv_DN101798_c0_g1_i2.p3
Shisp_DN101581_c1_g1_i3.p1				Sfulv_DN101798_c0_g1_i23.p2
Shisp_DN101583_c0_g1_i9.p1				Sfulv_DN101798_c0_g1_i23.p1
Shisp_DN101584_c0_g1_i1.p1				Sfulv_DN101798_c1_g1_i1.p1
Shisp_DN101586_c1_g1_i1.p1				Sfulv_DN1017_c0_g1_i2.p3
Shisp_DN10158_c3_g1_i1.p1				Sfulv_DN1017_c0_g1_i2.p1
Shisp_DN101590_c0_g1_i1.p1				Sfulv_DN101814_c0_g1_i2.p1
Shisp_DN101590_c2_g1_i1.p1	K03351			Sfulv_DN101814_c0_g1_i4.p1	K09103
Shisp_DN101596_c4_g1_i1.p1				Sfulv_DN101814_c0_g2_i1.p1
Shisp_DN10159_c0_g1_i2.p4				Sfulv_DN10181_c0_g1_i1.p1
Shisp_DN10159_c0_g1_i2.p1				Sfulv_DN10181_c0_g1_i12.p2
Shisp_DN10159_c0_g1_i6.p1				Sfulv_DN10181_c0_g1_i12.p1
Shisp_DN10159_c22_g1_i1.p2				Sfulv_DN10181_c0_g1_i8.p1
Shisp_DN10159_c7_g1_i1.p1				Sfulv_DN10184_c0_g1_i1.p2	K23580
Shisp_DN10160_c0_g3_i1.p1				Sfulv_DN101854_c0_g1_i1.p1	K00012
Shisp_DN10160_c5_g1_i1.p1				Sfulv_DN101868_c0_g1_i3.p1	K23575
Shisp_DN101614_c0_g1_i1.p1				Sfulv_DN10186_c0_g1_i1.p1
Shisp_DN101614_c2_g1_i1.p1				Sfulv_DN10186_c0_g4_i1.p1
Shisp_DN10161_c0_g6_i1.p1				Sfulv_DN10186_c1_g1_i2.p1	K20302
Shisp_DN101622_c0_g1_i1.p1				Sfulv_DN10186_c1_g1_i4.p1	K17493
Shisp_DN101623_c2_g1_i1.p1				Sfulv_DN101874_c0_g1_i1.p1
Shisp_DN101628_c2_g1_i1.p1	K02207			Sfulv_DN101879_c4_g1_i1.p1
Shisp_DN101631_c0_g1_i3.p1	K06251			Sfulv_DN101879_c5_g1_i1.p1
Shisp_DN101633_c0_g1_i2.p2				Sfulv_DN101885_c1_g1_i1.p2
Shisp_DN101634_c0_g1_i1.p1	K12168			Sfulv_DN101889_c0_g1_i1.p1	K09049
Shisp_DN10163_c2_g1_i6.p1				Sfulv_DN101892_c1_g1_i1.p1
Shisp_DN10163_c2_g1_i7.p2				Sfulv_DN101894_c2_g1_i1.p1
Shisp_DN10163_c2_g1_i7.p1				Sfulv_DN101894_c4_g1_i1.p2
Shisp_DN10163_c3_g2_i1.p1				Sfulv_DN10189_c0_g1_i19.p1	K08558
Shisp_DN10163_c3_g2_i2.p1				Sfulv_DN1018_c0_g1_i17.p1
Shisp_DN101647_c1_g1_i1.p1				Sfulv_DN1018_c0_g1_i7.p2	K09972
Shisp_DN10164_c0_g1_i57.p1				Sfulv_DN1018_c0_g1_i7.p1
Shisp_DN10164_c0_g1_i57.p2				Sfulv_DN1018_c0_g2_i1.p1
Shisp_DN101650_c2_g1_i1.p1				Sfulv_DN1018_c1_g1_i1.p1
Shisp_DN101651_c2_g1_i1.p1				Sfulv_DN1018_c1_g1_i9.p1
Shisp_DN101661_c0_g1_i1.p1				Sfulv_DN1018_c2_g1_i1.p1	K14355
Shisp_DN10166_c1_g2_i1.p2				Sfulv_DN1018_c9_g1_i1.p1
Shisp_DN101676_c1_g2_i1.p2				Sfulv_DN101917_c0_g1_i1.p1
Shisp_DN10167_c0_g1_i1.p1				Sfulv_DN101922_c0_g1_i1.p1
Shisp_DN101685_c0_g1_i1.p1				Sfulv_DN101922_c0_g1_i3.p1
Shisp_DN101686_c1_g1_i3.p1				Sfulv_DN101922_c0_g2_i1.p1
Shisp_DN101688_c0_g1_i1.p1				Sfulv_DN10192_c0_g1_i2.p1
Shisp_DN101690_c0_g1_i1.p1				Sfulv_DN10192_c10_g5_i1.p1
Shisp_DN1016_c12_g1_i4.p1	K23081			Sfulv_DN10192_c13_g1_i1.p1
Shisp_DN1016_c1_g1_i1.p1	K10598			Sfulv_DN10192_c3_g1_i2.p1
Shisp_DN1016_c20_g1_i1.p1				Sfulv_DN10192_c9_g1_i2.p1
Shisp_DN1016_c20_g2_i2.p1	K17267			Sfulv_DN101930_c0_g2_i1.p1
Shisp_DN1016_c28_g2_i1.p1				Sfulv_DN101939_c4_g1_i1.p1
Shisp_DN1016_c4_g1_i1.p1				Sfulv_DN10193_c1_g1_i1.p1
Shisp_DN1016_c4_g3_i14.p5				Sfulv_DN10193_c24_g1_i1.p1
Shisp_DN1016_c4_g3_i14.p1	K14007			Sfulv_DN10193_c5_g1_i7.p1
Shisp_DN1016_c4_g3_i14.p4				Sfulv_DN101941_c3_g1_i1.p1
Shisp_DN1016_c4_g6_i1.p1				Sfulv_DN10194_c0_g2_i1.p1
Shisp_DN1016_c6_g2_i2.p1				Sfulv_DN10194_c0_g5_i1.p1
Shisp_DN1016_c6_g2_i3.p1				Sfulv_DN10194_c1_g1_i1.p1	K06265
Shisp_DN1016_c8_g1_i2.p1	K10127			Sfulv_DN10194_c1_g1_i1.p2
Shisp_DN101701_c0_g1_i3.p2				Sfulv_DN10194_c2_g2_i1.p1
Shisp_DN101701_c0_g2_i1.p1				Sfulv_DN101950_c0_g1_i1.p1
Shisp_DN101701_c0_g3_i1.p1				Sfulv_DN101958_c1_g1_i1.p1
Shisp_DN101704_c0_g1_i8.p1				Sfulv_DN101958_c2_g1_i1.p1
Shisp_DN101704_c2_g1_i1.p1				Sfulv_DN10195_c15_g1_i1.p1
Shisp_DN101714_c0_g1_i1.p1	K17384			Sfulv_DN10197_c0_g1_i10.p1	K04491
Shisp_DN101722_c0_g2_i1.p1				Sfulv_DN10197_c0_g1_i18.p3	K04491
Shisp_DN10172_c0_g1_i25.p1	K08835			Sfulv_DN10197_c0_g1_i18.p1	K04491
Shisp_DN10172_c0_g1_i8.p1	K08835			Sfulv_DN10197_c0_g1_i21.p1
Shisp_DN10172_c0_g2_i1.p1				Sfulv_DN10197_c1_g1_i5.p2	K11659
Shisp_DN101734_c0_g1_i2.p1	K13993			Sfulv_DN10197_c1_g1_i5.p1
Shisp_DN101735_c1_g1_i18.p1				Sfulv_DN10197_c6_g1_i1.p1
Shisp_DN101744_c0_g1_i4.p1				Sfulv_DN101981_c0_g2_i2.p1
Shisp_DN101746_c0_g1_i1.p1				Sfulv_DN101988_c0_g1_i3.p1
Shisp_DN10174_c0_g1_i1.p1				Sfulv_DN101993_c7_g1_i1.p1
Shisp_DN10174_c0_g1_i1.p2	K09037			Sfulv_DN101999_c0_g1_i1.p2
Shisp_DN10174_c17_g1_i1.p1				Sfulv_DN10199_c0_g1_i1.p1
Shisp_DN10174_c4_g3_i1.p1				Sfulv_DN10199_c0_g1_i5.p1	K08880
Shisp_DN101750_c2_g1_i1.p1				Sfulv_DN10199_c11_g1_i1.p1
Shisp_DN101752_c0_g1_i1.p1				Sfulv_DN10199_c3_g1_i1.p1
Shisp_DN101753_c0_g1_i1.p2				Sfulv_DN1019_c11_g1_i1.p1
Shisp_DN101753_c0_g1_i1.p1	K20359			Sfulv_DN1019_c1_g1_i1.p1
Shisp_DN101753_c0_g1_i4.p2	K10352			Sfulv_DN1019_c3_g2_i1.p1
Shisp_DN101754_c3_g1_i1.p1				Sfulv_DN1019_c5_g1_i2.p2
Shisp_DN101756_c7_g1_i1.p1				Sfulv_DN1019_c5_g1_i2.p1
Shisp_DN101757_c0_g1_i1.p1				Sfulv_DN1019_c5_g1_i3.p1
Shisp_DN101759_c0_g1_i1.p2				Sfulv_DN1019_c5_g1_i3.p4
Shisp_DN101759_c0_g1_i1.p1				Sfulv_DN1019_c5_g1_i6.p8
Shisp_DN10175_c5_g1_i1.p1				Sfulv_DN1019_c5_g1_i6.p6
Shisp_DN101760_c0_g1_i1.p4				Sfulv_DN1019_c5_g1_i6.p1
Shisp_DN101760_c0_g1_i1.p1				Sfulv_DN1019_c5_g1_i8.p3	K05448
Shisp_DN10176_c0_g3_i2.p1				Sfulv_DN1019_c5_g1_i8.p1
Shisp_DN10176_c0_g3_i2.p2				Sfulv_DN1019_c5_g1_i8.p4
Shisp_DN10176_c2_g1_i1.p2				Sfulv_DN1019_c5_g1_i8.p2
Shisp_DN101773_c0_g6_i1.p1				Sfulv_DN101_c12_g1_i2.p1
Shisp_DN101778_c0_g1_i2.p1				Sfulv_DN101_c12_g1_i3.p1	K05860
Shisp_DN10177_c0_g2_i1.p1				Sfulv_DN101_c13_g1_i4.p1
Shisp_DN101780_c1_g1_i1.p1				Sfulv_DN101_c15_g1_i1.p1
Shisp_DN101782_c0_g1_i1.p1				Sfulv_DN101_c15_g1_i4.p1	K12846
Shisp_DN101789_c0_g1_i4.p1				Sfulv_DN101_c1_g1_i19.p2
Shisp_DN10178_c0_g1_i16.p3				Sfulv_DN101_c1_g1_i19.p1	K22262
Shisp_DN10178_c0_g1_i16.p1	K08956			Sfulv_DN101_c1_g1_i21.p1	K22262
Shisp_DN10178_c0_g1_i4.p1	K08956			Sfulv_DN101_c26_g2_i1.p1
Shisp_DN10178_c0_g1_i4.p2				Sfulv_DN101_c2_g1_i1.p1
Shisp_DN10178_c0_g1_i8.p2	K08956			Sfulv_DN101_c38_g1_i2.p1
Shisp_DN10178_c0_g2_i16.p2	K08956			Sfulv_DN101_c48_g1_i1.p2
Shisp_DN10178_c0_g2_i16.p1				Sfulv_DN102002_c1_g1_i1.p1
Shisp_DN10178_c0_g2_i3.p1	K08956			Sfulv_DN10200_c2_g2_i1.p1
Shisp_DN10178_c0_g2_i3.p3				Sfulv_DN10200_c4_g1_i1.p1
Shisp_DN10178_c0_g2_i3.p2				Sfulv_DN102011_c2_g1_i2.p1
Shisp_DN10178_c0_g2_i6.p3	K08956			Sfulv_DN10201_c1_g4_i1.p1
Shisp_DN10178_c0_g2_i6.p2				Sfulv_DN102029_c0_g1_i1.p1
Shisp_DN10178_c0_g2_i6.p1	K08956			Sfulv_DN102029_c0_g2_i5.p3
Shisp_DN101790_c0_g3_i1.p1				Sfulv_DN102029_c0_g2_i5.p1	K08795
Shisp_DN101799_c0_g1_i1.p1				Sfulv_DN102032_c0_g1_i1.p1
Shisp_DN10179_c0_g2_i6.p1				Sfulv_DN102035_c1_g1_i1.p1
Shisp_DN10179_c1_g1_i1.p1				Sfulv_DN102039_c0_g1_i5.p2
Shisp_DN1017_c0_g1_i12.p1	K15503			Sfulv_DN102039_c2_g1_i1.p1
Shisp_DN1017_c1_g1_i13.p1	K19676			Sfulv_DN10203_c2_g1_i1.p1
Shisp_DN1017_c1_g1_i2.p1	K19676			Sfulv_DN10203_c2_g2_i1.p1
Shisp_DN1017_c1_g1_i2.p3				Sfulv_DN102042_c0_g2_i1.p1
Shisp_DN1017_c1_g1_i26.p2				Sfulv_DN102049_c0_g1_i2.p1	K06541
Shisp_DN1017_c1_g1_i26.p1	K19676			Sfulv_DN102054_c1_g1_i1.p1
Shisp_DN1017_c1_g1_i41.p1	K19676			Sfulv_DN102062_c0_g3_i1.p1
Shisp_DN1017_c1_g1_i41.p3				Sfulv_DN102062_c0_g4_i1.p1
Shisp_DN1017_c1_g1_i41.p2				Sfulv_DN102062_c3_g1_i1.p1
Shisp_DN1017_c1_g2_i1.p2	K19676			Sfulv_DN10206_c0_g1_i1.p1
Shisp_DN1017_c2_g2_i1.p1				Sfulv_DN10207_c0_g1_i10.p1	K23285
Shisp_DN101800_c0_g1_i2.p1				Sfulv_DN10207_c0_g1_i12.p1	K23285
Shisp_DN101800_c1_g1_i1.p1				Sfulv_DN10207_c0_g2_i1.p2
Shisp_DN101800_c3_g1_i1.p1				Sfulv_DN10207_c19_g1_i1.p1
Shisp_DN101801_c0_g1_i1.p1				Sfulv_DN10207_c2_g2_i2.p1
Shisp_DN101805_c1_g1_i1.p1				Sfulv_DN10207_c6_g1_i1.p2
Shisp_DN10180_c0_g2_i3.p2				Sfulv_DN102084_c0_g1_i6.p1
Shisp_DN10180_c0_g2_i3.p3				Sfulv_DN102084_c1_g1_i1.p3
Shisp_DN10180_c0_g2_i3.p4				Sfulv_DN10208_c2_g3_i1.p1
Shisp_DN101810_c1_g1_i1.p2				Sfulv_DN10208_c3_g1_i1.p2
Shisp_DN101816_c2_g1_i1.p1				Sfulv_DN102096_c1_g1_i1.p1
Shisp_DN101819_c0_g1_i2.p1				Sfulv_DN102096_c1_g3_i1.p1
Shisp_DN10181_c4_g2_i4.p1				Sfulv_DN102097_c0_g1_i2.p1
Shisp_DN101826_c0_g1_i1.p1	K06821			Sfulv_DN10209_c0_g1_i15.p1	K23687
Shisp_DN10182_c10_g1_i1.p1				Sfulv_DN10209_c7_g1_i1.p1
Shisp_DN101831_c1_g1_i1.p1				Sfulv_DN1020_c0_g1_i14.p1	K21991
Shisp_DN101831_c5_g1_i1.p1				Sfulv_DN1020_c0_g1_i29.p1
Shisp_DN101835_c0_g1_i1.p1				Sfulv_DN1020_c4_g1_i1.p1	K08666
Shisp_DN101835_c0_g1_i1.p2				Sfulv_DN102103_c0_g1_i5.p1
Shisp_DN101836_c0_g2_i1.p2				Sfulv_DN10210_c3_g1_i1.p1
Shisp_DN10183_c0_g2_i2.p1				Sfulv_DN10210_c8_g1_i1.p1
Shisp_DN101842_c0_g1_i2.p1				Sfulv_DN102113_c1_g1_i1.p1
Shisp_DN10184_c3_g1_i1.p2				Sfulv_DN10211_c0_g1_i175.p1	K01191
Shisp_DN10184_c3_g1_i1.p1	K03068			Sfulv_DN10211_c0_g1_i95.p1
Shisp_DN101855_c0_g1_i1.p1				Sfulv_DN102123_c1_g1_i1.p1
Shisp_DN101866_c0_g7_i1.p2				Sfulv_DN10212_c1_g1_i4.p1
Shisp_DN101866_c0_g7_i1.p1				Sfulv_DN10212_c2_g1_i1.p1
Shisp_DN101872_c0_g1_i1.p1				Sfulv_DN102137_c0_g1_i2.p1	K07413
Shisp_DN101877_c0_g1_i11.p1				Sfulv_DN102137_c1_g1_i1.p1	K07413
Shisp_DN101877_c0_g1_i3.p1				Sfulv_DN102141_c0_g1_i1.p1
Shisp_DN101877_c0_g1_i3.p3				Sfulv_DN102143_c0_g1_i1.p2
Shisp_DN101880_c0_g1_i2.p1				Sfulv_DN102143_c0_g1_i1.p3
Shisp_DN10188_c1_g1_i1.p1				Sfulv_DN102145_c1_g1_i1.p1
Shisp_DN10188_c4_g1_i1.p1				Sfulv_DN102146_c1_g1_i1.p1
Shisp_DN10188_c7_g1_i1.p1				Sfulv_DN102156_c0_g1_i2.p1
Shisp_DN101890_c0_g1_i1.p1				Sfulv_DN102156_c0_g2_i1.p1
Shisp_DN101891_c0_g1_i1.p1				Sfulv_DN102168_c0_g2_i1.p1	K05655
Shisp_DN101892_c0_g2_i1.p1				Sfulv_DN102168_c0_g2_i1.p2
Shisp_DN101893_c0_g2_i1.p1				Sfulv_DN102176_c0_g1_i1.p1
Shisp_DN101897_c1_g2_i1.p1				Sfulv_DN102189_c1_g1_i1.p1
Shisp_DN101897_c2_g1_i1.p1				Sfulv_DN102193_c0_g1_i4.p1
Shisp_DN1018_c0_g1_i1.p2	K05764			Sfulv_DN102196_c0_g1_i1.p4
Shisp_DN1018_c21_g1_i1.p1				Sfulv_DN102196_c0_g1_i1.p3
Shisp_DN1018_c25_g1_i1.p1				Sfulv_DN10219_c0_g1_i23.p1
Shisp_DN1018_c2_g2_i21.p4	K06505			Sfulv_DN10219_c0_g1_i55.p1	K18442
Shisp_DN1018_c2_g2_i21.p2	K06505			Sfulv_DN10219_c0_g4_i1.p1
Shisp_DN1018_c2_g2_i6.p1	K06505			Sfulv_DN1021_c0_g1_i16.p1
Shisp_DN1018_c3_g1_i8.p1	K06564			Sfulv_DN1021_c2_g1_i17.p1	K16531
Shisp_DN1018_c4_g1_i5.p1	K04416			Sfulv_DN1021_c2_g1_i2.p2
Shisp_DN1018_c8_g1_i1.p1				Sfulv_DN1021_c2_g1_i2.p1
Shisp_DN101904_c0_g1_i7.p1				Sfulv_DN1021_c2_g1_i22.p1	K23028
Shisp_DN101906_c0_g3_i2.p1				Sfulv_DN1021_c2_g2_i1.p1
Shisp_DN101906_c3_g1_i1.p1				Sfulv_DN1021_c30_g1_i1.p1
Shisp_DN101906_c3_g2_i1.p1				Sfulv_DN102209_c0_g1_i1.p1
Shisp_DN101906_c5_g1_i1.p1				Sfulv_DN102216_c0_g1_i1.p1
Shisp_DN101906_c5_g1_i1.p4				Sfulv_DN102229_c0_g1_i1.p1
Shisp_DN101906_c6_g1_i1.p1				Sfulv_DN10222_c0_g1_i11.p1
Shisp_DN10190_c0_g2_i1.p1				Sfulv_DN10222_c0_g1_i14.p1	K22961
Shisp_DN10190_c1_g1_i1.p1				Sfulv_DN102238_c0_g1_i1.p1
Shisp_DN101919_c0_g1_i1.p1	K09228			Sfulv_DN102241_c1_g1_i2.p1	K08055
Shisp_DN101922_c0_g1_i1.p2				Sfulv_DN102245_c3_g1_i1.p1
Shisp_DN101922_c0_g1_i1.p1	K16312			Sfulv_DN102258_c0_g1_i1.p1
Shisp_DN101926_c10_g1_i1.p1				Sfulv_DN10225_c4_g1_i1.p1
Shisp_DN101926_c3_g1_i1.p2				Sfulv_DN102276_c0_g3_i3.p2
Shisp_DN101928_c7_g1_i1.p1				Sfulv_DN102276_c0_g3_i3.p1
Shisp_DN10192_c3_g1_i1.p1				Sfulv_DN10229_c2_g3_i2.p1
Shisp_DN10193_c0_g1_i4.p1				Sfulv_DN10229_c2_g3_i2.p2
Shisp_DN10193_c3_g2_i1.p1				Sfulv_DN1022_c0_g1_i111.p1
Shisp_DN101942_c0_g1_i1.p3				Sfulv_DN1022_c0_g1_i115.p1	K11131
Shisp_DN101942_c0_g1_i1.p1				Sfulv_DN102300_c0_g1_i4.p1	K17448
Shisp_DN101945_c0_g1_i1.p1				Sfulv_DN102319_c0_g1_i1.p1
Shisp_DN101954_c1_g1_i1.p1				Sfulv_DN10231_c0_g5_i1.p1
Shisp_DN101955_c0_g1_i5.p1				Sfulv_DN102330_c0_g8_i1.p1
Shisp_DN101957_c0_g1_i1.p2				Sfulv_DN102334_c0_g1_i4.p1
Shisp_DN101957_c0_g1_i1.p1				Sfulv_DN102334_c0_g1_i4.p2
Shisp_DN101959_c0_g1_i2.p1				Sfulv_DN102334_c0_g1_i4.p3
Shisp_DN10195_c0_g3_i1.p1				Sfulv_DN102334_c0_g3_i1.p1
Shisp_DN101968_c7_g1_i1.p1				Sfulv_DN102338_c0_g1_i4.p1
Shisp_DN10196_c1_g1_i1.p1	K05681			Sfulv_DN10234_c0_g1_i10.p1
Shisp_DN101973_c0_g1_i1.p1				Sfulv_DN10234_c0_g1_i10.p2
Shisp_DN101978_c0_g2_i1.p1				Sfulv_DN10234_c2_g1_i12.p1
Shisp_DN101978_c9_g1_i1.p1				Sfulv_DN10234_c2_g2_i2.p1
Shisp_DN10197_c0_g1_i2.p2				Sfulv_DN10234_c2_g3_i1.p1	K07846
Shisp_DN10197_c0_g1_i2.p1				Sfulv_DN10234_c2_g3_i4.p1	K07846
Shisp_DN101981_c0_g1_i1.p1	K07030			Sfulv_DN10234_c2_g6_i1.p1
Shisp_DN101982_c1_g1_i1.p1				Sfulv_DN10234_c3_g1_i1.p1
Shisp_DN101982_c4_g1_i1.p1				Sfulv_DN102350_c5_g1_i1.p1
Shisp_DN101985_c0_g1_i11.p1	K20899			Sfulv_DN10235_c0_g1_i1.p1
Shisp_DN101985_c0_g1_i3.p1				Sfulv_DN102364_c0_g1_i1.p1	K01513
Shisp_DN101988_c0_g2_i1.p1				Sfulv_DN10236_c0_g1_i5.p1	K18634
Shisp_DN10198_c0_g1_i23.p1	K08596			Sfulv_DN10236_c0_g1_i5.p2	K18634
Shisp_DN10198_c0_g1_i9.p1	K05626			Sfulv_DN10236_c0_g1_i6.p1	K18634
Shisp_DN10198_c2_g1_i4.p1	K00294			Sfulv_DN102370_c0_g1_i1.p1
Shisp_DN101991_c3_g1_i1.p1				Sfulv_DN102376_c0_g3_i1.p1
Shisp_DN101997_c0_g1_i1.p1	K23617			Sfulv_DN102376_c4_g1_i1.p1
Shisp_DN101998_c0_g2_i1.p1				Sfulv_DN10237_c13_g1_i1.p1
Shisp_DN101998_c0_g2_i1.p2				Sfulv_DN10237_c1_g3_i1.p1
Shisp_DN101998_c1_g3_i1.p1				Sfulv_DN102380_c3_g1_i1.p1
Shisp_DN10199_c0_g1_i21.p1	K16798			Sfulv_DN102383_c0_g1_i1.p1
Shisp_DN10199_c0_g1_i21.p7				Sfulv_DN102396_c0_g1_i1.p1
Shisp_DN10199_c0_g1_i7.p1	K05011			Sfulv_DN10239_c0_g1_i21.p1	K09540
Shisp_DN10199_c0_g2_i5.p2				Sfulv_DN10239_c0_g1_i41.p1	K19474
Shisp_DN10199_c0_g2_i5.p1	K06230			Sfulv_DN10239_c0_g2_i3.p1
Shisp_DN10199_c0_g2_i7.p1				Sfulv_DN1023_c0_g1_i1.p4
Shisp_DN1019_c0_g1_i10.p5				Sfulv_DN1023_c0_g1_i1.p1	K11346
Shisp_DN1019_c0_g1_i10.p3				Sfulv_DN1023_c10_g1_i2.p1
Shisp_DN1019_c0_g1_i42.p6				Sfulv_DN1023_c18_g1_i1.p2
Shisp_DN1019_c0_g1_i42.p1	K11348			Sfulv_DN1023_c18_g1_i1.p1	K01464
Shisp_DN1019_c1_g1_i1.p2				Sfulv_DN1023_c1_g1_i3.p1	K03537
Shisp_DN1019_c1_g1_i1.p1	K14025			Sfulv_DN1023_c2_g1_i19.p1
Shisp_DN1019_c1_g1_i4.p1				Sfulv_DN1023_c2_g1_i20.p1	K02519
Shisp_DN1019_c1_g1_i7.p1				Sfulv_DN1023_c2_g1_i20.p2
Shisp_DN1019_c2_g1_i1.p1				Sfulv_DN10240_c0_g1_i1.p1	K12491
Shisp_DN1019_c2_g1_i1.p5				Sfulv_DN10240_c2_g1_i1.p2
Shisp_DN1019_c2_g1_i6.p3				Sfulv_DN10240_c2_g1_i1.p1
Shisp_DN1019_c2_g1_i6.p2				Sfulv_DN10240_c2_g1_i2.p1
Shisp_DN1019_c2_g1_i8.p1				Sfulv_DN10240_c3_g1_i1.p1
Shisp_DN1019_c7_g1_i1.p1				Sfulv_DN102416_c0_g1_i1.p3
Shisp_DN102008_c1_g1_i1.p1				Sfulv_DN10241_c0_g2_i1.p1
Shisp_DN10200_c0_g1_i2.p1				Sfulv_DN10241_c0_g2_i1.p2
Shisp_DN102010_c2_g1_i2.p2				Sfulv_DN102420_c0_g1_i6.p2
Shisp_DN10201_c1_g1_i1.p1				Sfulv_DN102420_c0_g1_i7.p1
Shisp_DN102025_c0_g1_i1.p1				Sfulv_DN102420_c0_g1_i8.p1
Shisp_DN102028_c0_g1_i1.p2				Sfulv_DN102420_c0_g1_i8.p3
Shisp_DN102028_c0_g1_i1.p1				Sfulv_DN102420_c0_g1_i9.p2
Shisp_DN10202_c4_g1_i1.p3				Sfulv_DN102426_c0_g1_i1.p1
Shisp_DN10202_c4_g1_i1.p1				Sfulv_DN102431_c0_g1_i1.p1
Shisp_DN102032_c1_g1_i1.p1				Sfulv_DN102433_c0_g1_i1.p1
Shisp_DN102035_c1_g1_i6.p1				Sfulv_DN10244_c1_g1_i1.p1
Shisp_DN102037_c0_g1_i2.p3				Sfulv_DN102450_c0_g1_i1.p1
Shisp_DN10203_c0_g1_i1.p2				Sfulv_DN102451_c0_g1_i1.p1
Shisp_DN102041_c0_g2_i1.p1				Sfulv_DN102457_c0_g1_i13.p1	K08647
Shisp_DN102041_c0_g3_i1.p2				Sfulv_DN102457_c0_g1_i13.p3
Shisp_DN102042_c0_g1_i3.p1	K17794			Sfulv_DN102457_c0_g1_i20.p11	K10381
Shisp_DN102042_c0_g3_i1.p1	K17794			Sfulv_DN102457_c0_g1_i20.p4	K08647
Shisp_DN102049_c0_g1_i1.p1				Sfulv_DN102457_c0_g1_i20.p9
Shisp_DN102051_c0_g1_i10.p1				Sfulv_DN102457_c0_g1_i20.p1	K08647
Shisp_DN102051_c0_g1_i20.p1	K10095			Sfulv_DN102457_c0_g1_i20.p2	K08647
Shisp_DN102051_c0_g1_i21.p1				Sfulv_DN102458_c0_g1_i1.p1
Shisp_DN102051_c0_g1_i29.p1				Sfulv_DN10245_c1_g1_i1.p1	K01431
Shisp_DN102059_c0_g1_i1.p1				Sfulv_DN10245_c1_g1_i1.p3
Shisp_DN10205_c0_g1_i11.p1	K18441			Sfulv_DN10245_c3_g1_i1.p1
Shisp_DN10205_c0_g1_i11.p2				Sfulv_DN102467_c0_g1_i1.p1	K23097
Shisp_DN10205_c0_g1_i15.p1	K12567			Sfulv_DN102469_c0_g1_i1.p1
Shisp_DN10205_c0_g1_i15.p2	K18441			Sfulv_DN10246_c0_g1_i1.p2
Shisp_DN10205_c0_g1_i8.p1				Sfulv_DN10246_c0_g1_i1.p1
Shisp_DN10205_c0_g2_i1.p2				Sfulv_DN10246_c0_g2_i1.p1
Shisp_DN102062_c0_g1_i1.p1				Sfulv_DN10246_c3_g1_i1.p1
Shisp_DN102072_c1_g1_i1.p1				Sfulv_DN10246_c6_g1_i1.p1
Shisp_DN102072_c4_g1_i1.p1				Sfulv_DN102473_c0_g1_i1.p1	K04494
Shisp_DN102073_c2_g1_i1.p1				Sfulv_DN102474_c3_g1_i2.p2
Shisp_DN102074_c0_g1_i1.p1				Sfulv_DN102478_c0_g3_i1.p1
Shisp_DN102077_c0_g1_i1.p1				Sfulv_DN102478_c1_g1_i1.p1
Shisp_DN102077_c0_g1_i13.p1	K07521			Sfulv_DN102479_c0_g1_i1.p1
Shisp_DN102077_c0_g1_i16.p1				Sfulv_DN102487_c0_g1_i1.p1
Shisp_DN102079_c0_g1_i1.p1				Sfulv_DN102488_c0_g1_i1.p1
Shisp_DN10207_c11_g1_i1.p1				Sfulv_DN102493_c0_g2_i1.p2
Shisp_DN10207_c1_g1_i3.p1	K17680			Sfulv_DN102502_c0_g1_i1.p1
Shisp_DN10207_c1_g1_i3.p3				Sfulv_DN102505_c0_g1_i2.p1	K14736
Shisp_DN10207_c1_g1_i3.p7				Sfulv_DN102506_c0_g1_i1.p1
Shisp_DN102083_c0_g1_i1.p1				Sfulv_DN102509_c0_g1_i1.p1
Shisp_DN102085_c0_g1_i6.p1				Sfulv_DN102510_c0_g1_i1.p1
Shisp_DN102089_c0_g1_i1.p1				Sfulv_DN102518_c0_g2_i1.p1
Shisp_DN1020_c0_g1_i55.p1	K04971			Sfulv_DN102523_c1_g1_i2.p1
Shisp_DN1020_c1_g1_i1.p1				Sfulv_DN10252_c0_g1_i1.p1	K02406
Shisp_DN1020_c2_g1_i17.p1	K01164			Sfulv_DN10252_c0_g2_i6.p1	K02406
Shisp_DN1020_c3_g1_i3.p1				Sfulv_DN102530_c0_g1_i1.p1
Shisp_DN102102_c0_g1_i1.p3				Sfulv_DN10253_c0_g1_i10.p1	K22610
Shisp_DN102102_c1_g1_i1.p1				Sfulv_DN10253_c0_g1_i11.p1	K22610
Shisp_DN102102_c1_g1_i1.p2				Sfulv_DN102545_c0_g2_i1.p1
Shisp_DN102103_c1_g1_i1.p1				Sfulv_DN102545_c0_g3_i1.p1
Shisp_DN102109_c0_g1_i6.p1				Sfulv_DN102547_c0_g1_i1.p1
Shisp_DN102109_c2_g2_i1.p1				Sfulv_DN10254_c1_g1_i1.p1
Shisp_DN10210_c1_g1_i1.p1				Sfulv_DN102550_c0_g1_i1.p1
Shisp_DN102112_c0_g1_i1.p2				Sfulv_DN102555_c0_g2_i1.p1	K08449
Shisp_DN102112_c0_g1_i2.p1				Sfulv_DN102560_c0_g1_i2.p3
Shisp_DN102112_c0_g1_i7.p1				Sfulv_DN102560_c0_g1_i2.p2
Shisp_DN102116_c1_g2_i1.p1				Sfulv_DN102562_c0_g1_i1.p1
Shisp_DN102123_c7_g1_i1.p1				Sfulv_DN102571_c0_g1_i1.p1
Shisp_DN10213_c0_g3_i1.p1				Sfulv_DN102572_c0_g1_i1.p1
Shisp_DN102151_c3_g1_i1.p1				Sfulv_DN102572_c0_g1_i1.p2
Shisp_DN102157_c0_g1_i11.p2				Sfulv_DN102573_c0_g2_i2.p2
Shisp_DN102157_c0_g2_i1.p1				Sfulv_DN102575_c0_g1_i1.p1
Shisp_DN102158_c0_g1_i1.p1	K22754			Sfulv_DN102575_c0_g1_i1.p3
Shisp_DN10215_c1_g1_i1.p1				Sfulv_DN102580_c0_g3_i1.p1
Shisp_DN102160_c0_g1_i1.p1				Sfulv_DN102586_c0_g1_i1.p1
Shisp_DN102167_c1_g2_i2.p2				Sfulv_DN102586_c3_g1_i1.p1	K02033
Shisp_DN102181_c0_g1_i1.p1				Sfulv_DN102589_c2_g1_i1.p1
Shisp_DN102184_c1_g2_i2.p1				Sfulv_DN102594_c0_g1_i1.p1
Shisp_DN102193_c0_g2_i2.p2	K02891			Sfulv_DN102596_c0_g1_i1.p1
Shisp_DN1021_c0_g1_i1.p1				Sfulv_DN102599_c0_g1_i1.p1
Shisp_DN102207_c0_g2_i1.p1				Sfulv_DN102599_c1_g1_i1.p1	K24309
Shisp_DN102207_c0_g3_i4.p1				Sfulv_DN102599_c6_g1_i1.p1	K00953
Shisp_DN10220_c0_g1_i10.p3				Sfulv_DN102602_c0_g1_i2.p2	K02392
Shisp_DN10220_c0_g1_i10.p1	K10306			Sfulv_DN102604_c1_g3_i1.p1
Shisp_DN10220_c0_g1_i10.p2	K10306			Sfulv_DN102604_c2_g2_i1.p1
Shisp_DN10220_c0_g1_i3.p2	K10306			Sfulv_DN10261_c0_g1_i1.p1
Shisp_DN10220_c0_g2_i6.p5				Sfulv_DN102624_c0_g1_i1.p1
Shisp_DN10220_c0_g2_i6.p3				Sfulv_DN102625_c2_g1_i1.p1
Shisp_DN10220_c0_g2_i6.p1				Sfulv_DN10262_c0_g1_i2.p1
Shisp_DN10220_c0_g2_i6.p2				Sfulv_DN102631_c0_g1_i2.p1
Shisp_DN102210_c0_g2_i1.p1				Sfulv_DN102632_c0_g1_i1.p1
Shisp_DN102212_c1_g1_i1.p1				Sfulv_DN102636_c0_g3_i1.p1
Shisp_DN102215_c8_g1_i1.p1				Sfulv_DN102639_c1_g1_i1.p1
Shisp_DN10221_c7_g1_i1.p1				Sfulv_DN10264_c0_g1_i25.p1	K08729
Shisp_DN10221_c8_g1_i1.p1				Sfulv_DN10264_c7_g1_i1.p1
Shisp_DN102220_c0_g1_i1.p1				Sfulv_DN102655_c0_g2_i1.p1
Shisp_DN102222_c2_g1_i1.p1				Sfulv_DN102656_c0_g1_i1.p1
Shisp_DN102224_c1_g1_i1.p1				Sfulv_DN10265_c0_g1_i1.p2
Shisp_DN102225_c2_g1_i1.p1				Sfulv_DN102661_c0_g1_i1.p1
Shisp_DN102225_c6_g1_i1.p1				Sfulv_DN102667_c0_g1_i1.p1
Shisp_DN10222_c0_g2_i2.p1	K22128			Sfulv_DN10266_c1_g2_i1.p1
Shisp_DN102230_c6_g1_i1.p1				Sfulv_DN102676_c0_g1_i1.p1
Shisp_DN102232_c7_g1_i1.p2				Sfulv_DN10267_c0_g1_i1.p1
Shisp_DN102232_c7_g1_i1.p1				Sfulv_DN102684_c0_g1_i3.p1	K07426
Shisp_DN102233_c5_g1_i1.p1				Sfulv_DN102684_c3_g1_i1.p2
Shisp_DN10223_c4_g1_i1.p1				Sfulv_DN102685_c0_g1_i1.p1
Shisp_DN10223_c6_g1_i1.p1				Sfulv_DN102689_c1_g1_i2.p1
Shisp_DN102240_c1_g1_i1.p1				Sfulv_DN10268_c0_g4_i2.p1
Shisp_DN102241_c0_g1_i1.p1	K10292			Sfulv_DN10268_c1_g1_i1.p1
Shisp_DN102241_c0_g1_i5.p2				Sfulv_DN102702_c0_g1_i1.p1	K00922
Shisp_DN102241_c0_g1_i5.p4				Sfulv_DN102703_c0_g2_i1.p2
Shisp_DN102241_c0_g1_i5.p3				Sfulv_DN102703_c0_g2_i1.p1
Shisp_DN102241_c9_g1_i1.p1				Sfulv_DN102706_c0_g1_i1.p1
Shisp_DN102244_c0_g1_i1.p1				Sfulv_DN102717_c0_g1_i1.p1
Shisp_DN10224_c0_g1_i1.p1				Sfulv_DN102718_c0_g1_i1.p1
Shisp_DN10225_c0_g1_i1.p2				Sfulv_DN102726_c0_g1_i2.p1
Shisp_DN10225_c0_g2_i3.p4				Sfulv_DN10272_c1_g1_i6.p1	K02835
Shisp_DN10225_c0_g2_i3.p1				Sfulv_DN10272_c3_g1_i1.p1
Shisp_DN10226_c0_g1_i1.p1				Sfulv_DN102730_c0_g1_i1.p1
Shisp_DN10226_c1_g1_i2.p1				Sfulv_DN102746_c0_g1_i2.p1	K04257
Shisp_DN10226_c1_g1_i4.p1				Sfulv_DN10274_c2_g1_i1.p1
Shisp_DN10226_c1_g1_i4.p2				Sfulv_DN102752_c0_g1_i1.p1
Shisp_DN10226_c1_g2_i4.p1				Sfulv_DN10275_c0_g1_i18.p1	K18024
Shisp_DN10226_c1_g3_i1.p1				Sfulv_DN10275_c0_g1_i18.p2
Shisp_DN102280_c2_g1_i3.p1				Sfulv_DN10275_c0_g1_i20.p1
Shisp_DN102281_c0_g1_i4.p1				Sfulv_DN102766_c0_g1_i1.p3
Shisp_DN102281_c1_g1_i2.p1				Sfulv_DN102766_c0_g1_i1.p1
Shisp_DN102283_c0_g1_i1.p1	K06751			Sfulv_DN10276_c0_g1_i2.p1
Shisp_DN102284_c0_g1_i5.p1				Sfulv_DN10276_c1_g3_i1.p1
Shisp_DN102293_c0_g2_i1.p1				Sfulv_DN102779_c0_g1_i2.p1	K09228
Shisp_DN102297_c0_g1_i1.p2	K02035			Sfulv_DN10277_c0_g1_i1.p2
Shisp_DN102298_c0_g1_i1.p1				Sfulv_DN10277_c0_g1_i1.p1
Shisp_DN102299_c0_g1_i1.p1				Sfulv_DN10277_c1_g2_i1.p2
Shisp_DN102299_c0_g1_i1.p3				Sfulv_DN10277_c1_g2_i1.p1
Shisp_DN10229_c0_g1_i6.p1	K03245			Sfulv_DN10277_c5_g1_i1.p1
Shisp_DN1022_c0_g1_i16.p1				Sfulv_DN10277_c7_g1_i1.p1
Shisp_DN102308_c0_g1_i2.p5				Sfulv_DN102789_c0_g1_i1.p1	K17493
Shisp_DN102311_c0_g1_i1.p1				Sfulv_DN102795_c0_g1_i1.p1
Shisp_DN10231_c11_g1_i1.p1				Sfulv_DN102799_c7_g1_i1.p1
Shisp_DN10231_c5_g1_i2.p1				Sfulv_DN10279_c18_g1_i1.p1
Shisp_DN10231_c5_g1_i2.p2				Sfulv_DN1027_c0_g1_i42.p1
Shisp_DN10231_c9_g1_i1.p1				Sfulv_DN1027_c0_g1_i5.p1	K03989
Shisp_DN10232_c0_g1_i1.p1				Sfulv_DN1027_c0_g1_i5.p5
Shisp_DN102347_c1_g1_i1.p1				Sfulv_DN102804_c1_g2_i1.p1
Shisp_DN10234_c0_g1_i3.p1				Sfulv_DN10280_c0_g1_i1.p2
Shisp_DN102356_c0_g1_i2.p1				Sfulv_DN10280_c3_g1_i1.p1	K24377
Shisp_DN10235_c0_g1_i1.p1	K08639			Sfulv_DN10281_c3_g2_i1.p1
Shisp_DN10235_c2_g3_i3.p1				Sfulv_DN102820_c0_g1_i1.p1	K10641
Shisp_DN10235_c4_g1_i1.p1				Sfulv_DN102824_c0_g1_i5.p1
Shisp_DN10236_c0_g1_i3.p1				Sfulv_DN102827_c0_g1_i2.p1
Shisp_DN10236_c0_g1_i3.p5				Sfulv_DN102827_c0_g1_i5.p2
Shisp_DN10236_c1_g1_i1.p2				Sfulv_DN102834_c0_g1_i5.p1
Shisp_DN10236_c1_g1_i1.p1				Sfulv_DN102837_c0_g1_i1.p2
Shisp_DN10236_c3_g1_i1.p1				Sfulv_DN102837_c0_g1_i1.p1
Shisp_DN102388_c4_g1_i1.p1				Sfulv_DN10283_c8_g1_i1.p1	K04985
Shisp_DN102388_c4_g1_i1.p2				Sfulv_DN102842_c0_g1_i1.p1
Shisp_DN10238_c0_g1_i1.p1				Sfulv_DN102848_c0_g1_i2.p1
Shisp_DN102393_c2_g1_i1.p1				Sfulv_DN102852_c0_g2_i1.p2
Shisp_DN102393_c2_g1_i2.p1				Sfulv_DN102855_c1_g1_i1.p1
Shisp_DN102393_c3_g1_i1.p1				Sfulv_DN102855_c1_g1_i5.p1
Shisp_DN102397_c0_g1_i8.p1				Sfulv_DN102855_c1_g2_i1.p2	K09228
Shisp_DN102397_c0_g2_i1.p1				Sfulv_DN102859_c0_g1_i1.p1
Shisp_DN10239_c0_g1_i4.p1				Sfulv_DN102859_c0_g2_i1.p1
Shisp_DN10239_c1_g1_i1.p1				Sfulv_DN10285_c3_g1_i1.p1
Shisp_DN1023_c0_g1_i16.p8				Sfulv_DN102860_c0_g1_i4.p1
Shisp_DN1023_c0_g1_i16.p4				Sfulv_DN102862_c0_g1_i1.p1
Shisp_DN1023_c0_g1_i16.p1	K17538			Sfulv_DN10286_c0_g1_i1.p1
Shisp_DN1023_c0_g1_i22.p1	K24660			Sfulv_DN10286_c0_g1_i5.p3	K04078
Shisp_DN1023_c0_g1_i23.p1	K17538			Sfulv_DN10286_c0_g1_i5.p1	K04077
Shisp_DN1023_c0_g1_i23.p2	K24660			Sfulv_DN10286_c18_g1_i1.p1
Shisp_DN1023_c0_g1_i23.p10				Sfulv_DN102872_c0_g1_i3.p1
Shisp_DN1023_c0_g1_i23.p6				Sfulv_DN10287_c0_g1_i3.p1
Shisp_DN1023_c0_g1_i31.p1	K17538			Sfulv_DN10287_c0_g2_i2.p2
Shisp_DN1023_c0_g1_i31.p5				Sfulv_DN10287_c0_g2_i9.p4
Shisp_DN102403_c0_g1_i2.p1				Sfulv_DN10287_c0_g2_i9.p1
Shisp_DN102406_c2_g1_i1.p1				Sfulv_DN10287_c6_g1_i1.p1
Shisp_DN102406_c5_g1_i1.p1	K18625			Sfulv_DN102886_c0_g2_i1.p1
Shisp_DN10240_c0_g1_i3.p3				Sfulv_DN10288_c0_g1_i1.p1
Shisp_DN10240_c0_g1_i3.p2				Sfulv_DN10288_c10_g1_i1.p1
Shisp_DN10240_c0_g1_i3.p1				Sfulv_DN10288_c1_g2_i1.p1
Shisp_DN102412_c0_g1_i1.p1				Sfulv_DN102893_c0_g1_i1.p2
Shisp_DN102416_c0_g1_i2.p1	K02883			Sfulv_DN102893_c0_g1_i1.p1
Shisp_DN102418_c0_g1_i1.p1				Sfulv_DN102894_c0_g1_i1.p2
Shisp_DN102418_c0_g1_i1.p2				Sfulv_DN102897_c0_g2_i1.p1
Shisp_DN10241_c0_g1_i5.p1				Sfulv_DN10289_c0_g1_i1.p1
Shisp_DN10241_c1_g2_i1.p1				Sfulv_DN10289_c0_g2_i1.p1
Shisp_DN102428_c0_g1_i1.p1				Sfulv_DN1028_c0_g1_i14.p3
Shisp_DN10242_c1_g1_i10.p1	K07748			Sfulv_DN1028_c0_g1_i14.p1
Shisp_DN10242_c1_g1_i10.p4				Sfulv_DN1028_c0_g1_i14.p2
Shisp_DN10242_c1_g1_i10.p2	K10840			Sfulv_DN1028_c0_g1_i2.p2
Shisp_DN10242_c1_g1_i3.p1	K10840			Sfulv_DN1028_c0_g1_i2.p1
Shisp_DN102436_c0_g1_i1.p1				Sfulv_DN1028_c0_g1_i26.p1
Shisp_DN10243_c0_g1_i3.p1	K21421			Sfulv_DN1028_c0_g1_i26.p3
Shisp_DN102444_c0_g1_i11.p1				Sfulv_DN1028_c0_g1_i26.p2
Shisp_DN102444_c0_g1_i2.p1	K07605			Sfulv_DN1028_c0_g1_i26.p4
Shisp_DN102444_c1_g1_i1.p1				Sfulv_DN102914_c1_g1_i1.p1
Shisp_DN102445_c4_g1_i1.p1				Sfulv_DN10291_c0_g1_i1.p1
Shisp_DN102446_c0_g1_i5.p1				Sfulv_DN10291_c0_g1_i1.p3
Shisp_DN102447_c0_g6_i1.p1				Sfulv_DN10291_c0_g1_i3.p2
Shisp_DN102448_c5_g1_i1.p3				Sfulv_DN10291_c0_g1_i3.p1	K05252
Shisp_DN102448_c5_g1_i1.p2				Sfulv_DN102935_c0_g1_i2.p1
Shisp_DN102449_c0_g1_i3.p1				Sfulv_DN102937_c0_g1_i1.p1
Shisp_DN102451_c2_g1_i1.p1				Sfulv_DN10293_c0_g2_i3.p1
Shisp_DN102451_c3_g1_i1.p1				Sfulv_DN102942_c0_g1_i1.p2
Shisp_DN102453_c0_g1_i1.p1				Sfulv_DN102944_c1_g1_i11.p1	K05310
Shisp_DN102454_c0_g1_i1.p1				Sfulv_DN10294_c1_g1_i1.p2
Shisp_DN102459_c0_g1_i1.p1				Sfulv_DN102950_c0_g1_i6.p3
Shisp_DN10245_c1_g1_i2.p1				Sfulv_DN102950_c0_g1_i6.p1
Shisp_DN102469_c2_g1_i1.p1				Sfulv_DN102950_c0_g3_i1.p1
Shisp_DN10246_c0_g1_i3.p1				Sfulv_DN10295_c10_g1_i1.p2
Shisp_DN102470_c0_g3_i1.p1				Sfulv_DN10295_c10_g1_i1.p1	K23167
Shisp_DN102470_c1_g1_i1.p1				Sfulv_DN10295_c12_g3_i1.p3
Shisp_DN102484_c2_g1_i1.p1				Sfulv_DN10295_c12_g3_i1.p1
Shisp_DN102484_c6_g1_i1.p1				Sfulv_DN10295_c12_g3_i1.p4
Shisp_DN102487_c0_g1_i1.p1				Sfulv_DN10295_c12_g3_i1.p2
Shisp_DN102487_c4_g1_i1.p1				Sfulv_DN10295_c29_g1_i1.p1
Shisp_DN10248_c0_g1_i2.p1				Sfulv_DN10295_c2_g1_i6.p1
Shisp_DN10248_c0_g2_i1.p2				Sfulv_DN10295_c2_g2_i4.p1	K06086
Shisp_DN10248_c0_g2_i1.p1	K09410			Sfulv_DN10295_c2_g2_i9.p1	K20132
Shisp_DN10248_c12_g1_i1.p1				Sfulv_DN10295_c2_g2_i9.p2	K20132
Shisp_DN10248_c12_g1_i1.p2				Sfulv_DN10295_c9_g1_i1.p1	K18496
Shisp_DN10248_c3_g1_i4.p1				Sfulv_DN10296_c1_g2_i2.p1
Shisp_DN102498_c1_g1_i1.p1				Sfulv_DN102971_c0_g1_i1.p1
Shisp_DN10249_c0_g1_i2.p1				Sfulv_DN10297_c0_g1_i4.p1
Shisp_DN1024_c0_g1_i1.p1	K09343			Sfulv_DN10298_c0_g4_i1.p1
Shisp_DN1024_c0_g1_i3.p1	K09343			Sfulv_DN10298_c0_g5_i2.p1
Shisp_DN1024_c0_g1_i5.p1	K09343			Sfulv_DN10299_c4_g1_i1.p1
Shisp_DN1024_c19_g1_i1.p1				Sfulv_DN1029_c0_g1_i11.p1	K17101
Shisp_DN1024_c1_g6_i1.p1				Sfulv_DN1029_c0_g1_i25.p2
Shisp_DN1024_c3_g1_i10.p1	K00272			Sfulv_DN103002_c8_g1_i1.p1
Shisp_DN1024_c8_g1_i14.p4	K17597			Sfulv_DN10300_c0_g1_i1.p1	K16578
Shisp_DN1024_c8_g1_i14.p5				Sfulv_DN10301_c0_g3_i3.p1
Shisp_DN1024_c8_g1_i14.p1	K10497			Sfulv_DN103021_c0_g1_i1.p2
Shisp_DN1024_c8_g1_i14.p2	K17597			Sfulv_DN103021_c0_g1_i1.p1
Shisp_DN1024_c8_g1_i49.p1	K10497			Sfulv_DN103021_c1_g2_i1.p1
Shisp_DN1024_c9_g1_i1.p1				Sfulv_DN103033_c0_g1_i1.p1	K08106
Shisp_DN102507_c1_g1_i1.p1				Sfulv_DN103035_c0_g1_i1.p2
Shisp_DN10250_c0_g1_i14.p1				Sfulv_DN103035_c0_g1_i1.p1
Shisp_DN10250_c0_g1_i5.p1	K23857			Sfulv_DN10303_c0_g1_i1.p1
Shisp_DN10250_c0_g1_i7.p2				Sfulv_DN103044_c4_g1_i1.p1	K09228
Shisp_DN102513_c0_g1_i5.p1				Sfulv_DN103046_c1_g1_i1.p1
Shisp_DN102515_c0_g1_i1.p1				Sfulv_DN10304_c0_g4_i1.p1
Shisp_DN102515_c9_g1_i1.p1				Sfulv_DN103054_c0_g1_i1.p1
Shisp_DN10251_c0_g1_i1.p1				Sfulv_DN10305_c0_g1_i17.p1
Shisp_DN10251_c1_g1_i1.p1				Sfulv_DN10305_c0_g1_i5.p1
Shisp_DN10251_c2_g1_i1.p2				Sfulv_DN10305_c0_g1_i5.p2
Shisp_DN102523_c2_g1_i1.p1				Sfulv_DN10305_c3_g1_i1.p1
Shisp_DN102525_c1_g3_i1.p1				Sfulv_DN10305_c4_g1_i1.p1
Shisp_DN102527_c10_g1_i1.p1				Sfulv_DN10305_c5_g1_i19.p1
Shisp_DN10252_c0_g1_i2.p1				Sfulv_DN10305_c5_g2_i1.p1
Shisp_DN102530_c3_g1_i1.p1				Sfulv_DN10305_c6_g1_i1.p1
Shisp_DN102530_c4_g1_i1.p1				Sfulv_DN103064_c0_g1_i1.p1
Shisp_DN10253_c1_g1_i63.p1	K01745			Sfulv_DN103066_c0_g1_i3.p1
Shisp_DN10253_c5_g1_i1.p1				Sfulv_DN10306_c0_g2_i1.p1
Shisp_DN102540_c0_g2_i1.p1				Sfulv_DN10306_c1_g1_i22.p2
Shisp_DN10254_c1_g1_i3.p1	K03127			Sfulv_DN10306_c1_g1_i26.p1	K08770
Shisp_DN10254_c2_g3_i1.p1				Sfulv_DN10306_c1_g1_i33.p2	K08770
Shisp_DN10254_c2_g3_i3.p1				Sfulv_DN10306_c30_g1_i1.p1
Shisp_DN102554_c0_g2_i1.p1				Sfulv_DN103072_c1_g1_i2.p1
Shisp_DN102556_c1_g4_i1.p1				Sfulv_DN103072_c1_g4_i1.p1
Shisp_DN102558_c7_g1_i1.p1				Sfulv_DN103076_c0_g1_i1.p1
Shisp_DN102559_c2_g1_i1.p1				Sfulv_DN103079_c0_g1_i1.p1
Shisp_DN10255_c0_g1_i4.p1	K22746			Sfulv_DN10307_c0_g1_i13.p1
Shisp_DN10255_c0_g1_i4.p2				Sfulv_DN10307_c0_g1_i13.p2	K11466
Shisp_DN10255_c0_g1_i6.p2	K22746			Sfulv_DN10307_c0_g1_i23.p1	K11466
Shisp_DN10255_c0_g1_i6.p1				Sfulv_DN10307_c0_g1_i3.p1
Shisp_DN10255_c6_g1_i1.p1				Sfulv_DN10307_c0_g1_i5.p1	K11466
Shisp_DN10256_c1_g1_i1.p1				Sfulv_DN10307_c0_g2_i1.p1
Shisp_DN102570_c0_g3_i1.p1				Sfulv_DN103085_c0_g2_i1.p1
Shisp_DN102577_c0_g3_i1.p2				Sfulv_DN103085_c2_g1_i1.p1
Shisp_DN10257_c0_g2_i1.p1	K14209			Sfulv_DN10308_c2_g1_i2.p1
Shisp_DN10257_c0_g4_i1.p1				Sfulv_DN103094_c0_g1_i1.p1
Shisp_DN102582_c2_g1_i1.p1				Sfulv_DN103097_c0_g1_i1.p1
Shisp_DN10258_c0_g1_i1.p1	K05724			Sfulv_DN103097_c1_g1_i1.p1
Shisp_DN10258_c1_g1_i1.p1				Sfulv_DN10309_c0_g1_i2.p1	K19330
Shisp_DN10258_c9_g1_i1.p1				Sfulv_DN1030_c0_g4_i1.p1
Shisp_DN102591_c0_g1_i1.p1				Sfulv_DN1030_c2_g1_i1.p1
Shisp_DN10259_c1_g1_i1.p2	K02908			Sfulv_DN103105_c1_g1_i1.p1
Shisp_DN1025_c0_g2_i2.p1	K08964			Sfulv_DN103107_c0_g1_i2.p1
Shisp_DN1025_c1_g1_i1.p1				Sfulv_DN103112_c0_g1_i1.p1
Shisp_DN102608_c0_g1_i1.p1				Sfulv_DN103115_c0_g1_i4.p1
Shisp_DN102609_c1_g1_i6.p1	K01254			Sfulv_DN103116_c0_g1_i1.p1
Shisp_DN10260_c0_g1_i5.p1				Sfulv_DN103119_c0_g2_i1.p1
Shisp_DN10260_c1_g1_i1.p1	K22461			Sfulv_DN10311_c0_g1_i1.p1
Shisp_DN102610_c0_g1_i1.p1	K13421			Sfulv_DN10311_c5_g1_i1.p1
Shisp_DN102614_c0_g2_i1.p2				Sfulv_DN103125_c0_g1_i1.p1
Shisp_DN102614_c1_g1_i1.p1				Sfulv_DN10314_c0_g1_i1.p1
Shisp_DN102614_c1_g3_i1.p1				Sfulv_DN10314_c5_g1_i1.p1
Shisp_DN102618_c0_g1_i1.p1				Sfulv_DN103152_c4_g1_i1.p2
Shisp_DN102619_c0_g1_i1.p1				Sfulv_DN10315_c0_g2_i4.p1
Shisp_DN10261_c0_g1_i1.p1				Sfulv_DN10315_c0_g2_i7.p2
Shisp_DN102626_c0_g1_i4.p1	K10078			Sfulv_DN10315_c0_g2_i7.p1	K09855
Shisp_DN10262_c0_g1_i107.p1	K10699			Sfulv_DN103160_c1_g1_i2.p1
Shisp_DN102635_c0_g1_i1.p1				Sfulv_DN103160_c2_g1_i1.p1
Shisp_DN102638_c0_g1_i1.p1				Sfulv_DN103160_c4_g1_i1.p1
Shisp_DN102639_c0_g1_i28.p1	K08674			Sfulv_DN103161_c0_g1_i1.p1
Shisp_DN10263_c0_g1_i100.p1				Sfulv_DN10316_c2_g1_i1.p1
Shisp_DN10263_c0_g1_i100.p2				Sfulv_DN10316_c3_g1_i2.p1
Shisp_DN10263_c0_g1_i100.p5				Sfulv_DN10317_c0_g1_i2.p1	K15128
Shisp_DN10263_c0_g1_i114.p6				Sfulv_DN103188_c0_g1_i6.p1	K19579
Shisp_DN10263_c0_g1_i114.p1				Sfulv_DN103189_c0_g1_i2.p1	K10136
Shisp_DN10263_c0_g1_i114.p2				Sfulv_DN103189_c5_g1_i1.p1
Shisp_DN10263_c0_g1_i93.p1				Sfulv_DN10318_c0_g1_i1.p1
Shisp_DN102641_c0_g1_i3.p1				Sfulv_DN10318_c2_g1_i5.p1
Shisp_DN102641_c3_g1_i1.p1				Sfulv_DN10318_c2_g2_i5.p1	K14563
Shisp_DN102642_c0_g2_i1.p1				Sfulv_DN103193_c4_g1_i1.p2
Shisp_DN102651_c0_g1_i1.p1				Sfulv_DN103193_c4_g1_i1.p1
Shisp_DN102651_c1_g4_i1.p2				Sfulv_DN10319_c0_g1_i1.p1	K02432
Shisp_DN102654_c0_g1_i1.p2				Sfulv_DN1031_c0_g1_i4.p1	K20773
Shisp_DN102657_c0_g1_i12.p1				Sfulv_DN1031_c0_g1_i4.p2
Shisp_DN102657_c0_g1_i7.p1				Sfulv_DN1031_c11_g1_i1.p1
Shisp_DN10265_c0_g1_i17.p2				Sfulv_DN1031_c1_g1_i5.p3
Shisp_DN10265_c0_g1_i17.p1				Sfulv_DN1031_c1_g1_i5.p4
Shisp_DN10265_c3_g1_i1.p1				Sfulv_DN1031_c1_g1_i5.p1	K01583
Shisp_DN102660_c0_g1_i9.p1	K07414			Sfulv_DN10320_c0_g1_i12.p3
Shisp_DN10266_c0_g1_i10.p1				Sfulv_DN10320_c0_g1_i9.p1	K01931
Shisp_DN10266_c0_g1_i10.p3				Sfulv_DN10320_c11_g1_i1.p4
Shisp_DN10266_c1_g1_i2.p1				Sfulv_DN10320_c11_g1_i1.p2
Shisp_DN10266_c2_g3_i2.p1				Sfulv_DN10322_c1_g6_i1.p1
Shisp_DN10266_c2_g4_i1.p1				Sfulv_DN10322_c2_g1_i1.p1
Shisp_DN10267_c0_g1_i1.p1				Sfulv_DN10322_c4_g1_i1.p1
Shisp_DN10267_c0_g2_i1.p1	K12488			Sfulv_DN103232_c0_g1_i1.p1
Shisp_DN102686_c0_g2_i2.p2				Sfulv_DN103236_c0_g1_i1.p2
Shisp_DN10268_c0_g1_i7.p1	K24167			Sfulv_DN10324_c0_g1_i2.p1	K25129
Shisp_DN10268_c0_g2_i1.p1				Sfulv_DN10324_c0_g1_i2.p2	K25129
Shisp_DN10268_c1_g1_i1.p1				Sfulv_DN10324_c0_g1_i5.p1	K25129
Shisp_DN102693_c0_g1_i2.p1	K05426			Sfulv_DN103252_c0_g2_i1.p1
Shisp_DN102696_c1_g1_i1.p1				Sfulv_DN10325_c3_g1_i1.p2	K14398
Shisp_DN1026_c11_g1_i1.p1				Sfulv_DN10325_c4_g1_i1.p1
Shisp_DN1026_c14_g1_i1.p1				Sfulv_DN10326_c0_g1_i3.p1
Shisp_DN1026_c1_g1_i1.p1	K00819			Sfulv_DN10326_c0_g1_i5.p1	K08061
Shisp_DN1026_c2_g2_i1.p1				Sfulv_DN10326_c1_g3_i3.p1
Shisp_DN1026_c2_g2_i1.p2	K01477			Sfulv_DN10326_c5_g1_i1.p1
Shisp_DN1026_c5_g1_i3.p1				Sfulv_DN103273_c3_g1_i1.p1
Shisp_DN10270_c13_g1_i1.p1				Sfulv_DN10327_c0_g1_i61.p2
Shisp_DN10270_c3_g1_i1.p1				Sfulv_DN10327_c0_g1_i61.p1	K12324
Shisp_DN10271_c0_g3_i1.p1				Sfulv_DN10327_c0_g1_i61.p3
Shisp_DN10271_c0_g4_i1.p1				Sfulv_DN10327_c0_g1_i81.p3
Shisp_DN102727_c1_g1_i3.p1	K11437			Sfulv_DN10327_c0_g1_i81.p9
Shisp_DN102727_c3_g2_i1.p1				Sfulv_DN10327_c0_g1_i81.p1	K12324
Shisp_DN10272_c0_g1_i1.p1				Sfulv_DN10327_c0_g1_i81.p2
Shisp_DN10272_c3_g2_i1.p1				Sfulv_DN10327_c0_g2_i1.p1
Shisp_DN102737_c0_g1_i1.p1				Sfulv_DN103283_c0_g2_i1.p1
Shisp_DN10273_c0_g1_i1.p3				Sfulv_DN103291_c0_g2_i3.p1
Shisp_DN10273_c2_g1_i2.p2				Sfulv_DN103295_c2_g1_i1.p2
Shisp_DN10273_c2_g1_i3.p1				Sfulv_DN103299_c0_g1_i1.p1
Shisp_DN10273_c3_g1_i1.p4				Sfulv_DN10329_c0_g1_i4.p3
Shisp_DN10273_c6_g1_i1.p1				Sfulv_DN10329_c12_g1_i1.p1
Shisp_DN102742_c0_g3_i1.p1				Sfulv_DN1032_c0_g1_i10.p1
Shisp_DN102745_c0_g1_i1.p1				Sfulv_DN1032_c0_g1_i5.p1
Shisp_DN10274_c0_g1_i3.p1	K04306			Sfulv_DN1032_c12_g1_i1.p1
Shisp_DN10274_c0_g1_i7.p1				Sfulv_DN103308_c0_g1_i1.p1
Shisp_DN10274_c1_g1_i2.p1	K22810			Sfulv_DN10330_c0_g1_i7.p1	K17547
Shisp_DN10274_c1_g1_i2.p2				Sfulv_DN10330_c5_g1_i1.p1
Shisp_DN10274_c1_g2_i1.p1	K22810			Sfulv_DN103317_c0_g1_i1.p1
Shisp_DN10274_c1_g2_i1.p3				Sfulv_DN103320_c0_g2_i1.p1
Shisp_DN10274_c1_g2_i1.p2				Sfulv_DN103323_c0_g1_i1.p1
Shisp_DN10275_c2_g2_i3.p1				Sfulv_DN103331_c0_g2_i9.p1	K22190
Shisp_DN102765_c1_g1_i1.p1				Sfulv_DN103331_c0_g3_i1.p1
Shisp_DN10276_c8_g1_i1.p1				Sfulv_DN103336_c0_g1_i1.p1
Shisp_DN102771_c0_g1_i1.p1				Sfulv_DN103338_c1_g1_i1.p2
Shisp_DN102771_c2_g1_i1.p3				Sfulv_DN10333_c0_g1_i1.p2
Shisp_DN102772_c0_g1_i2.p1				Sfulv_DN10333_c2_g2_i1.p1
Shisp_DN102778_c0_g1_i1.p1				Sfulv_DN103351_c0_g2_i1.p1
Shisp_DN10277_c0_g1_i3.p2				Sfulv_DN103354_c4_g1_i1.p1
Shisp_DN10277_c0_g1_i5.p2	K03334			Sfulv_DN10336_c0_g4_i1.p1
Shisp_DN10277_c1_g3_i1.p1				Sfulv_DN103372_c0_g1_i2.p1
Shisp_DN10277_c1_g4_i1.p1				Sfulv_DN10337_c2_g1_i1.p1	K21440
Shisp_DN102781_c1_g2_i1.p1				Sfulv_DN103389_c0_g1_i1.p1
Shisp_DN102782_c0_g1_i1.p1	K02898			Sfulv_DN1033_c0_g1_i2.p2
Shisp_DN102791_c4_g1_i1.p3				Sfulv_DN1033_c11_g1_i10.p1	K18695
Shisp_DN102792_c0_g1_i1.p1				Sfulv_DN1033_c1_g1_i40.p1	K24470
Shisp_DN102796_c0_g1_i1.p1				Sfulv_DN1033_c1_g1_i40.p3	K24470
Shisp_DN102799_c1_g1_i1.p1				Sfulv_DN1033_c1_g1_i82.p1
Shisp_DN10279_c0_g1_i14.p1				Sfulv_DN1033_c1_g1_i89.p1	K24470
Shisp_DN10279_c0_g1_i5.p2				Sfulv_DN1033_c1_g1_i89.p2
Shisp_DN10279_c0_g1_i8.p3				Sfulv_DN1033_c26_g1_i1.p1
Shisp_DN10279_c0_g1_i8.p2				Sfulv_DN1033_c30_g1_i1.p1
Shisp_DN10279_c2_g1_i1.p1	K17845			Sfulv_DN1033_c37_g1_i1.p1
Shisp_DN1027_c0_g1_i100.p1	K12493			Sfulv_DN103409_c0_g1_i1.p1
Shisp_DN1027_c0_g1_i125.p1				Sfulv_DN103412_c1_g2_i1.p1
Shisp_DN1027_c0_g1_i18.p2	K12493			Sfulv_DN103423_c0_g1_i1.p1
Shisp_DN1027_c0_g1_i18.p3	K12493			Sfulv_DN103423_c1_g1_i1.p1
Shisp_DN1027_c0_g1_i18.p1				Sfulv_DN103439_c3_g1_i1.p1
Shisp_DN1027_c1_g2_i1.p1	K21885			Sfulv_DN103440_c0_g1_i1.p1
Shisp_DN1027_c2_g1_i1.p3				Sfulv_DN103447_c0_g1_i1.p1
Shisp_DN1027_c4_g2_i1.p2				Sfulv_DN103453_c0_g1_i2.p1
Shisp_DN1027_c4_g2_i1.p1				Sfulv_DN103460_c0_g1_i3.p1
Shisp_DN102802_c0_g1_i1.p1				Sfulv_DN103460_c0_g1_i4.p1
Shisp_DN10280_c0_g1_i15.p3				Sfulv_DN103460_c1_g1_i1.p1
Shisp_DN10280_c0_g1_i15.p1	K15382			Sfulv_DN103460_c4_g1_i1.p1
Shisp_DN10280_c0_g2_i56.p1	K01278			Sfulv_DN103463_c0_g2_i1.p1
Shisp_DN10280_c2_g1_i1.p1				Sfulv_DN103471_c0_g1_i2.p2
Shisp_DN10280_c2_g1_i1.p2				Sfulv_DN103474_c0_g1_i1.p1
Shisp_DN10280_c2_g1_i2.p1				Sfulv_DN10347_c0_g1_i2.p2
Shisp_DN10280_c2_g1_i2.p2				Sfulv_DN10347_c0_g1_i2.p1
Shisp_DN10280_c5_g1_i1.p1				Sfulv_DN10347_c0_g1_i4.p2
Shisp_DN10282_c0_g1_i1.p2	K25076			Sfulv_DN10347_c0_g1_i5.p1
Shisp_DN10282_c0_g1_i10.p2	K25076			Sfulv_DN10347_c1_g1_i1.p1
Shisp_DN10282_c0_g1_i6.p3	K25076			Sfulv_DN10348_c0_g1_i11.p2
Shisp_DN10282_c0_g3_i1.p1				Sfulv_DN10348_c0_g1_i11.p3	K15623
Shisp_DN10282_c0_g3_i3.p1				Sfulv_DN10348_c0_g1_i18.p2
Shisp_DN102833_c0_g1_i3.p3				Sfulv_DN10348_c0_g1_i18.p1
Shisp_DN102833_c0_g1_i3.p1				Sfulv_DN10348_c0_g1_i23.p1
Shisp_DN102835_c0_g1_i2.p1				Sfulv_DN10348_c0_g2_i1.p3
Shisp_DN102838_c0_g1_i1.p1				Sfulv_DN10348_c0_g2_i1.p1
Shisp_DN10283_c0_g2_i4.p2	K14819			Sfulv_DN10348_c2_g1_i1.p1
Shisp_DN10283_c0_g2_i4.p1	K14819			Sfulv_DN10349_c6_g1_i1.p1
Shisp_DN10283_c0_g5_i2.p3				Sfulv_DN1034_c0_g1_i13.p1	K24721
Shisp_DN10283_c0_g5_i2.p2	K14819			Sfulv_DN1034_c0_g1_i33.p1	K24721
Shisp_DN102848_c0_g2_i1.p1				Sfulv_DN1034_c4_g1_i1.p1
Shisp_DN102848_c3_g1_i1.p1				Sfulv_DN10350_c0_g1_i1.p1	K11278
Shisp_DN10284_c0_g1_i1.p1				Sfulv_DN10350_c0_g1_i5.p1
Shisp_DN102855_c0_g1_i1.p5				Sfulv_DN10350_c0_g1_i5.p2	K11278
Shisp_DN102855_c0_g1_i4.p1				Sfulv_DN103510_c0_g1_i3.p1	K04181
Shisp_DN102855_c0_g1_i8.p1				Sfulv_DN103511_c0_g1_i3.p1
Shisp_DN102855_c1_g1_i4.p1				Sfulv_DN103519_c0_g1_i1.p1
Shisp_DN102857_c4_g1_i1.p1				Sfulv_DN10351_c2_g2_i1.p1
Shisp_DN102859_c0_g2_i1.p1				Sfulv_DN10351_c4_g1_i1.p1
Shisp_DN10285_c0_g2_i1.p1				Sfulv_DN103526_c0_g1_i1.p2
Shisp_DN102867_c2_g1_i1.p1				Sfulv_DN10353_c0_g1_i1.p1
Shisp_DN102869_c0_g1_i10.p2	K14692			Sfulv_DN10353_c0_g1_i5.p1
Shisp_DN102869_c0_g1_i12.p1				Sfulv_DN103547_c0_g2_i1.p1
Shisp_DN102869_c0_g1_i5.p1				Sfulv_DN10355_c2_g2_i3.p1
Shisp_DN102869_c0_g1_i7.p1	K14692			Sfulv_DN10356_c0_g2_i1.p2
Shisp_DN10286_c0_g1_i15.p1				Sfulv_DN103577_c0_g1_i1.p2
Shisp_DN10286_c0_g1_i6.p1	K17291			Sfulv_DN10357_c5_g1_i1.p1
Shisp_DN102870_c0_g1_i1.p2				Sfulv_DN103592_c0_g1_i1.p1
Shisp_DN10287_c2_g1_i2.p1				Sfulv_DN103596_c0_g1_i1.p1	K01327
Shisp_DN10287_c5_g1_i1.p1				Sfulv_DN1035_c14_g1_i1.p1
Shisp_DN10287_c8_g1_i1.p1				Sfulv_DN1035_c18_g1_i1.p2
Shisp_DN102896_c1_g1_i10.p1				Sfulv_DN1035_c18_g1_i1.p1
Shisp_DN102898_c0_g1_i1.p1				Sfulv_DN1035_c1_g1_i4.p1
Shisp_DN10289_c0_g1_i1.p1				Sfulv_DN1035_c2_g1_i20.p3
Shisp_DN10289_c1_g1_i1.p1				Sfulv_DN1035_c2_g1_i20.p1	K00548
Shisp_DN10289_c1_g1_i1.p2				Sfulv_DN1035_c33_g1_i1.p1
Shisp_DN1028_c0_g1_i17.p1	K06821			Sfulv_DN1035_c3_g2_i1.p1
Shisp_DN1028_c0_g1_i17.p4				Sfulv_DN103602_c0_g1_i1.p1
Shisp_DN1028_c0_g1_i17.p10				Sfulv_DN103602_c1_g1_i1.p1
Shisp_DN1028_c0_g1_i17.p9				Sfulv_DN103606_c0_g3_i1.p2
Shisp_DN1028_c0_g1_i17.p6				Sfulv_DN103607_c0_g1_i1.p1	K13510
Shisp_DN1028_c0_g1_i17.p3				Sfulv_DN10360_c0_g1_i30.p1	K17571
Shisp_DN1028_c0_g1_i216.p4				Sfulv_DN10360_c0_g1_i9.p1
Shisp_DN1028_c0_g1_i216.p1	K06821			Sfulv_DN103614_c0_g1_i1.p1
Shisp_DN102903_c0_g1_i1.p1	K04550			Sfulv_DN103619_c0_g1_i2.p1
Shisp_DN102908_c0_g1_i9.p1	K15122			Sfulv_DN10361_c1_g2_i1.p1
Shisp_DN10290_c0_g1_i11.p1	K19466			Sfulv_DN10361_c1_g3_i1.p1	K11404
Shisp_DN102910_c0_g2_i6.p1				Sfulv_DN10361_c5_g1_i1.p1
Shisp_DN102922_c0_g1_i1.p1				Sfulv_DN10361_c7_g1_i1.p1
Shisp_DN10292_c1_g1_i1.p1				Sfulv_DN103625_c0_g1_i1.p1
Shisp_DN102933_c1_g1_i1.p2				Sfulv_DN10362_c2_g2_i13.p1	K10647
Shisp_DN102936_c5_g1_i1.p1				Sfulv_DN10362_c2_g2_i13.p3
Shisp_DN10293_c0_g1_i7.p1	K08530			Sfulv_DN10362_c2_g2_i13.p2	K10647
Shisp_DN10293_c4_g1_i1.p1				Sfulv_DN10362_c2_g2_i17.p1
Shisp_DN102941_c0_g1_i1.p1				Sfulv_DN103630_c0_g1_i2.p1	K07603
Shisp_DN102941_c8_g1_i1.p3				Sfulv_DN103634_c0_g1_i1.p1	K05734
Shisp_DN102942_c0_g1_i1.p1				Sfulv_DN103641_c0_g1_i1.p1	K24170
Shisp_DN102952_c2_g1_i1.p1				Sfulv_DN103642_c1_g1_i3.p1
Shisp_DN102957_c0_g1_i1.p1	K18499			Sfulv_DN103646_c0_g1_i2.p1	K18733
Shisp_DN10295_c0_g1_i2.p1	K15331			Sfulv_DN10364_c1_g2_i1.p1
Shisp_DN10297_c2_g1_i3.p1				Sfulv_DN103653_c1_g1_i1.p1	K06065
Shisp_DN10297_c6_g1_i1.p1				Sfulv_DN103662_c1_g3_i1.p1
Shisp_DN102983_c0_g1_i1.p1				Sfulv_DN103673_c0_g3_i1.p1
Shisp_DN102985_c3_g1_i1.p1				Sfulv_DN10367_c0_g5_i1.p1
Shisp_DN102996_c0_g1_i3.p1				Sfulv_DN10368_c10_g1_i1.p1
Shisp_DN102996_c4_g1_i1.p1				Sfulv_DN10369_c14_g1_i1.p1
Shisp_DN10299_c1_g2_i1.p1				Sfulv_DN10369_c6_g1_i1.p1
Shisp_DN1029_c0_g1_i1.p1	K14721			Sfulv_DN10369_c9_g1_i1.p1
Shisp_DN1029_c0_g2_i1.p2				Sfulv_DN1036_c0_g1_i2.p1	K10250
Shisp_DN1029_c14_g1_i1.p1	K24155			Sfulv_DN1036_c0_g1_i2.p2
Shisp_DN1029_c14_g1_i1.p3	K24155			Sfulv_DN1036_c0_g1_i5.p1
Shisp_DN1029_c16_g1_i3.p1				Sfulv_DN1036_c0_g2_i1.p1
Shisp_DN1029_c1_g1_i10.p1	K04276			Sfulv_DN1036_c1_g1_i4.p1	K00649
Shisp_DN1029_c1_g1_i10.p3				Sfulv_DN1036_c4_g2_i1.p1
Shisp_DN1029_c1_g1_i11.p2				Sfulv_DN10370_c0_g1_i2.p1
Shisp_DN1029_c1_g1_i11.p1				Sfulv_DN10370_c1_g1_i1.p1
Shisp_DN1029_c1_g1_i2.p1				Sfulv_DN103715_c0_g1_i1.p1
Shisp_DN1029_c1_g1_i2.p2				Sfulv_DN10371_c0_g2_i2.p1
Shisp_DN1029_c1_g2_i1.p1				Sfulv_DN103722_c0_g1_i1.p1
Shisp_DN1029_c28_g1_i1.p1				Sfulv_DN103724_c0_g1_i1.p1
Shisp_DN1029_c3_g1_i2.p1	K10443			Sfulv_DN10372_c2_g1_i1.p1
Shisp_DN1029_c3_g1_i4.p1				Sfulv_DN103731_c0_g1_i1.p1	K20798
Shisp_DN102_c1_g1_i9.p1				Sfulv_DN103732_c0_g2_i1.p1
Shisp_DN102_c25_g1_i1.p1				Sfulv_DN103736_c0_g1_i1.p1
Shisp_DN103001_c0_g1_i5.p1				Sfulv_DN103746_c0_g1_i1.p2
Shisp_DN103002_c2_g1_i1.p1				Sfulv_DN103758_c1_g1_i1.p1
Shisp_DN10300_c0_g3_i1.p1	K01044			Sfulv_DN10376_c0_g1_i24.p1	K20464
Shisp_DN103015_c1_g1_i1.p1				Sfulv_DN10376_c0_g1_i3.p1
Shisp_DN103018_c0_g1_i1.p1				Sfulv_DN10376_c0_g1_i3.p2
Shisp_DN103018_c0_g1_i1.p2				Sfulv_DN10376_c0_g1_i3.p3
Shisp_DN103028_c0_g2_i1.p2				Sfulv_DN10377_c12_g1_i1.p1
Shisp_DN10302_c1_g1_i1.p1				Sfulv_DN103780_c0_g1_i1.p2
Shisp_DN10302_c6_g1_i1.p1				Sfulv_DN103789_c0_g1_i1.p1
Shisp_DN103031_c0_g1_i1.p1				Sfulv_DN103798_c4_g1_i1.p1
Shisp_DN103042_c0_g1_i1.p1	K21577			Sfulv_DN103798_c6_g1_i1.p1
Shisp_DN103042_c0_g1_i2.p1	K21577			Sfulv_DN10379_c0_g1_i116.p2	K09056
Shisp_DN103042_c0_g2_i1.p1	K21577			Sfulv_DN10379_c0_g1_i116.p1	K04718
Shisp_DN103045_c2_g1_i1.p1				Sfulv_DN10379_c0_g1_i116.p6
Shisp_DN103049_c1_g2_i1.p1				Sfulv_DN10379_c0_g1_i134.p5	K09056
Shisp_DN103049_c2_g1_i1.p1				Sfulv_DN10379_c0_g1_i134.p7
Shisp_DN103054_c0_g1_i2.p1				Sfulv_DN10379_c0_g1_i134.p1	K04718
Shisp_DN10305_c6_g1_i1.p1				Sfulv_DN10379_c0_g1_i147.p2	K09056
Shisp_DN103077_c0_g1_i1.p1				Sfulv_DN10379_c0_g1_i147.p1
Shisp_DN103086_c0_g1_i1.p1				Sfulv_DN10379_c0_g1_i147.p5
Shisp_DN103086_c0_g1_i1.p2				Sfulv_DN10379_c0_g1_i147.p11
Shisp_DN103086_c1_g1_i1.p1				Sfulv_DN10379_c0_g1_i147.p3	K04718
Shisp_DN10308_c0_g1_i14.p2				Sfulv_DN10379_c0_g1_i147.p10	K04718
Shisp_DN10308_c0_g1_i15.p1				Sfulv_DN10379_c0_g1_i21.p1	K09058
Shisp_DN103090_c0_g1_i5.p2				Sfulv_DN10379_c0_g2_i1.p1
Shisp_DN10309_c0_g1_i2.p1				Sfulv_DN1037_c0_g1_i22.p1
Shisp_DN1030_c0_g1_i27.p1	K20045			Sfulv_DN1037_c0_g1_i27.p1
Shisp_DN1030_c0_g1_i27.p2				Sfulv_DN1037_c13_g1_i1.p1	K05799
Shisp_DN1030_c0_g1_i28.p3				Sfulv_DN1037_c13_g2_i2.p1
Shisp_DN1030_c0_g1_i28.p1	K20045			Sfulv_DN1037_c13_g2_i4.p4	K13110
Shisp_DN1030_c0_g1_i53.p1				Sfulv_DN1037_c13_g2_i4.p1	K24755
Shisp_DN1030_c5_g1_i1.p1				Sfulv_DN1037_c13_g2_i4.p2	K13110
Shisp_DN1030_c5_g1_i1.p3				Sfulv_DN1037_c13_g2_i7.p2	K13110
Shisp_DN103106_c0_g1_i1.p1				Sfulv_DN1037_c13_g2_i7.p1	K24755
Shisp_DN10311_c1_g1_i1.p1	K05401			Sfulv_DN1037_c19_g1_i1.p1
Shisp_DN10311_c1_g1_i1.p3				Sfulv_DN1037_c1_g1_i2.p1	K01369
Shisp_DN10311_c2_g1_i2.p3				Sfulv_DN1037_c1_g2_i1.p1
Shisp_DN10311_c2_g1_i2.p1				Sfulv_DN1037_c26_g1_i1.p1
Shisp_DN10311_c2_g1_i2.p4				Sfulv_DN1037_c40_g1_i1.p1
Shisp_DN10312_c2_g1_i10.p1				Sfulv_DN103806_c0_g1_i1.p2
Shisp_DN10312_c2_g1_i2.p1				Sfulv_DN10380_c0_g1_i1.p2	K24069
Shisp_DN10312_c2_g1_i2.p3				Sfulv_DN103814_c0_g1_i1.p2
Shisp_DN10312_c2_g1_i23.p1				Sfulv_DN10381_c0_g1_i17.p1
Shisp_DN10312_c2_g1_i24.p1				Sfulv_DN103824_c0_g2_i1.p1
Shisp_DN10312_c2_g1_i38.p2				Sfulv_DN10382_c0_g1_i8.p1	K10686
Shisp_DN10312_c2_g1_i38.p1				Sfulv_DN10382_c0_g1_i9.p1
Shisp_DN103133_c1_g1_i2.p1				Sfulv_DN10382_c3_g1_i1.p1
Shisp_DN10313_c0_g3_i1.p2				Sfulv_DN103839_c0_g1_i1.p1
Shisp_DN10313_c4_g1_i1.p1				Sfulv_DN103847_c1_g1_i1.p1	K04305
Shisp_DN103144_c6_g1_i1.p1				Sfulv_DN103849_c0_g1_i1.p2
Shisp_DN103155_c0_g1_i1.p2				Sfulv_DN10384_c0_g2_i15.p1	K01915
Shisp_DN103158_c0_g1_i25.p1	K02997			Sfulv_DN10384_c0_g2_i22.p2	K01915
Shisp_DN103158_c0_g1_i37.p2	K02997			Sfulv_DN10384_c0_g4_i1.p2
Shisp_DN103170_c0_g1_i3.p1				Sfulv_DN10384_c0_g4_i1.p1
Shisp_DN103170_c0_g1_i7.p1				Sfulv_DN10384_c0_g5_i1.p1
Shisp_DN103171_c1_g1_i1.p1				Sfulv_DN103855_c0_g1_i1.p1
Shisp_DN103177_c0_g1_i3.p2				Sfulv_DN103855_c0_g2_i1.p1
Shisp_DN103178_c0_g1_i2.p1				Sfulv_DN103859_c0_g1_i1.p1
Shisp_DN103178_c4_g1_i1.p1				Sfulv_DN10385_c0_g1_i18.p1	K07432
Shisp_DN103195_c1_g2_i1.p1				Sfulv_DN10385_c0_g1_i25.p1	K07432
Shisp_DN103195_c2_g1_i1.p1				Sfulv_DN10385_c0_g2_i6.p1	K07432
Shisp_DN103195_c2_g2_i1.p1				Sfulv_DN10385_c1_g1_i1.p1	K23340
Shisp_DN1031_c0_g1_i37.p1	K05032			Sfulv_DN103860_c0_g1_i1.p1
Shisp_DN1031_c18_g1_i1.p1				Sfulv_DN103868_c0_g1_i1.p1
Shisp_DN1031_c1_g2_i7.p1				Sfulv_DN10386_c0_g1_i6.p1
Shisp_DN1031_c1_g2_i9.p1				Sfulv_DN10386_c4_g1_i1.p1
Shisp_DN1031_c1_g2_i9.p2				Sfulv_DN103874_c0_g1_i1.p1
Shisp_DN103203_c0_g4_i1.p1				Sfulv_DN103877_c0_g1_i1.p1	K24553
Shisp_DN103204_c0_g1_i2.p1				Sfulv_DN103878_c0_g1_i1.p1
Shisp_DN103217_c0_g1_i1.p1				Sfulv_DN10387_c11_g1_i1.p1	K24768
Shisp_DN103218_c9_g1_i1.p1				Sfulv_DN10387_c2_g1_i1.p3
Shisp_DN10321_c0_g1_i33.p1	K09228			Sfulv_DN10387_c2_g1_i6.p3
Shisp_DN10321_c7_g1_i1.p1	K09228			Sfulv_DN103880_c0_g1_i1.p1	K17843
Shisp_DN103222_c0_g1_i1.p1				Sfulv_DN103886_c0_g1_i2.p1
Shisp_DN103235_c2_g1_i1.p1				Sfulv_DN10388_c0_g1_i10.p1
Shisp_DN103242_c0_g1_i5.p1	K06856			Sfulv_DN10388_c0_g1_i32.p1	K14552
Shisp_DN103244_c0_g1_i1.p1				Sfulv_DN103890_c5_g1_i1.p1
Shisp_DN103244_c1_g1_i1.p1				Sfulv_DN103892_c0_g1_i1.p1
Shisp_DN103246_c2_g1_i1.p1				Sfulv_DN1038_c0_g1_i123.p1
Shisp_DN103258_c2_g1_i1.p1				Sfulv_DN1038_c0_g1_i69.p1	K18260
Shisp_DN103258_c9_g1_i1.p1				Sfulv_DN1038_c0_g1_i69.p5
Shisp_DN10325_c0_g1_i1.p1				Sfulv_DN103901_c0_g1_i1.p2
Shisp_DN10325_c0_g4_i1.p1				Sfulv_DN103904_c0_g2_i1.p1
Shisp_DN10325_c12_g1_i1.p1				Sfulv_DN103905_c0_g1_i1.p1
Shisp_DN10325_c4_g2_i1.p1				Sfulv_DN103907_c0_g1_i2.p1
Shisp_DN103260_c0_g1_i7.p1				Sfulv_DN103907_c4_g1_i1.p1
Shisp_DN103265_c0_g1_i1.p1				Sfulv_DN103918_c0_g1_i1.p1
Shisp_DN10326_c0_g1_i4.p1				Sfulv_DN103920_c0_g1_i1.p1
Shisp_DN10326_c0_g4_i1.p1	K10507			Sfulv_DN103923_c0_g1_i1.p1
Shisp_DN10327_c0_g1_i11.p1	K00485			Sfulv_DN103923_c1_g1_i1.p2
Shisp_DN10327_c0_g1_i16.p1				Sfulv_DN10392_c0_g1_i2.p1	K16729
Shisp_DN103283_c0_g1_i1.p1				Sfulv_DN103936_c0_g1_i3.p1
Shisp_DN103288_c0_g1_i8.p1				Sfulv_DN10393_c1_g2_i1.p1	K16791
Shisp_DN10328_c0_g1_i3.p3				Sfulv_DN10393_c5_g1_i1.p1
Shisp_DN103296_c0_g1_i1.p3				Sfulv_DN103942_c0_g1_i1.p1
Shisp_DN1032_c0_g1_i2.p1	K01539			Sfulv_DN103945_c0_g1_i1.p1
Shisp_DN1032_c12_g3_i1.p4				Sfulv_DN10394_c7_g1_i1.p1
Shisp_DN1032_c12_g7_i1.p1				Sfulv_DN10394_c8_g1_i1.p2	K11653
Shisp_DN1032_c15_g1_i14.p2	K16848			Sfulv_DN103960_c0_g1_i1.p1	K17588
Shisp_DN1032_c15_g1_i14.p1	K16848			Sfulv_DN103966_c0_g1_i1.p1
Shisp_DN1032_c1_g1_i10.p1	K20813			Sfulv_DN103969_c1_g1_i1.p1
Shisp_DN1032_c22_g1_i1.p1				Sfulv_DN103969_c1_g1_i1.p2
Shisp_DN1032_c7_g1_i1.p1				Sfulv_DN103969_c1_g1_i1.p3
Shisp_DN103309_c0_g2_i1.p1				Sfulv_DN103969_c2_g1_i1.p1
Shisp_DN10330_c1_g1_i6.p1				Sfulv_DN10396_c0_g1_i31.p1	K05293
Shisp_DN10330_c3_g1_i1.p1				Sfulv_DN10396_c1_g1_i1.p1	K09208
Shisp_DN103316_c2_g1_i1.p1				Sfulv_DN10396_c1_g1_i3.p1
Shisp_DN103320_c2_g1_i1.p2				Sfulv_DN10397_c1_g1_i11.p1	K23951
Shisp_DN103321_c0_g2_i1.p1				Sfulv_DN10397_c1_g2_i1.p1
Shisp_DN103322_c0_g1_i1.p1				Sfulv_DN103987_c0_g1_i1.p1
Shisp_DN103325_c5_g1_i1.p1				Sfulv_DN10398_c1_g3_i1.p1
Shisp_DN103330_c2_g1_i1.p1				Sfulv_DN1039_c0_g1_i3.p1
Shisp_DN103334_c0_g1_i1.p3				Sfulv_DN103_c0_g1_i7.p2
Shisp_DN103334_c0_g1_i1.p1	K09228			Sfulv_DN103_c0_g1_i7.p1	K23859
Shisp_DN103334_c0_g1_i7.p3				Sfulv_DN103_c1_g1_i1.p1	K10843
Shisp_DN103334_c0_g1_i7.p1	K09228			Sfulv_DN103_c1_g2_i1.p1
Shisp_DN103334_c1_g1_i3.p1	K17614			Sfulv_DN103_c2_g1_i1.p1	K06087
Shisp_DN103334_c1_g1_i5.p1				Sfulv_DN103_c2_g1_i2.p1
Shisp_DN10333_c0_g1_i8.p1				Sfulv_DN103_c4_g1_i1.p1	K23859
Shisp_DN10333_c16_g1_i1.p1				Sfulv_DN104008_c0_g1_i1.p1
Shisp_DN10333_c21_g1_i1.p1				Sfulv_DN10400_c13_g1_i1.p1
Shisp_DN10333_c5_g1_i1.p1				Sfulv_DN10400_c4_g1_i1.p1
Shisp_DN10333_c6_g1_i3.p1	K11471			Sfulv_DN10400_c6_g1_i1.p1
Shisp_DN10333_c6_g1_i5.p2	K11471			Sfulv_DN10400_c6_g1_i1.p2
Shisp_DN10333_c9_g1_i1.p1				Sfulv_DN10400_c6_g1_i1.p3
Shisp_DN10334_c6_g1_i1.p1				Sfulv_DN10401_c0_g1_i11.p1	K17606
Shisp_DN103354_c0_g1_i1.p1				Sfulv_DN104022_c0_g1_i1.p1
Shisp_DN103355_c0_g1_i1.p1	K11465			Sfulv_DN10402_c0_g1_i1.p1
Shisp_DN103358_c1_g1_i3.p1				Sfulv_DN10402_c0_g1_i1.p2
Shisp_DN103358_c7_g1_i1.p1				Sfulv_DN104046_c0_g1_i2.p1	K11427
Shisp_DN103358_c8_g1_i1.p1				Sfulv_DN10404_c1_g2_i1.p1
Shisp_DN10335_c0_g2_i2.p3				Sfulv_DN10404_c5_g2_i4.p4
Shisp_DN10335_c0_g5_i1.p1				Sfulv_DN10404_c5_g2_i4.p3
Shisp_DN10335_c0_g6_i1.p1				Sfulv_DN104050_c0_g1_i1.p1	K00688
Shisp_DN10335_c5_g1_i1.p1				Sfulv_DN10405_c0_g2_i21.p1
Shisp_DN10335_c9_g1_i1.p1				Sfulv_DN10405_c0_g2_i21.p2
Shisp_DN103360_c0_g2_i1.p1				Sfulv_DN104063_c2_g4_i2.p3
Shisp_DN103360_c0_g4_i1.p1				Sfulv_DN10406_c9_g1_i1.p1
Shisp_DN10336_c0_g1_i7.p1	K18310			Sfulv_DN10407_c0_g1_i21.p2	K01528
Shisp_DN103372_c0_g1_i1.p1				Sfulv_DN10407_c0_g1_i21.p1	K01528
Shisp_DN103375_c0_g1_i4.p1	K24675			Sfulv_DN10407_c0_g1_i44.p1	K01528
Shisp_DN103375_c0_g1_i4.p2				Sfulv_DN10407_c0_g1_i44.p2
Shisp_DN103376_c0_g1_i2.p1				Sfulv_DN104086_c0_g1_i1.p1
Shisp_DN103378_c0_g1_i1.p2				Sfulv_DN104088_c0_g1_i1.p2
Shisp_DN10337_c0_g1_i1.p1				Sfulv_DN104092_c0_g1_i1.p2
Shisp_DN103385_c0_g1_i1.p2				Sfulv_DN1040_c0_g2_i1.p1	K16060
Shisp_DN10338_c0_g1_i11.p1	K21752			Sfulv_DN1040_c0_g5_i1.p1
Shisp_DN10340_c0_g1_i3.p1				Sfulv_DN1040_c0_g5_i1.p3
Shisp_DN10340_c13_g1_i1.p1				Sfulv_DN1040_c13_g1_i6.p1	K23859
Shisp_DN10340_c19_g1_i1.p1				Sfulv_DN1040_c26_g1_i2.p1
Shisp_DN10340_c9_g2_i1.p1				Sfulv_DN1040_c30_g1_i1.p1
Shisp_DN103411_c0_g1_i1.p1				Sfulv_DN1040_c36_g1_i1.p1
Shisp_DN10341_c0_g1_i19.p1	K24403			Sfulv_DN1040_c45_g1_i1.p1
Shisp_DN10341_c0_g5_i1.p1				Sfulv_DN1040_c4_g1_i18.p1
Shisp_DN103428_c0_g1_i2.p1				Sfulv_DN1040_c4_g1_i4.p1	K10646
Shisp_DN103435_c0_g1_i1.p1	K24421			Sfulv_DN10410_c2_g1_i4.p1	K24923
Shisp_DN103437_c2_g1_i1.p1				Sfulv_DN10412_c0_g1_i1.p1
Shisp_DN10343_c0_g1_i1.p1				Sfulv_DN104130_c0_g1_i1.p1	K24492
Shisp_DN10343_c0_g3_i1.p1				Sfulv_DN104130_c0_g1_i1.p4
Shisp_DN10343_c3_g3_i1.p1				Sfulv_DN104131_c0_g1_i1.p1
Shisp_DN10344_c12_g1_i1.p2				Sfulv_DN104133_c0_g1_i1.p1
Shisp_DN10345_c0_g1_i10.p2				Sfulv_DN104134_c0_g1_i14.p1
Shisp_DN10345_c0_g1_i10.p1	K03099			Sfulv_DN104135_c0_g1_i1.p1
Shisp_DN10345_c0_g1_i11.p1	K03099			Sfulv_DN104141_c0_g1_i1.p1
Shisp_DN10345_c0_g3_i1.p1	K03099			Sfulv_DN104143_c0_g1_i8.p2	K01047
Shisp_DN103461_c1_g1_i1.p1				Sfulv_DN104143_c0_g1_i8.p1
Shisp_DN10346_c0_g1_i5.p1	K06775			Sfulv_DN104143_c0_g1_i8.p5
Shisp_DN103484_c0_g1_i2.p1	K04613			Sfulv_DN104143_c0_g1_i9.p1	K24352
Shisp_DN103486_c1_g2_i1.p1				Sfulv_DN104143_c0_g1_i9.p3	K01047
Shisp_DN103487_c0_g1_i3.p1				Sfulv_DN104143_c0_g1_i9.p2
Shisp_DN103487_c2_g1_i1.p2				Sfulv_DN104147_c0_g1_i1.p1
Shisp_DN103489_c0_g3_i1.p1				Sfulv_DN104153_c1_g3_i1.p1
Shisp_DN103491_c3_g1_i1.p1				Sfulv_DN10415_c0_g2_i4.p1
Shisp_DN103492_c0_g1_i2.p1				Sfulv_DN104160_c0_g2_i1.p2
Shisp_DN103493_c0_g1_i1.p1				Sfulv_DN104160_c3_g3_i1.p1
Shisp_DN103495_c0_g1_i1.p1				Sfulv_DN104161_c0_g1_i1.p2
Shisp_DN10349_c0_g1_i9.p1	K14426			Sfulv_DN104162_c0_g1_i2.p1
Shisp_DN10349_c0_g1_i9.p2	K01866			Sfulv_DN104167_c0_g1_i1.p1
Shisp_DN10349_c10_g1_i1.p1				Sfulv_DN104167_c0_g2_i1.p2
Shisp_DN10349_c17_g1_i1.p1	K22543			Sfulv_DN104169_c0_g1_i1.p3
Shisp_DN10349_c22_g1_i1.p2				Sfulv_DN10416_c0_g1_i1.p1
Shisp_DN10349_c22_g1_i1.p1	K24470			Sfulv_DN10416_c15_g1_i1.p1
Shisp_DN10349_c7_g1_i2.p1				Sfulv_DN104171_c0_g1_i1.p1
Shisp_DN1034_c0_g1_i11.p1				Sfulv_DN104185_c0_g1_i1.p1
Shisp_DN1034_c0_g1_i11.p4				Sfulv_DN104189_c0_g2_i4.p1	K20392
Shisp_DN1034_c0_g3_i11.p2				Sfulv_DN104189_c1_g2_i1.p1
Shisp_DN1034_c0_g3_i11.p1	K02998			Sfulv_DN10418_c5_g1_i1.p1
Shisp_DN1034_c0_g3_i8.p1	K02998			Sfulv_DN104195_c0_g2_i1.p1
Shisp_DN1034_c0_g3_i9.p1	K04701			Sfulv_DN104195_c0_g2_i1.p2
Shisp_DN1034_c0_g4_i4.p1	K02998			Sfulv_DN104195_c1_g1_i2.p1
Shisp_DN1034_c18_g1_i1.p1				Sfulv_DN104198_c0_g1_i1.p1
Shisp_DN1034_c19_g1_i1.p1				Sfulv_DN1041_c0_g1_i13.p1	K24274
Shisp_DN1034_c1_g1_i1.p2				Sfulv_DN104203_c0_g1_i1.p1
Shisp_DN1034_c1_g1_i1.p1	K20804			Sfulv_DN104206_c2_g1_i1.p1
Shisp_DN1034_c1_g1_i13.p1				Sfulv_DN104208_c1_g1_i1.p1
Shisp_DN1034_c24_g1_i1.p1				Sfulv_DN104210_c0_g1_i1.p1
Shisp_DN1034_c2_g1_i3.p1				Sfulv_DN104214_c3_g1_i2.p1
Shisp_DN1034_c8_g1_i2.p1				Sfulv_DN104214_c7_g1_i1.p1
Shisp_DN103504_c0_g2_i1.p1				Sfulv_DN104218_c0_g1_i1.p1
Shisp_DN10350_c0_g1_i22.p2	K18402			Sfulv_DN10421_c0_g1_i5.p1	K07750
Shisp_DN10350_c0_g1_i22.p3	K18402			Sfulv_DN10421_c0_g3_i1.p1
Shisp_DN10350_c0_g1_i23.p1	K18402			Sfulv_DN104221_c1_g1_i1.p1
Shisp_DN10350_c0_g2_i1.p1				Sfulv_DN104223_c2_g1_i1.p1
Shisp_DN103517_c2_g1_i1.p1				Sfulv_DN104224_c0_g1_i1.p1
Shisp_DN10351_c2_g1_i1.p1				Sfulv_DN104225_c0_g1_i1.p1
Shisp_DN103526_c0_g1_i1.p2				Sfulv_DN10422_c0_g1_i1.p1
Shisp_DN103526_c0_g1_i1.p1				Sfulv_DN104232_c0_g1_i4.p1
Shisp_DN103526_c1_g1_i1.p1				Sfulv_DN104236_c0_g1_i1.p1
Shisp_DN10352_c0_g2_i1.p1				Sfulv_DN104239_c0_g1_i1.p1
Shisp_DN10352_c10_g1_i1.p2	K04813			Sfulv_DN104243_c0_g1_i1.p1
Shisp_DN10352_c13_g1_i1.p1				Sfulv_DN104244_c0_g1_i1.p1
Shisp_DN10352_c3_g1_i1.p1				Sfulv_DN104247_c0_g1_i1.p1	K00262
Shisp_DN10352_c8_g1_i1.p1				Sfulv_DN104247_c0_g2_i1.p1	K00262
Shisp_DN103530_c0_g1_i1.p1				Sfulv_DN104247_c1_g1_i1.p2	K00262
Shisp_DN103533_c1_g1_i3.p1				Sfulv_DN104248_c0_g2_i2.p1
Shisp_DN103533_c1_g1_i3.p2				Sfulv_DN104249_c0_g3_i1.p3
Shisp_DN103547_c0_g1_i1.p1				Sfulv_DN104249_c0_g3_i1.p1
Shisp_DN103553_c6_g1_i1.p1	K23192			Sfulv_DN104249_c1_g2_i1.p1
Shisp_DN103558_c1_g1_i1.p1				Sfulv_DN104249_c7_g1_i1.p1
Shisp_DN103558_c3_g1_i1.p1				Sfulv_DN10424_c0_g1_i16.p1	K24677
Shisp_DN103559_c0_g1_i1.p1				Sfulv_DN10424_c0_g1_i16.p2
Shisp_DN103559_c1_g1_i1.p1				Sfulv_DN10424_c1_g1_i1.p1
Shisp_DN10355_c1_g2_i1.p1				Sfulv_DN104255_c1_g1_i2.p1
Shisp_DN10355_c2_g1_i1.p1				Sfulv_DN104257_c2_g1_i2.p1
Shisp_DN103561_c0_g1_i1.p1				Sfulv_DN104265_c0_g1_i21.p1
Shisp_DN103561_c0_g1_i12.p2				Sfulv_DN104267_c3_g1_i1.p2
Shisp_DN103561_c0_g1_i12.p1				Sfulv_DN104268_c0_g1_i1.p1	K19367
Shisp_DN103561_c0_g1_i12.p3				Sfulv_DN104269_c0_g1_i1.p3
Shisp_DN103564_c0_g2_i1.p1				Sfulv_DN104269_c0_g2_i1.p1
Shisp_DN103564_c0_g3_i1.p1	K04358			Sfulv_DN104271_c0_g1_i2.p1
Shisp_DN103564_c1_g1_i1.p1	K19984			Sfulv_DN104272_c0_g1_i2.p1
Shisp_DN103573_c0_g1_i1.p1				Sfulv_DN104279_c0_g1_i1.p1
Shisp_DN10357_c0_g1_i3.p1				Sfulv_DN104281_c0_g1_i1.p1
Shisp_DN103586_c0_g2_i1.p1				Sfulv_DN104285_c1_g1_i1.p1
Shisp_DN10359_c1_g1_i2.p3				Sfulv_DN104287_c0_g1_i1.p1
Shisp_DN10359_c1_g1_i2.p4				Sfulv_DN104289_c0_g1_i1.p1
Shisp_DN10359_c8_g1_i1.p1				Sfulv_DN104290_c2_g1_i1.p1
Shisp_DN1035_c0_g1_i40.p1				Sfulv_DN104290_c8_g1_i1.p1	K06168
Shisp_DN103605_c0_g1_i1.p1				Sfulv_DN104292_c6_g1_i1.p1
Shisp_DN10361_c0_g1_i4.p1				Sfulv_DN104293_c0_g1_i1.p1
Shisp_DN103621_c0_g1_i1.p2				Sfulv_DN104296_c0_g2_i1.p1
Shisp_DN103629_c1_g2_i1.p1				Sfulv_DN1042_c4_g1_i1.p1
Shisp_DN103629_c1_g3_i1.p1				Sfulv_DN1042_c7_g1_i1.p1
Shisp_DN103629_c2_g2_i1.p1	K19408			Sfulv_DN104301_c0_g1_i1.p2	K21944
Shisp_DN103629_c9_g1_i1.p1				Sfulv_DN104301_c3_g1_i1.p1
Shisp_DN10362_c0_g1_i11.p1	K03128			Sfulv_DN104302_c0_g2_i1.p1
Shisp_DN103633_c0_g1_i1.p1				Sfulv_DN104306_c2_g1_i1.p1
Shisp_DN103634_c2_g1_i1.p1				Sfulv_DN10430_c0_g1_i3.p1
Shisp_DN103635_c1_g1_i1.p1				Sfulv_DN10430_c0_g1_i3.p2	K25476
Shisp_DN103635_c2_g1_i1.p1				Sfulv_DN10430_c0_g1_i4.p1	K25476
Shisp_DN103635_c3_g3_i2.p1				Sfulv_DN10430_c0_g1_i4.p2
Shisp_DN103635_c4_g1_i1.p3				Sfulv_DN10430_c2_g1_i1.p1
Shisp_DN103635_c4_g1_i1.p1				Sfulv_DN104311_c2_g1_i1.p1
Shisp_DN10363_c0_g1_i4.p1	K13155			Sfulv_DN104311_c3_g1_i1.p1
Shisp_DN103645_c0_g1_i3.p1				Sfulv_DN104311_c3_g2_i1.p1	K24050
Shisp_DN10364_c0_g1_i29.p3				Sfulv_DN104317_c0_g1_i1.p1
Shisp_DN10364_c0_g1_i29.p1				Sfulv_DN104317_c3_g1_i1.p1
Shisp_DN10364_c0_g1_i35.p3	K05121			Sfulv_DN104317_c4_g1_i2.p2
Shisp_DN10364_c0_g1_i35.p1				Sfulv_DN10431_c0_g1_i1.p1
Shisp_DN10364_c0_g1_i38.p1				Sfulv_DN10431_c1_g1_i1.p5
Shisp_DN10364_c0_g1_i38.p3	K05121			Sfulv_DN10431_c1_g1_i1.p4
Shisp_DN10364_c0_g1_i38.p2				Sfulv_DN10431_c1_g1_i1.p1
Shisp_DN10364_c0_g1_i9.p1				Sfulv_DN10431_c1_g1_i21.p1
Shisp_DN10364_c0_g1_i9.p3				Sfulv_DN10431_c1_g1_i4.p1
Shisp_DN103650_c0_g1_i2.p1				Sfulv_DN10431_c1_g1_i4.p4
Shisp_DN103650_c1_g1_i1.p1				Sfulv_DN10431_c1_g1_i4.p5
Shisp_DN103650_c2_g1_i1.p1				Sfulv_DN10431_c4_g1_i2.p1
Shisp_DN103651_c0_g2_i2.p4	K03681			Sfulv_DN104321_c1_g2_i1.p1
Shisp_DN103651_c0_g2_i2.p2	K03681			Sfulv_DN104322_c4_g1_i1.p1
Shisp_DN103651_c0_g2_i5.p1	K03681			Sfulv_DN104323_c0_g2_i1.p1
Shisp_DN103655_c0_g1_i1.p1				Sfulv_DN104327_c0_g1_i1.p1
Shisp_DN10365_c0_g2_i3.p1	K14443			Sfulv_DN104331_c0_g1_i2.p1	K01345
Shisp_DN10365_c0_g3_i1.p1				Sfulv_DN104336_c0_g1_i1.p1
Shisp_DN10365_c3_g1_i2.p2				Sfulv_DN104340_c0_g2_i1.p1
Shisp_DN103663_c3_g1_i1.p1				Sfulv_DN104341_c0_g1_i1.p1
Shisp_DN103667_c0_g1_i20.p1	K18587			Sfulv_DN104348_c0_g1_i1.p2
Shisp_DN10366_c0_g1_i2.p1				Sfulv_DN104349_c0_g1_i1.p1	K11323
Shisp_DN103671_c1_g2_i1.p1				Sfulv_DN10434_c1_g1_i8.p1	K20028
Shisp_DN103675_c0_g1_i1.p1				Sfulv_DN10434_c1_g1_i8.p3
Shisp_DN103676_c0_g1_i1.p1				Sfulv_DN10434_c3_g1_i1.p1
Shisp_DN10367_c0_g1_i14.p1				Sfulv_DN104351_c0_g1_i1.p1
Shisp_DN10367_c0_g1_i17.p1				Sfulv_DN104352_c0_g1_i2.p1	K17731
Shisp_DN10367_c0_g3_i1.p1				Sfulv_DN104357_c0_g1_i2.p1
Shisp_DN10368_c0_g1_i4.p1				Sfulv_DN104359_c3_g2_i1.p1
Shisp_DN10368_c0_g3_i1.p1				Sfulv_DN104361_c1_g1_i2.p1
Shisp_DN10368_c0_g3_i1.p2				Sfulv_DN104363_c0_g2_i1.p1
Shisp_DN103697_c0_g1_i1.p1				Sfulv_DN104365_c0_g1_i1.p1
Shisp_DN10369_c0_g1_i2.p1	K17608			Sfulv_DN104368_c1_g1_i1.p1
Shisp_DN1036_c1_g1_i3.p1	K07294			Sfulv_DN10436_c11_g1_i1.p1
Shisp_DN1036_c4_g1_i1.p1				Sfulv_DN10436_c1_g2_i2.p1
Shisp_DN1036_c6_g1_i1.p1				Sfulv_DN10436_c3_g1_i1.p4
Shisp_DN103702_c0_g1_i1.p1				Sfulv_DN10436_c3_g1_i1.p3
Shisp_DN103704_c0_g1_i1.p1				Sfulv_DN10436_c3_g1_i1.p1
Shisp_DN10370_c0_g1_i3.p1				Sfulv_DN10436_c3_g1_i1.p2
Shisp_DN103711_c0_g1_i1.p3				Sfulv_DN10436_c8_g1_i1.p2
Shisp_DN103716_c0_g1_i1.p1	K07424			Sfulv_DN104370_c0_g1_i1.p1
Shisp_DN103718_c0_g1_i2.p1				Sfulv_DN104370_c0_g2_i1.p1
Shisp_DN10371_c0_g1_i10.p1	K05659			Sfulv_DN104373_c0_g2_i1.p1
Shisp_DN10371_c0_g1_i3.p1				Sfulv_DN104375_c0_g1_i1.p1	K05734
Shisp_DN103722_c0_g1_i1.p1				Sfulv_DN10437_c0_g1_i1.p1
Shisp_DN103722_c0_g1_i3.p1				Sfulv_DN104383_c1_g1_i2.p2
Shisp_DN10372_c0_g1_i5.p1				Sfulv_DN104383_c1_g1_i2.p1	K20161
Shisp_DN10372_c3_g1_i2.p1				Sfulv_DN104392_c1_g1_i1.p3
Shisp_DN103734_c0_g1_i1.p1				Sfulv_DN104392_c1_g1_i1.p1
Shisp_DN103746_c0_g1_i1.p1				Sfulv_DN104399_c1_g1_i1.p1
Shisp_DN103753_c3_g1_i1.p2				Sfulv_DN10439_c0_g3_i1.p1
Shisp_DN103753_c3_g1_i1.p1				Sfulv_DN10439_c0_g6_i1.p1
Shisp_DN103753_c5_g1_i1.p1				Sfulv_DN10439_c1_g1_i19.p2	K06840
Shisp_DN10375_c0_g1_i2.p3				Sfulv_DN10439_c1_g1_i19.p3
Shisp_DN10375_c0_g1_i2.p1				Sfulv_DN10439_c1_g1_i30.p1	K06840
Shisp_DN10375_c0_g1_i3.p1				Sfulv_DN10439_c1_g2_i1.p1	K06840
Shisp_DN10375_c0_g1_i3.p3				Sfulv_DN10439_c1_g2_i1.p2
Shisp_DN10375_c1_g1_i15.p1	K15451			Sfulv_DN10439_c5_g1_i1.p1	K04234
Shisp_DN10375_c1_g1_i15.p2				Sfulv_DN1043_c0_g2_i1.p1
Shisp_DN10375_c3_g1_i1.p1				Sfulv_DN1043_c1_g1_i9.p1	K16794
Shisp_DN103765_c1_g1_i1.p1				Sfulv_DN1043_c1_g3_i1.p1
Shisp_DN103781_c0_g2_i1.p1				Sfulv_DN1043_c6_g1_i1.p1
Shisp_DN103783_c0_g2_i1.p1				Sfulv_DN104406_c0_g1_i1.p2
Shisp_DN103785_c3_g1_i1.p1				Sfulv_DN104406_c0_g1_i7.p1
Shisp_DN103786_c2_g2_i1.p1				Sfulv_DN104406_c0_g1_i7.p3	K01049
Shisp_DN103794_c1_g1_i1.p1				Sfulv_DN104406_c0_g1_i8.p2
Shisp_DN103796_c4_g1_i1.p1				Sfulv_DN104406_c0_g1_i8.p5
Shisp_DN103802_c0_g1_i1.p1				Sfulv_DN104406_c0_g1_i8.p3	K01049
Shisp_DN103802_c1_g1_i1.p1				Sfulv_DN104406_c0_g1_i8.p1	K01049
Shisp_DN10381_c0_g1_i16.p2				Sfulv_DN10440_c0_g1_i1.p1
Shisp_DN103823_c4_g1_i1.p1				Sfulv_DN104417_c0_g2_i1.p1
Shisp_DN10382_c0_g3_i2.p1				Sfulv_DN104417_c0_g2_i1.p2
Shisp_DN103830_c0_g1_i5.p1	K02868			Sfulv_DN104419_c0_g1_i1.p1
Shisp_DN103830_c0_g1_i8.p1				Sfulv_DN104421_c0_g1_i1.p1
Shisp_DN103835_c0_g1_i1.p1				Sfulv_DN104425_c0_g1_i1.p1
Shisp_DN103840_c0_g5_i1.p1				Sfulv_DN104427_c1_g3_i1.p1
Shisp_DN103842_c0_g1_i3.p1				Sfulv_DN104428_c0_g2_i1.p2
Shisp_DN10384_c0_g1_i48.p6				Sfulv_DN104428_c0_g2_i1.p1
Shisp_DN10384_c0_g1_i48.p1				Sfulv_DN10442_c0_g1_i1.p1
Shisp_DN10384_c0_g1_i78.p1				Sfulv_DN104432_c0_g1_i1.p1
Shisp_DN103853_c0_g1_i1.p1				Sfulv_DN10443_c0_g1_i2.p1
Shisp_DN10385_c0_g1_i1.p1				Sfulv_DN104441_c0_g1_i1.p1
Shisp_DN10385_c0_g2_i1.p1				Sfulv_DN104445_c0_g1_i9.p1	K24940
Shisp_DN10385_c4_g1_i1.p1				Sfulv_DN104447_c0_g1_i1.p1
Shisp_DN10385_c5_g1_i1.p1				Sfulv_DN104448_c0_g1_i3.p1	K00128
Shisp_DN103864_c0_g1_i1.p1				Sfulv_DN104448_c0_g1_i3.p3
Shisp_DN10386_c0_g1_i2.p1	K04892			Sfulv_DN104449_c0_g1_i1.p2
Shisp_DN103871_c1_g1_i4.p1	K16058			Sfulv_DN104449_c0_g1_i1.p1
Shisp_DN103871_c1_g1_i4.p5				Sfulv_DN104449_c0_g1_i5.p1
Shisp_DN103874_c0_g1_i3.p1	K02893			Sfulv_DN104449_c0_g1_i6.p1	K09228
Shisp_DN10387_c0_g1_i1.p1				Sfulv_DN104450_c0_g1_i1.p3
Shisp_DN10387_c0_g1_i1.p2				Sfulv_DN104454_c0_g1_i2.p1
Shisp_DN10387_c0_g2_i1.p1				Sfulv_DN104454_c2_g1_i1.p2
Shisp_DN10387_c5_g1_i1.p1				Sfulv_DN104454_c2_g1_i1.p3
Shisp_DN10387_c9_g1_i1.p1				Sfulv_DN104454_c5_g1_i1.p2
Shisp_DN103883_c0_g1_i30.p1	K23380			Sfulv_DN104457_c1_g1_i1.p1
Shisp_DN103883_c0_g1_i9.p1				Sfulv_DN104462_c0_g1_i1.p1
Shisp_DN103887_c1_g1_i3.p2				Sfulv_DN104462_c0_g1_i2.p2
Shisp_DN103888_c0_g1_i2.p1	K04137			Sfulv_DN104462_c0_g1_i2.p1
Shisp_DN103889_c0_g1_i1.p1				Sfulv_DN104464_c0_g1_i1.p1
Shisp_DN103893_c0_g1_i1.p1				Sfulv_DN10446_c0_g2_i3.p1
Shisp_DN10389_c0_g1_i1.p1	K23284			Sfulv_DN10446_c0_g2_i6.p1
Shisp_DN1038_c0_g1_i12.p1	K20915			Sfulv_DN10446_c1_g1_i8.p1	K11275
Shisp_DN1038_c2_g2_i5.p1	K15278			Sfulv_DN10446_c1_g2_i1.p1
Shisp_DN1038_c6_g2_i2.p1				Sfulv_DN10446_c3_g1_i4.p1	K06129
Shisp_DN1038_c7_g1_i2.p2	K20800			Sfulv_DN10446_c5_g1_i1.p1
Shisp_DN1038_c7_g1_i6.p1	K20800			Sfulv_DN104470_c9_g1_i1.p1
Shisp_DN103901_c0_g2_i1.p1	K00265			Sfulv_DN104477_c1_g1_i2.p1
Shisp_DN103916_c0_g1_i1.p1				Sfulv_DN104479_c0_g1_i1.p1
Shisp_DN10391_c1_g1_i18.p1				Sfulv_DN10447_c3_g2_i1.p1	K11517
Shisp_DN10391_c1_g1_i5.p2	K06751			Sfulv_DN10447_c5_g1_i1.p1
Shisp_DN10391_c1_g1_i5.p1	K06751			Sfulv_DN104481_c0_g1_i2.p1
Shisp_DN10391_c1_g1_i8.p2	K06751			Sfulv_DN104486_c0_g2_i1.p1
Shisp_DN10391_c1_g1_i9.p1	K06751			Sfulv_DN104488_c2_g2_i1.p1	K06238
Shisp_DN103922_c0_g3_i1.p1				Sfulv_DN10448_c1_g1_i4.p1
Shisp_DN103922_c0_g3_i1.p3				Sfulv_DN104491_c0_g1_i1.p1
Shisp_DN10393_c4_g1_i14.p1				Sfulv_DN104494_c2_g1_i1.p1
Shisp_DN10393_c4_g1_i16.p3				Sfulv_DN104495_c0_g5_i1.p1
Shisp_DN10393_c4_g1_i16.p2				Sfulv_DN104497_c0_g2_i1.p1
Shisp_DN10393_c4_g1_i16.p1	K20396			Sfulv_DN1044_c0_g1_i1.p1
Shisp_DN10393_c9_g1_i1.p1				Sfulv_DN1044_c0_g1_i2.p3
Shisp_DN103940_c0_g1_i1.p2				Sfulv_DN1044_c0_g1_i2.p2
Shisp_DN103942_c0_g1_i4.p1				Sfulv_DN104501_c0_g2_i4.p1
Shisp_DN103949_c0_g1_i5.p1	K12593			Sfulv_DN104501_c0_g2_i5.p2
Shisp_DN103949_c1_g2_i1.p1				Sfulv_DN104501_c0_g2_i5.p1
Shisp_DN10394_c0_g2_i1.p1				Sfulv_DN104504_c0_g1_i3.p3	K07605
Shisp_DN10394_c0_g4_i1.p1				Sfulv_DN104504_c0_g1_i3.p1
Shisp_DN10394_c0_g6_i4.p1	K11293			Sfulv_DN104504_c0_g2_i2.p1
Shisp_DN103950_c0_g1_i7.p1	K23938			Sfulv_DN104504_c1_g1_i1.p1	K07605
Shisp_DN103952_c1_g3_i1.p1				Sfulv_DN104504_c1_g2_i1.p1	K07605
Shisp_DN103956_c1_g1_i6.p1				Sfulv_DN104504_c2_g1_i4.p1	K07605
Shisp_DN103956_c1_g1_i9.p1				Sfulv_DN104505_c0_g1_i10.p1
Shisp_DN103956_c1_g1_i9.p2				Sfulv_DN104508_c0_g1_i1.p1	K17495
Shisp_DN103959_c0_g2_i1.p1	K10592			Sfulv_DN10450_c0_g1_i1.p1
Shisp_DN103959_c0_g2_i1.p2				Sfulv_DN104511_c0_g1_i1.p1
Shisp_DN10395_c0_g1_i8.p1				Sfulv_DN104511_c0_g1_i1.p2
Shisp_DN103965_c0_g1_i1.p1				Sfulv_DN104511_c6_g1_i1.p1
Shisp_DN10397_c1_g1_i11.p1	K13163			Sfulv_DN104514_c1_g3_i1.p1
Shisp_DN103980_c1_g3_i1.p1				Sfulv_DN104515_c0_g2_i1.p1	K18669
Shisp_DN103980_c2_g2_i1.p1				Sfulv_DN104515_c0_g2_i2.p1
Shisp_DN103981_c0_g2_i2.p2				Sfulv_DN104515_c1_g4_i1.p1
Shisp_DN103981_c0_g2_i2.p1				Sfulv_DN104515_c1_g6_i1.p1
Shisp_DN103981_c0_g4_i1.p1				Sfulv_DN104515_c3_g1_i1.p1
Shisp_DN103983_c0_g1_i2.p1				Sfulv_DN104515_c4_g1_i1.p1
Shisp_DN103985_c0_g1_i1.p1				Sfulv_DN104515_c5_g1_i1.p1
Shisp_DN103987_c0_g1_i1.p1				Sfulv_DN10451_c0_g1_i2.p1
Shisp_DN103987_c0_g1_i12.p1				Sfulv_DN10451_c0_g1_i29.p1
Shisp_DN103987_c0_g1_i8.p1				Sfulv_DN10451_c0_g1_i29.p3	K03115
Shisp_DN103987_c5_g1_i1.p1				Sfulv_DN10451_c0_g1_i44.p1	K03115
Shisp_DN103989_c0_g1_i1.p1				Sfulv_DN10451_c0_g1_i9.p1
Shisp_DN10399_c0_g2_i1.p1				Sfulv_DN10451_c0_g1_i9.p3	K03115
Shisp_DN1039_c0_g1_i17.p3				Sfulv_DN104520_c0_g1_i1.p2	K12735
Shisp_DN1039_c0_g1_i17.p4				Sfulv_DN104520_c0_g1_i1.p1
Shisp_DN1039_c0_g1_i17.p7				Sfulv_DN104526_c0_g1_i1.p1
Shisp_DN1039_c0_g1_i17.p1	K16332			Sfulv_DN104528_c3_g1_i1.p1	K23282
Shisp_DN1039_c0_g1_i42.p2				Sfulv_DN104530_c3_g1_i1.p2
Shisp_DN103_c0_g1_i8.p1	K11799			Sfulv_DN104533_c0_g1_i1.p1
Shisp_DN103_c0_g2_i7.p1	K10276			Sfulv_DN104534_c0_g1_i2.p1
Shisp_DN103_c13_g1_i1.p1				Sfulv_DN104534_c0_g1_i5.p1
Shisp_DN103_c1_g1_i10.p2				Sfulv_DN104534_c0_g2_i1.p1
Shisp_DN103_c1_g1_i10.p3	K10624			Sfulv_DN104537_c1_g1_i1.p1
Shisp_DN103_c1_g1_i12.p1	K10624			Sfulv_DN104546_c2_g1_i1.p1
Shisp_DN103_c1_g1_i12.p3				Sfulv_DN104548_c0_g1_i4.p1
Shisp_DN103_c2_g1_i2.p4	K20655			Sfulv_DN104548_c5_g1_i1.p1
Shisp_DN103_c2_g1_i2.p1	K20655			Sfulv_DN10454_c0_g1_i4.p1	K05192
Shisp_DN103_c3_g1_i5.p1	K16739			Sfulv_DN104550_c0_g1_i2.p2
Shisp_DN104010_c1_g1_i1.p1				Sfulv_DN104552_c0_g1_i1.p1
Shisp_DN104010_c2_g1_i1.p1				Sfulv_DN104553_c0_g1_i1.p1
Shisp_DN104014_c1_g1_i2.p1				Sfulv_DN104555_c0_g3_i1.p1
Shisp_DN104015_c0_g1_i1.p1				Sfulv_DN104557_c0_g1_i1.p1
Shisp_DN104016_c0_g1_i1.p1				Sfulv_DN10455_c6_g1_i4.p3
[truncated: 116,163 more rows]

## Sheet: KEGG_ontology_pathways
S. hispidus					S. fulviventer
		# genes within pathway					# genes within pathway
Global and overview maps					Global and overview maps
1100	Metabolic pathways	1316			1100	Metabolic pathways	1360
1110	Biosynthesis of secondary metabolites	384			1110	Biosynthesis of secondary metabolites	403
1120	Microbial metabolism in diverse environments	203			1120	Microbial metabolism in diverse environments	196
1200	Carbon metabolism	126			1200	Carbon metabolism	118
1210	2 Oxocarboxylic acid metabolism	21			1210	2-Oxocarboxylic acid metabolism	27
1212	Fatty acid metabolism	52			1212	Fatty acid metabolism	52
1230	Biosynthesis of amino acids	75			1230	Biosynthesis of amino acids	91
1250	Biosynthesis of nucleotide sugars	45			1250	Biosynthesis of nucleotide sugars	52
1240	Biosynthesis of cofactors	135			1240	Biosynthesis of cofactors	142
1220	Degradation of aromatic compounds	7			1220	Degradation of aromatic compounds	9
Carbohydrate metabolism					Carbohydrate metabolism
10	Glycolysis / Gluconeogenesis	55			10	Glycolysis / Gluconeogenesis	51
20	Citrate cycle (TCA cycle)	40			20	Citrate cycle (TCA cycle)	37
30	Pentose phosphate pathway	27			30	Pentose phosphate pathway	24
40	Pentose and glucuronate interconversions	21			40	Pentose and glucuronate interconversions	21
51	Fructose and mannose metabolism	28			51	Fructose and mannose metabolism	30
52	Galactose metabolism	34			52	Galactose metabolism	28
53	Ascorbate and aldarate metabolism	18			53	Ascorbate and aldarate metabolism	11
500	Starch and sucrose metabolism	40			500	Starch and sucrose metabolism	42
520	Amino sugar and nucleotide sugar metabolism	52			520	Amino sugar and nucleotide sugar metabolism	56
620	Pyruvate metabolism	58			620	Pyruvate metabolism	55
630	Glyoxylate and dicarboxylate metabolism	34			630	Glyoxylate and dicarboxylate metabolism	35
640	Propanoate metabolism	35			640	Propanoate metabolism	33
650	Butanoate metabolism	35			650	Butanoate metabolism	32
660	C5 Branched dibasic acid metabolism	6			660	C5-Branched dibasic acid metabolism	6
562	Inositol phosphate metabolism	47			562	Inositol phosphate metabolism	46
Energy	metabolism				Energy	metabolism
190	Oxidative phosphorylation	112			190	Oxidative phosphorylation	112
195	Photosynthesis	6			195	Photosynthesis	7
710	Carbon fixation in photosynthetic organisms	21			710	Carbon fixation in photosynthetic organisms	19
720	Carbon fixation pathways in prokaryotes	32			720	Carbon fixation pathways in prokaryotes	31
680	Methane metabolism	26			680	Methane metabolism	26
910	Nitrogen metabolism	15			910	Nitrogen metabolism	15
920	Sulfur metabolism	16			920	Sulfur metabolism	20
Lipid	metabolism				Lipid	metabolism
61	Fatty acid biosynthesis	20			61	Fatty acid biosynthesis	18
62	Fatty acid elongation	20			62	Fatty acid elongation	20
71	Fatty acid degradation	34			71	Fatty acid degradation	36
73	Cutin, suberine and wax biosynthesis	3			73	Cutin, suberine and wax biosynthesis	1
100	Steroid biosynthesis	20			100	Steroid biosynthesis	20
120	Primary bile acid biosynthesis	13			120	Primary bile acid biosynthesis	15
140	Steroid hormone biosynthesis	31			140	Steroid hormone biosynthesis	33
561	Glycerolipid metabolism	38			561	Glycerolipid metabolism	41
564	Glycerophospholipid metabolism	58			564	Glycerophospholipid metabolism	60
565	Ether lipid metabolism	24			565	Ether lipid metabolism	24
600	Sphingolipid metabolism	39			600	Sphingolipid metabolism	38
590	Arachidonic acid metabolism	32			590	Arachidonic acid metabolism	34
591	Linoleic acid metabolism	11			591	Linoleic acid metabolism	12
592	alpha Linolenic acid metabolism	8			592	alpha-Linolenic acid metabolism	11
1040	Biosynthesis of unsaturated fatty acids	20			1040	Biosynthesis of unsaturated fatty acids	19
Nucleotide	metabolism				Nucleotide	metabolism
230	Purine metabolism	96			230	Purine metabolism	91
240	Pyrimidine metabolism	46			240	Pyrimidine metabolism	46
Amino	acid metabolism				Amino	acid metabolism
250	Alanine, aspartate and glutamate metabolism	41			250	Alanine, aspartate and glutamate metabolism	40
260	Glycine, serine and threonine metabolism	39			260	Glycine, serine and threonine metabolism	46
270	Cysteine and methionine metabolism	44			270	Cysteine and methionine metabolism	46
280	Valine, leucine and isoleucine degradation	43			280	Valine, leucine and isoleucine degradation	42
290	Valine, leucine and isoleucine biosynthesis	7			290	Valine, leucine and isoleucine biosynthesis	10
300	Lysine biosynthesis	5			300	Lysine biosynthesis	7
310	Lysine degradation	53			310	Lysine degradation	52
220	Arginine biosynthesis	24			220	Arginine biosynthesis	22
330	Arginine and proline metabolism	41			330	Arginine and proline metabolism	45
340	Histidine metabolism	20			340	Histidine metabolism	22
350	Tyrosine metabolism	29			350	Tyrosine metabolism	27
360	Phenylalanine metabolism	18			360	Phenylalanine metabolism	16
380	Tryptophan metabolism	35			380	Tryptophan metabolism	38
400	Phenylalanine, tyrosine and tryptophan biosynthesis	10			400	Phenylalanine, tyrosine and tryptophan biosynthesis	17
Metabolism	of other amino acids				Metabolism	of other amino acids
410	beta Alanine metabolism	23			410	beta-Alanine metabolism	24
430	Taurine and hypotaurine metabolism	12			430	Taurine and hypotaurine metabolism	11
440	Phosphonate and phosphinate metabolism	5			440	Phosphonate and phosphinate metabolism	7
450	Selenocompound metabolism	15			450	Selenocompound metabolism	13
460	Cyanoamino acid metabolism	7			460	Cyanoamino acid metabolism	6
470	D Amino acid metabolism	7			470	D-Amino acid metabolism	7
480	Glutathione metabolism	29			480	Glutathione metabolism	32
Glycan	biosynthesis and metabolism				Glycan	biosynthesis and metabolism
510	N Glycan biosynthesis	41			510	N-Glycan biosynthesis	41
513	Various types of N glycan biosynthesis	32			513	Various types of N-glycan biosynthesis	31
512	Mucin type O glycan biosynthesis	15			512	Mucin type O-glycan biosynthesis	15
515	Mannose type O glycan biosynthesis	20			515	Mannose type O-glycan biosynthesis	20
514	Other types of O glycan biosynthesis	20			514	Other types of O-glycan biosynthesis	20
532	Glycosaminoglycan biosynthesis chondroitin sulfate / dermatan sulfate	16			532	Glycosaminoglycan biosynthesis- chondroitin sulfate / dermatan sulfate	17
534	Glycosaminoglycan biosynthesis heparan sulfate / heparin	20			534	Glycosaminoglycan biosynthesis- heparan sulfate / heparin	21
533	Glycosaminoglycan biosynthesis keratan sulfate	14			533	Glycosaminoglycan biosynthesis- keratan sulfate	14
531	Glycosaminoglycan degradation	15			531	Glycosaminoglycan degradation	15
563	Glycosylphosphatidylinositol (GPI) anchor biosynthesis	25			563	Glycosylphosphatidylinositol (GPI)-anchor biosynthesis	24
601	Glycosphingolipid biosynthesis lacto and neolacto series	24			601	Glycosphingolipid biosynthesis- lacto and neolacto series	25
603	Glycosphingolipid biosynthesis globo and isoglobo series	14			603	Glycosphingolipid biosynthesis- globo and isoglobo series	14
604	Glycosphingolipid biosynthesis ganglio series	14			604	Glycosphingolipid biosynthesis- ganglio series	14
540	Lipopolysaccharide biosynthesis	6			540	Lipopolysaccharide biosynthesis	6
541	O Antigen nucleotide sugar biosynthesis	12			542	O-Antigen repeat unit biosynthesis	1
550	Peptidoglycan biosynthesis	6			541	O-Antigen nucleotide sugar biosynthesis	20
511	Other glycan degradation	16			550	Peptidoglycan biosynthesis	10
					511	Other glycan degradation	16
Metabolism	of cofactors and vitamins				572	Arabinogalactan biosynthesis - mycobacterium	1
730	Thiamine metabolism	10
740	Riboflavin metabolism	10			Metabolism	of cofactors and vitamins
750	Vitamin B6 metabolism	8			730	Thiamine metabolism	11
760	Nicotinate and nicotinamide metabolism	30			740	Riboflavin metabolism	12
770	Pantothenate and CoA biosynthesis	16			750	Vitamin B6 metabolism	7
780	Biotin metabolism	8			760	Nicotinate and nicotinamide metabolism	29
785	Lipoic acid metabolism	5			770	Pantothenate and CoA biosynthesis	21
790	Folate biosynthesis	24			780	Biotin metabolism	8
670	One carbon pool by folate	18			785	Lipoic acid metabolism	4
830	Retinol metabolism	33			790	Folate biosynthesis	24
860	Porphyrin metabolism	30			670	One carbon pool by folate	19
130	Ubiquinone and other terpenoid quinone biosynthesis	13			830	Retinol metabolism	34
					860	Porphyrin metabolism	28
Metabolism	of terpenoids and polyketides				130	Ubiquinone and other terpenoid-quinone biosynthesis	17
900	Terpenoid backbone biosynthesis	21
909	Sesquiterpenoid and triterpenoid biosynthesis	2			Metabolism	of terpenoids and polyketides
906	Carotenoid biosynthesis	1			900	Terpenoid backbone biosynthesis	22
981	Insect hormone biosynthesis	1			909	Sesquiterpenoid and triterpenoid biosynthesis	2
908	Zeatin biosynthesis	2			981	Insect hormone biosynthesis	1
903	Limonene and pinene degradation	1			908	Zeatin biosynthesis	2
281	Geraniol degradation	2			903	Limonene and pinene degradation	1
1051	Biosynthesis of ansamycins	1			281	Geraniol degradation	3
523	Polyketide sugar unit biosynthesis	3			1051	Biosynthesis of ansamycins	1
1055	Biosynthesis of vancomycin group antibiotics	1			523	Polyketide sugar unit biosynthesis	4
					1053	Biosynthesis of siderophore group nonribosomal peptides	1
Biosynthesis	of other secondary metabolites				1055	Biosynthesis of vancomycin group antibiotics	1
940	Phenylpropanoid biosynthesis	4
945	Stilbenoid, diarylheptanoid and gingerol biosynthesis	1			Biosynthesis	of other secondary metabolites
941	Flavonoid biosynthesis	1			940	Phenylpropanoid biosynthesis	5
944	Flavone and flavonol biosynthesis	1			945	Stilbenoid, diarylheptanoid and gingerol biosynthesis	1
901	Indole alkaloid biosynthesis	1			941	Flavonoid biosynthesis	2
950	Isoquinoline alkaloid biosynthesis	10			944	Flavone and flavonol biosynthesis	1
960	Tropane, piperidine and pyridine alkaloid biosynthesis	6			901	Indole alkaloid biosynthesis	1
232	Caffeine metabolism	3			950	Isoquinoline alkaloid biosynthesis	8
965	Betalain biosynthesis	2			960	Tropane, piperidine and pyridine alkaloid biosynthesis	5
966	Glucosinolate biosynthesis	2			232	Caffeine metabolism	3
311	Penicillin and cephalosporin biosynthesis	1			965	Betalain biosynthesis	2
261	Monobactam biosynthesis	3			966	Glucosinolate biosynthesis	2
521	Streptomycin biosynthesis	11			311	Penicillin and cephalosporin biosynthesis	2
524	Neomycin, kanamycin and gentamicin biosynthesis	4			332	Carbapenem biosynthesis	1
525	Acarbose and validamycin biosynthesis	2			261	Monobactam biosynthesis	4
401	Novobiocin biosynthesis	3			521	Streptomycin biosynthesis	11
405	Phenazine biosynthesis	1			524	Neomycin, kanamycin and gentamicin biosynthesis	4
333	Prodigiosin biosynthesis	3			525	Acarbose and validamycin biosynthesis	2
254	Aflatoxin biosynthesis	2			401	Novobiocin biosynthesis	3
997	Biosynthesis of various secondary metabolites part 3	1			405	Phenazine biosynthesis	1
					333	Prodigiosin biosynthesis	3
Xenobiotics	biodegradation and metabolism				254	Aflatoxin biosynthesis	2
362	Benzoate degradation	7			998	Biosynthesis of various secondary metabolites - pt2	2
627	Aminobenzoate degradation	5			997	Biosynthesis of various secondary metabolites - pt3	1
364	Fluorobenzoate degradation	1
625	Chloroalkane and chloroalkene degradation	5			Xenobiotics	biodegradation and metabolism
361	Chlorocyclohexane and chlorobenzene degradation	1			362	Benzoate degradation	7
623	Toluene degradation	1			627	Aminobenzoate degradation	4
622	Xylene degradation	1			364	Fluorobenzoate degradation	1
633	Nitrotoluene degradation	4			625	Chloroalkane and chloroalkene degradation	6
643	Styrene degradation	4			361	Chlorocyclohexane and chlorobenzene degradation	1
930	Caprolactam degradation	6			623	Toluene degradation	1
626	Naphthalene degradation	3			622	Xylene degradation	1
980	Metabolism of xenobiotics by cytochrome P450	23			633	Nitrotoluene degradation	4
982	Drug metabolism cytochrome P450	15			642	Ethylbenzene degradation	1
983	Drug metabolism other enzymes	29			643	Styrene degradation	3
					930	Caprolactam degradation	6
					626	Naphthalene degradation	4
Genetic	Information Processing				980	Metabolism of xenobiotics by cytochrome P450	24
					982	Drug metabolism - cytochrome P450	15
Transcription					983	Drug metabolism - other enzyme	29
3020	RNA polymerase	30
3022	Basal transcription factors	33
3040	Spliceosome	107			Genetic	Information Processing
Translation					Transcription
3010	Ribosome	117			3020	RNA polymerase	30
970	Aminoacyl tRNA biosynthesis	31			3022	Basal transcription factors	33
3013	Nucleocytoplasmic transport	90			3040	Spliceosome	107
3015	mRNA surveillance pathway	59
3008	Ribosome biogenesis in eukaryotes	64			Translation
					3010	Ribosome	118
Folding,	sorting and degradation				970	Aminoacyl-tRNA biosynthesis	32
3060	Protein export	25			3013	Nucleocytoplasmic transport	90
4141	Protein processing in endoplasmic reticulum	133			3015	mRNA surveillance pathway	59
4130	SNARE interactions in vesicular transport	26			3008	Ribosome biogenesis in eukaryotes	65
4120	Ubiquitin mediated proteolysis	120
4122	Sulfur relay system	8			Folding,	sorting and degradation
3050	Proteasome	42			3060	Protein export	27
3018	RNA degradation	61			4141	Protein processing in endoplasmic reticulum	132
					4130	SNARE interactions in vesicular transport	26
Replication	and repair				4120	Ubiquitin mediated proteolysis	122
3030	DNA replication	42			4122	Sulfur relay system	9
3410	Base excision repair	36			3050	Proteasome	42
3420	Nucleotide excision repair	44			3018	RNA degradation	64
3430	Mismatch repair	30
3440	Homologous recombination	46			Replication	and repair
3450	Non homologous end joining	13			3030	DNA replication	42
3460	Fanconi anemia pathway	48			3410	Base excision repair	35
					3420	Nucleotide excision repair	45
					3430	Mismatch repair	32
Environmental	Information Processing				3440	Homologous recombination	51
					3450	Non-homologous end-joining	13
Membrane	transport				3460	Fanconi anemia pathway	49
2010	ABC transporters	75
2060	Phosphotransferase system (PTS)	8
3070	Bacterial secretion system	10			Environmental	Information Processing
Signal	transduction				Membrane	transport
2020	Two component system	37			2010	ABC transporters	92
4010	MAPK signaling pathway	227			2060	Phosphotransferase system (PTS)	2
4013	MAPK signaling pathway fly	59			3070	Bacterial secretion system	15
4016	MAPK signaling pathway plant	6
4011	MAPK signaling pathway yeast	18			Signal	transduction
4012	ErbB signaling pathway	67			2020	Two-component system	41
4014	Ras signaling pathway	166			4010	MAPK signaling pathway	227
4015	Rap1 signaling pathway	159			4013	MAPK signaling pathway - fly	59
4310	Wnt signaling pathway	114			4016	MAPK signaling pathway-plant	4
4330	Notch signaling pathway	32			4011	MAPK signaling pathway-yeast	19
4340	Hedgehog signaling pathway	45			4012	ErbB signaling pathway	67
4341	Hedgehog signaling pathway fly	21			4014	Ras signaling pathway	167
4350	TGF beta signaling pathway	80			4015	Rap1 signaling pathway	159
4390	Hippo signaling pathway	114			4310	Wnt signaling pathway	113
4391	Hippo signaling pathway fly	41			4330	Notch signaling pathway	31
4392	Hippo signaling pathway multiple species	19			4340	Hedgehog signaling pathway	45
4370	VEGF signaling pathway	39			4341	Hedgehog signaling pathway - fly	21
4371	Apelin signaling pathway	92			4350	TGF-beta signaling pathway	79
4630	JAK STAT signaling pathway	113			4390	Hippo signaling pathway	113
4064	NF kappa B signaling pathway	94			4391	Hippo signaling pathway - fly	40
4668	TNF signaling pathway	86			4392	Hippo signaling pathway multiple species	19
4066	HIF 1 signaling pathway	72			4370	VEGF signaling pathway	39
4068	FoxO signaling pathway	96			4371	Apelin signaling pathway	91
4020	Calcium signaling pathway	177			4630	JAK-STAT signaling pathway	113
4070	Phosphatidylinositol signaling system	50			4064	NF-kappa B signaling pathway	94
4072	Phospholipase D signaling pathway	101			4668	TNF signaling pathway	86
4071	Sphingolipid signaling pathway	81			4066	HIF-1 signaling pathway	73
4024	cAMP signaling pathway	151			4068	FoxO signaling pathway	96
4022	cGMP PKG signaling pathway	115			4020	Calcium signaling pathway	176
4151	PI3K Akt signaling pathway	236			4070	Phosphatidylinositol signaling system	50
4152	AMPK signaling pathway	82			4072	Phospholipase D signaling pathway	104
4150	mTOR signaling pathway	114			4071	Sphingolipid signaling pathway	82
4075	Plant hormone signal transduction	1			4024	cAMP signaling pathway	155
					4022	cGMP-PKG signaling pathway	118
Signaling	molecules and interaction				4151	PI3K Akt signaling pathway	237
4080	Neuroactive ligand receptor interaction	245			4152	AMPK signaling pathway	83
4060	Cytokine cytokine receptor interaction	208			4150	mTOR signaling pathway	113
4061	Viral protein interaction with cytokine and cytokine receptor	64			4075	Plant hormone signal transduction	2
4512	ECM receptor interaction	62
4514	Cell adhesion molecules	98			Signaling	molecules and interaction
					4080	Neuroactive ligand receptor interaction	255
					4060	Cytokine cytokine receptor interaction	208
Cellular	Processes				4061	Viral protein interaction with cytokine and cytokine receptor	65
					4512	ECM receptor interaction	61
Transport	and catabolism				4514	Cell adhesion molecules	97
4144	Endocytosis	165
4145	Phagosome	89			Cellular	Processes
4142	Lysosome	104
4146	Peroxisome	69			Transport	and catabolism
4140	Autophagy animal	107			4144	Endocytosis	165
4138	Autophagy yeast	54			4145	Phagosome	92
4136	Autophagy other	22			4142	Lysosome	105
4137	Mitophagy animal	60			4146	Peroxisome	70
4139	Mitophagy yeast	17			4140	Autophagy animal	106
Cell	growth and death				4138	Autophagy yeast	53
4110	Cell cycle	106			4136	Autophagy other	21
4111	Cell cycle yeast	57			4137	Mitophagy animal	59
4112	Cell cycle Caulobacter	4			4139	Mitophagy yeast	17
4113	Meiosis yeast	46			Cell	growth and death
4114	Oocyte meiosis	72			4110	Cell cycle	107
4210	Apoptosis	104			4111	Cell cycle yeast	58
4214	Apoptosis fly	40			4112	Cell cycle Caulobacter	8
4215	Apoptosis multiple species	27			4113	Meiosis yeast	47
4216	Ferroptosis	31			4114	Oocyte meiosis	76
4217	Necroptosis	93			4210	Apoptosis	103
4115	p53 signaling pathway	66			4214	Apoptosis fly	40
4218	Cellular senescence	113			4215	Apoptosis multiple species	26
					4216	Ferroptosis	30
Cellular	community eukaryotes				4217	Necroptosis	94
4510	Focal adhesion	145			4115	p53 signaling pathway	65
4520	Adherens junction	63			4218	Cellular senescence	112
4530	Tight junction	106
4540	Gap junction	57			Cellular	community eukaryotes
4550	Signaling pathways regulating pluripotency of stem cells	107			4510	Focal adhesion	144
					4520	Adherens junction	63
Cellular	community prokaryotes				4530	Tight junction	105
2024	Quorum sensing	26			4540	Gap junction	58
5111	Biofilm formation Vibrio cholerae	4			4550	Signaling pathways regulating pluripotency of stem cells	105
2025	Biofilm formation Pseudomonas aeruginosa	4
2026	Biofilm formation Escherichia coli	5			Cellular	community prokaryotes
					2024	Quorum sensing	23
Cell	motility				5111	Biofilm formation Vibrio cholerae	8
2030	Bacterial chemotaxis	11			2025	Biofilm formation Pseudomonas aeruginosa	6
2040	Flagellar assembly	22			2026	Biofilm formation Escherichia coli	8
4810	Regulation of actin cytoskeleton	157			Cell	motility
					2030	Bacterial chemotaxis	13
					2040	Flagellar assembly	24
Organismal	Systems				4810	Regulation of actin cytoskeleton	156
Immune	system
4640	Hematopoietic cell lineage	71			Organismal	Systems
4610	Complement and coagulation cascades	75
4611	Platelet activation	90			Immune	system
4613	Neutrophil extracellular trap formation	85			4640	Hematopoietic cell lineage	72
4620	Toll like receptor signaling pathway	69			4610	Complement and coagulation cascades	76
4624	Toll and Imd signaling pathway	27			4611	Platelet activation	89
4621	NOD like receptor signaling pathway	125			4613	Neutrophil extracellular trap formation	86
4622	RIG I like receptor signaling pathway	47			4620	Toll like receptor signaling pathway	68
4623	Cytosolic DNA sensing pathway	40			4624	Toll and Imd signaling pathway	27
4625	C type lectin receptor signaling pathway	78			4621	NOD like receptor signaling pathway	122
4650	Natural killer cell mediated cytotoxicity	76			4622	RIG I like receptor signaling pathway	45
4612	Antigen processing and presentation	38			4623	Cytosolic DNA sensing pathway	39
4660	T cell receptor signaling pathway	82			4625	C type lectin receptor signaling pathway	78
4658	Th1 and Th2 cell differentiation	61			4650	Natural killer cell mediated cytotoxicity	74
4659	Th17 cell differentiation	77			4612	Antigen processing and presentation	39
4657	IL 17 signaling pathway	63			4660	T cell receptor signaling pathway	82
4662	B cell receptor signaling pathway	57			4658	Th1 and Th2 cell differentiation	62
4664	Fc epsilon RI signaling pathway	43			4659	Th17 cell differentiation	79
4666	Fc gamma R mediated phagocytosis	63			4657	IL 17 signaling pathway	64
4670	Leukocyte transendothelial migration	73			4662	B cell receptor signaling pathway	56
4672	Intestinal immune network for IgA production	31			4664	Fc epsilon RI signaling pathway	43
4062	Chemokine signaling pathway	130			4666	Fc gamma R mediated phagocytosis	63
					4670	Leukocyte transendothelial migration	73
Endocrine	system				4672	Intestinal immune network for IgA production	32
4911	Insulin secretion	64			4062	Chemokine signaling pathway	131
4910	Insulin signaling pathway	86
4922	Glucagon signaling pathway	57			Endocrine	system
4923	Regulation of lipolysis in adipocytes	42			4911	Insulin secretion	66
4920	Adipocytokine signaling pathway	51			4910	Insulin signaling pathway	87
3320	PPAR signaling pathway	58			4922	Glucagon signaling pathway	57
4929	GnRH secretion	48			4923	Regulation of lipolysis in adipocytes	43
4912	GnRH signaling pathway	61			4920	Adipocytokine signaling pathway	51
4913	Ovarian steroidogenesis	34			3320	PPAR signaling pathway	60
4915	Estrogen signaling pathway	72			4929	GnRH secretion	47
4914	Progesterone mediated oocyte maturation	58			4912	GnRH signaling pathway	61
4917	Prolactin signaling pathway	50			4913	Ovarian steroidogenesis	37
4921	Oxytocin signaling pathway	105			4915	Estrogen signaling pathway	74
4926	Relaxin signaling pathway	80			4914	Progesterone mediated oocyte maturation	62
4935	Growth hormone synthesis, secretion and action	85			4917	Prolactin signaling pathway	52
4918	Thyroid hormone synthesis	49			4921	Oxytocin signaling pathway	107
4919	Thyroid hormone signaling pathway	85			4926	Relaxin signaling pathway	81
4928	Parathyroid hormone synthesis, secretion and action	82			4935	Growth hormone synthesis, secretion and action	86
4916	Melanogenesis	62			4918	Thyroid hormone synthesis	50
4924	Renin secretion	49			4919	Thyroid hormone signaling pathway	86
4614	Renin angiotensin system	19			4928	Parathyroid hormone synthesis, secretion and action	82
4925	Aldosterone synthesis and secretion	63			4916	Melanogenesis	62
4927	Cortisol synthesis and secretion	54			4924	Renin secretion	50
					4614	Renin angiotensin system	20
Circulatory	system				4925	Aldosterone synthesis and secretion	62
4260	Cardiac muscle contraction	55			4927	Cortisol synthesis and secretion	53
4261	Adrenergic signaling in cardiomyocytes	90
4270	Vascular smooth muscle contraction	93			Circulatory	system
					4260	Cardiac muscle contraction	55
Digestive	system				4261	Adrenergic signaling in cardiomyocytes	91
4970	Salivary secretion	53			4270	Vascular smooth muscle contraction	93
4971	Gastric acid secretion	48
4972	Pancreatic secretion	65			Digestive	system
4976	Bile secretion	57			4970	Salivary secretion	54
4973	Carbohydrate digestion and absorption	21			4971	Gastric acid secretion	48
4974	Protein digestion and absorption	62			4972	Pancreatic secretion	69
4975	Fat digestion and absorption	26			4976	Bile secretion	59
4979	Cholesterol metabolism	44			4973	Carbohydrate digestion and absorption	21
4977	Vitamin digestion and absorption	22			4974	Protein digestion and absorption	64
4978	Mineral absorption	33			4975	Fat digestion and absorption	25
					4979	Cholesterol metabolism	45
Excretory	system				4977	Vitamin digestion and absorption	22
4962	Vasopressin regulated water reabsorption	30			4978	Mineral absorption	32
4960	Aldosterone regulated sodium reabsorption	25
4961	Endocrine and other factor regulated calcium reabsorption	31			Excretory	system
4964	Proximal tubule bicarbonate reclamation	14			4962	Vasopressin regulated water reabsorption	29
4966	Collecting duct acid secretion	14			4960	Aldosterone regulated sodium reabsorption	25
					4961	Endocrine and other factor regulated calcium reabsorption	32
Nervous	system				4964	Proximal tubule bicarbonate reclamation	14
4724	Glutamatergic synapse	74			4966	Collecting duct acid secretion	15
4727	GABAergic synapse	58
4725	Cholinergic synapse	78			Nervous	system
4728	Dopaminergic synapse	69			4724	Glutamatergic synapse	78
4726	Serotonergic synapse	67			4727	GABAergic synapse	56
4720	Long term potentiation	42			4725	Cholinergic synapse	79
4730	Long term depression	41			4728	Dopaminergic synapse	71
4723	Retrograde endocannabinoid signaling	98			4726	Serotonergic synapse	68
4721	Synaptic vesicle cycle	53			4720	Long term potentiation	43
4722	Neurotrophin signaling pathway	89			4730	Long term depression	43
					4723	Retrograde endocannabinoid signaling	94
Sensory	system				4721	Synaptic vesicle cycle	52
4744	Phototransduction	12			4722	Neurotrophin signaling pathway	90
4745	Phototransduction fly	13
4740	Olfactory transduction	23			Sensory	system
4742	Taste transduction	38			4744	Phototransduction	12
4750	Inflammatory mediator regulation of TRP channels	66			4745	Phototransduction fly	12
					4740	Olfactory transduction	21
Development	and regeneration				4742	Taste transduction	38
4320	Dorso ventral axis formation	17			4750	Inflammatory mediator regulation of TRP channels	67
4360	Axon guidance	126
4361	Axon regeneration	53			Development	and regeneration
4380	Osteoclast differentiation	95			4320	Dorso ventral axis formation	17
					4360	Axon guidance	127
Aging					4361	Axon regeneration	53
4211	Longevity regulating pathway	66			4380	Osteoclast differentiation	95
4212	Longevity regulating pathway worm	40
4213	Longevity regulating pathway multiple species	41			Aging
					4211	Longevity regulating pathway	67
Environmental	adaptation				4212	Longevity regulating pathway worm	41
4710	Circadian rhythm	24			4213	Longevity regulating pathway multiple species	43
4713	Circadian entrainment	64
4711	Circadian rhythm fly	8			Environmental	adaptation
4712	Circadian rhythm plant	4			4710	Circadian rhythm	24
4714	Thermogenesis	160			4713	Circadian entrainment	66
4626	Plant pathogen interaction	11			4711	Circadian rhythm fly	8
					4712	Circadian rhythm plant	4
					4714	Thermogenesis	155
Human	Diseases				4626	Plant pathogen interaction	12
Cancer:	overview
5200	Pathways in cancer	390			Human	Diseases
5202	Transcriptional misregulation in cancer	153
5206	MicroRNAs in cancer	139			Cancer:	overview
5205	Proteoglycans in cancer	161			5200	Pathways in cancer	385
5204	Chemical carcinogenesis DNA adducts	18			5202	Transcriptional misregulation in cancer	155
5207	Chemical carcinogenesis receptor activation	119			5206	MicroRNAs in cancer	139
5208	Chemical carcinogenesis reactive oxygen species	152			5205	Proteoglycans in cancer	158
5203	Viral carcinogenesis	132			5204	Chemical carcinogenesis DNA adducts	18
5230	Central carbon metabolism in cancer	49			5207	Chemical carcinogenesis receptor activation	121
5231	Choline metabolism in cancer	61			5208	Chemical carcinogenesis reactive oxygen species	147
5235	PD L1 expression and PD 1 checkpoint pathway in cancer	72			5203	Viral carcinogenesis	131
					5230	Central carbon metabolism in cancer	49
Cancer:	specific types				5231	Choline metabolism in cancer	60
5210	Colorectal cancer	72			5235	PD L1 expression and PD 1 checkpoint pathway in cancer	72
5212	Pancreatic cancer	63
5225	Hepatocellular carcinoma	113			Cancer:	specific types
5226	Gastric cancer	106			5210	Colorectal cancer	70
5214	Glioma	54			5212	Pancreatic cancer	62
5216	Thyroid cancer	34			5225	Hepatocellular carcinoma	111
5221	Acute myeloid leukemia	54			5226	Gastric cancer	102
5220	Chronic myeloid leukemia	62			5214	Glioma	53
5217	Basal cell carcinoma	48			5216	Thyroid cancer	34
5218	Melanoma	50			5221	Acute myeloid leukemia	56
5211	Renal cell carcinoma	56			5220	Chronic myeloid leukemia	63
5219	Bladder cancer	37			5217	Basal cell carcinoma	46
5215	Prostate cancer	78			5218	Melanoma	49
5213	Endometrial cancer	45			5211	Renal cell carcinoma	55
5224	Breast cancer	104			5219	Bladder cancer	36
5222	Small cell lung cancer	71			5215	Prostate cancer	78
5223	Non small cell lung cancer	59			5213	Endometrial cancer	45
					5224	Breast cancer	101
Infectious	disease: viral				5222	Small cell lung cancer	69
5166	Human T cell leukemia virus 1 infection	168			5223	Non small cell lung cancer	58
5170	Human immunodeficiency virus 1 infection	142
5161	Hepatitis B	122			Infectious	disease: viral
5160	Hepatitis C	99			5166	Human T cell leukemia virus 1 infection	169
5171	Coronavirus disease COVID 19	179			5170	Human immunodeficiency virus 1 infection	145
5164	Influenza A	111			5161	Hepatitis B	122
5162	Measles	104			5160	Hepatitis C	100
5168	Herpes simplex virus 1 infection	123			5171	Coronavirus disease COVID 19	181
5163	Human cytomegalovirus infection	154			5164	Influenza A	109
5167	Kaposi sarcoma associated herpesvirus infection	130			5162	Measles	105
5169	Epstein Barr virus infection	145			5168	Herpes simplex virus 1 infection	125
5165	Human papillomavirus infection	217			5163	Human cytomegalovirus infection	156
					5167	Kaposi sarcoma associated herpesvirus infection	130
Infectious	disease: bacterial				5169	Epstein Barr virus infection	146
5110	Vibrio cholerae infection	32			5165	Human papillomavirus infection	215
5120	Epithelial cell signaling in Helicobacter pylori infection	52
5130	Pathogenic Escherichia coli infection	122			Infectious	disease: bacterial
5132	Salmonella infection	179			5110	Vibrio cholerae infection	33
5131	Shigellosis	170			5120	Epithelial cell signaling in Helicobacter pylori infection	51
5135	Yersinia infection	108			5130	Pathogenic Escherichia coli infection	118
5133	Pertussis	57			5132	Salmonella infection	174
5134	Legionellosis	48			5131	Shigellosis	165
5150	Staphylococcus aureus infection	42			5135	Yersinia infection	106
5152	Tuberculosis	117			5133	Pertussis	56
5100	Bacterial invasion of epithelial cells	58			5134	Legionellosis	45
					5150	Staphylococcus aureus infection	42
Infectious	disease: parasitic				5152	Tuberculosis	116
5146	Amoebiasis	70			5100	Bacterial invasion of epithelial cells	58
5144	Malaria	40
5145	Toxoplasmosis	76			Infectious	disease: parasitic
5140	Leishmaniasis	54			5146	Amoebiasis	69
5142	Chagas disease	75			5144	Malaria	40
5143	African trypanosomiasis	29			5145	Toxoplasmosis	78
					5140	Leishmaniasis	54
Immune	disease				5142	Chagas disease	74
5310	Asthma	14			5143	African trypanosomiasis	28
5322	Systemic lupus erythematosus	43
5323	Rheumatoid arthritis	58			Immune	disease
5320	Autoimmune thyroid disease	19			5310	Asthma	14
5321	Inflammatory bowel disease	44			5322	Systemic lupus erythematosus	44
5330	Allograft rejection	18			5323	Rheumatoid arthritis	59
5332	Graft versus host disease	17			5320	Autoimmune thyroid disease	20
5340	Primary immunodeficiency	33			5321	Inflammatory bowel disease	44
					5330	Allograft rejection	18
Neurodegenerative	disease				5332	Graft versus host disease	17
5010	Alzheimer disease	273			5340	Primary immunodeficiency	37
5012	Parkinson disease	187
5014	Amyotrophic lateral sclerosis	256			Neurodegenerative	disease
5016	Huntington disease	204			5010	Alzheimer disease	265
5017	Spinocerebellar ataxia	113			5012	Parkinson disease	181
5020	Prion disease	186			5014	Amyotrophic lateral sclerosis	251
5022	Pathways of neurodegeneration multiple diseases	340			5016	Huntington disease	200
					5017	Spinocerebellar ataxia	114
Substance	dependence				5020	Prion disease	179
5030	Cocaine addiction	36			5022	Pathways of neurodegeneration multiple diseases	334
5031	Amphetamine addiction	46
5032	Morphine addiction	51			Substance	dependence
5033	Nicotine addiction	26			5030	Cocaine addiction	37
5034	Alcoholism	72			5031	Amphetamine addiction	45
					5032	Morphine addiction	51
Cardiovascular	disease				5033	Nicotine addiction	25
5417	Lipid and atherosclerosis	149			5034	Alcoholism	72
5418	Fluid shear stress and atherosclerosis	95
5410	Hypertrophic cardiomyopathy	75			Cardiovascular	disease
5412	Arrhythmogenic right ventricular cardiomyopathy	65			5417	Lipid and atherosclerosis	148
5414	Dilated cardiomyopathy	83			5418	Fluid shear stress and atherosclerosis	94
5415	Diabetic cardiomyopathy	138			5410	Hypertrophic cardiomyopathy	76
5416	Viral myocarditis	39			5412	Arrhythmogenic right ventricular cardiomyopathy	66
					5414	Dilated cardiomyopathy	84
Endocrine	and metabolic disease				5415	Diabetic cardiomyopathy	134
4930	Type II diabetes mellitus	34			5416	Viral myocarditis	38
4940	Type I diabetes mellitus	22
4950	Maturity onset diabetes of the young	21			Endocrine	and metabolic disease
4936	Alcoholic liver disease	100			4930	Type II diabetes mellitus	35
4932	Non alcoholic fatty liver disease	113			4940	Type I diabetes mellitus	23
4931	Insulin resistance	70			4950	Maturity onset diabetes of the young	25
4933	AGE RAGE signaling pathway in diabetic complications	74			4936	Alcoholic liver disease	99
4934	Cushing syndrome	120			4932	Non alcoholic fatty liver disease	109
					4931	Insulin resistance	71
Drug	resistance: antimicrobial				4933	AGE RAGE signaling pathway in diabetic complications	74
1501	beta Lactam resistance	7			4934	Cushing syndrome	117
1502	Vancomycin resistance	1
1503	Cationic antimicrobial peptide (CAMP) resistance	6			Drug	resistance: antimicrobial
					1501	beta Lactam resistance	10
Drug	resistance: antineoplastic				1502	Vancomycin resistance	1
1521	EGFR tyrosine kinase inhibitor resistance	66			1503	Cationic antimicrobial peptide (CAMP) resistance	6
1524	Platinum drug resistance	46
1523	Antifolate resistance	25			Drug	resistance: antineoplastic
1522	Endocrine resistance	75			1521	EGFR tyrosine kinase inhibitor resistance	65
					1524	Platinum drug resistance	44
					1523	Antifolate resistance	25
					1522	Endocrine resistance	76

## Sheet: KEGG_Brite_pathways
S. hispidus						S. fulviventer
Orthologs, modules and networks						Orthologs, modules and networks
KEGG Orthology (KO)	11002					KEGG Orthology (KO)	11151
Protein families: metabolism						Protein families: metabolism
Enzymes	3416					Enzymes	3500
Protein kinases	416					Protein kinases	422
Protein phosphatases and associated proteins	300					Protein phosphatases and associated proteins	301
Peptidases and inhibitors	541					Peptidases and inhibitors	554
Glycosyltransferases	169					Glycosyltransferases	174
Lipopolysaccharide biosynthesis proteins	7					Lipopolysaccharide biosynthesis proteins	8
Peptidoglycan biosynthesis and degradation proteins	10					Peptidoglycan biosynthesis and degradation proteins	14
Lipid biosynthesis proteins	57					Lipid biosynthesis proteins	59
Prenyltransferases	18					Polyketide biosynthesis proteins	1
Amino acid related enzymes	46					Prenyltransferases	20
Cytochrome P450	39					Amino acid related enzymes	44
Photosynthesis proteins	6					Cytochrome P450	42
						Photosynthesis proteins	7
Protein families: genetic information processing
Transcription factors	667					Protein families: genetic information processing
Transcription machinery	203					Transcription factors	670
Messenger RNA biogenesis	323					Transcription machinery	208
Spliceosome	310					Messenger RNA biogenesis	328
Ribosome	148					Spliceosome	313
Ribosome biogenesis	229					Ribosome	152
Transfer RNA biogenesis	154					Ribosome biogenesis	233
Translation factors	81					Transfer RNA biogenesis	161
Chaperones and folding catalysts	211					Translation factors	80
Membrane trafficking	1108					Chaperones and folding catalysts	207
Ubiquitin system	664					Membrane trafficking	1104
Proteasome	58					Ubiquitin system	667
DNA replication proteins	125					Proteasome	60
Chromosome and associated proteins	964					DNA replication proteins	130
DNA repair and recombination proteins	326					Chromosome and associated proteins	977
Mitochondrial biogenesis	292					DNA repair and recombination proteins	335
						Mitochondrial biogenesis	283
Protein families: signaling and cellular processes
Transporters	583					Protein families: signaling and cellular processes
Secretion system	38					Transporters	594
Bacterial toxins	2					Secretion system	36
Two component system	12					Bacterial toxins	2
Bacterial motility proteins	30					Two component system
Cytoskeleton proteins	323					Bacterial motility proteins	31
Exosome	550					Cytoskeleton proteins	322
Prokaryotic defense system	8					Exosome	552
G protein coupled receptors	301					Prokaryotic defense system	9
Cytokine receptors	103					G protein coupled receptors
Pattern recognition receptors	47					Cytokine receptors	102
Nuclear receptors	47					Pattern recognition receptors	47
Ion channels	254					Nuclear receptors	49
GTP binding proteins	156					Ion channels	272
Cytokines and growth factors	139					GTP binding proteins
Cell adhesion molecules	118					Cytokines and growth factors	141
CD molecules	315					Cell adhesion molecules	118
Antimicrobial resistance genes	4					CD molecules	314
Proteoglycans	50					Antimicrobial resistance genes	5
Glycosaminoglycan binding proteins	137					Proteoglycans	49
Glycosylphosphatidylinositol (GPI)anchored proteins	51					Glycosaminoglycan binding proteins	133
Lectins	98					Glycosylphosphatidylinositol (GPI) anchored proteins
Domain containing proteins not elsewhere classified	495					Lectins	97
						Domain containing proteins not elsewhere classified
Viral protein families
Viral fusion proteins	2					Viral protein families
						Viral fusion proteins	3

## Sheet: GeneOntology
Biological Process
	S.fulviventer	S.hispidus
biological_process	77381	76402
cellular nitrogen compound metabolic process	27458	27301
DNA metabolic process	17869	17966
transport	17523	17216
anatomical structure development	16318	15860
signal transduction	13875	13912
cellular protein modification process	13561	13261
response to stress	11053	11132
catabolic process	11148	10772
biosynthetic process	10170	9833
immune system process	9124	8919
cellular component assembly	8813	8810
vesicle-mediated transport	9020	8721
cell differentiation	7025	7014
small molecule metabolic process	6805	6658
homeostatic process	5523	5535
Cellular Components
	S.fulviventer	S.hispidus
cellular_component	65299	64296
organelle	41145	41029
cytoplasm	26286	25959
cytosol	19827	19495
nucleus	17790	17616
plasma membrane	17430	17062
protein complex	11433	11394
nucleoplasm	10360	10462
cytoplasmic vesicle	6035	6097
nucleolus	4919	4916
Golgi apparatus	4927	4906
mitochondrion	4669	4759
endoplasmic reticulum	4374	4427
cytoskeleton	4342	4321
extracellular space	3400	3324
endosome	2950	3016
extracellular region	3158	2992
Molecular Function
	S.fulviventer	S.hispidus
molecular_function	75170	74095
ion binding	45401	44662
nucleotidyltransferase activity	16068	16054
nuclease activity	15779	15843
enzyme binding	9901	10042
RNA binding	8621	8572
DNA binding	8587	8534
cytoskeletal protein binding	5006	5059
structural molecule activity	4619	4534
transmembrane transporter activity	3936	3838
enzyme regulator activity	3731	3794
kinase activity	3659	3592
signal transducer activity	3661	3572
peptidase activity	3453	3309
lipid binding	3181	3264
oxidoreductase activity	3137	3053
nucleic acid binding transcription factor activity	3000	3012

## Sheet: TaxonomyAnnotations
SH				SF
species	count			species	count
Mus	46446	Mus	46446	Mus	46446	Mus	46446
Homo	15135	Homo	15135	Homo	15128	Homo	15128
Rattus	11411	Rattus	11411	Rattus	11527	Rattus	11527
Bos	1791	Bos	1791	Bos	1839	Bos	1839
Pongo	1225	Pongo	1225	Pongo	1189	Pongo	1189
Gallus	543	Gallus	543	Gallus	500	Gallus	500
Nycticebus	443	Nycticebus	443	Nycticebus	476	Nycticebus	476
Sus	418	Other	8688	Bacillus	443	Other	9750
Betaretrovirus	414			Cricetulus	423
Cricetulus	414			Sus	414
Macaca	399			Betaretrovirus	408
Xenopus	348			Xenopus	397
Intracisternal A-particles	333			Macaca	391
Gammaretrovirus	319			Bacteroides	374
Danio	309			Gammaretrovirus	369
Oryctolagus	307			Danio	326
Bacillus	305			Oryctolagus	291
Mesocricetus	248			Intracisternal A-particles	288
Bacteroides	244			Mesocricetus	244
Canis	214			Canis	214
unclassified Gammaretrovirus	197			Escherichia	191
Murine leukemia virus	185			unclassified Gammaretrovirus	182
Silurana	183			Murine leukemia virus	180
Escherichia	182			Silurana	172
Desulfovibrio	132			Desulfovibrio	153
Pan	125			Porphyromonas	150
Clostridium	119			Clostridium	132
Porphyromonas	105			Pan	129
Parabacteroides	105			Parabacteroides	126
Ovis	83			Arabidopsis	115
Sophophora	73			Haemophilus	109
Phocaeicola	70			Mycobacterium tuberculosis complex	81
Pseudomonas	68			Ovis	77
Staphylococcus	67			Sophophora	74
Haemophilus	67			Staphylococcus	71
Ictalurus	55			Alkalihalobacillus	70
Arabidopsis	52			Phocaeicola	69
Salmonella	49			Methanocaldococcus	69
Cavia	48			Pseudomonas	62
Streptococcus	47			Cavia	59
Alkalihalobacillus	46			Caenorhabditis	58
Treponema	42			Ictalurus	57
Mycobacterium tuberculosis complex	40			Salmonella	54
Felis	37			Shigella	47
Equus	36			Thermotoga	43
Methanocaldococcus	35			Dictyostelium	42
Caenorhabditis	33			Lachnospiraceae	40
Phalaenopsis	33			Vibrio	39
Bifidobacterium	28			Sinorhizobium	38
unclassified Synechocystis	28			Schizosaccharomyces	37
Thermotoga	28			Treponema	37
Formosa	27			Formosa	35
Shigella	26			Phalaenopsis	32
Dictyostelium	25			unclassified Synechocystis	32
Sinorhizobium	25			Neisseria	30
Lachnospiraceae	24			Felis	30
Brucella	24			Listeria	29
Neisseria	24			Klebsiella	28
Klebsiella	23			Aquifex	27
Schizosaccharomyces	23			Methanothermobacter	26
Chlamydia	22			Borreliella	25
Lactobacillus	22			Equus	25
Lactococcus	22			Papio	25
Saccharomyces	22			Chlamydia	25
Chlorocebus	21			Trichomonas	24
Borreliella	21			Acetivibrio	24
Aquifex	19			Saccharomyces	24
Streptomyces albidoflavus group	19			Thermus	23
Sigmodon	19			Sigmodon	23
Helicobacter	17			Streptococcus	23
Bacillus cereus group	17			Oryza sativa	22
Geobacillus	17			Chinchilla	22
Chinchilla	17			Brucella	21
Plasmodium (Laverania)	17			Helicobacter	20
Listeria	17			Archaeoglobus	20
Alpharetrovirus	17			Pyrococcus	19
Takifugu	16			Geobacillus	19
Papio	16			Chlorocebus	19
Vibrio	16			Ailuropoda	18
Methanothermobacter	16			Alpharetrovirus	18
Mustela	16			Thermococcus	17
Peptoclostridium	15			Takifugu	17
Oryza sativa	15			Flavobacterium	16
Capra	15			Rhodothermus	15
Microtus	15			Streptomyces albidoflavus group	15
Pyrococcus	14			Gorilla	15
Mycoplasma	13			Streptomyces	14
Rhinolophus	13			Pantoea agglomerans group	14
Oncorhynchus	13			Plasmodium (Laverania)	14
Spermophilus	12			Saguinus	13
Thermus	12			Alkaliphilus	13
Methanosarcina	12			Capra	13
Thermococcus	12			Campylobacter	13
Streptomyces	12			Bacillus cereus group	13
Saguinus	12			Spermophilus	12
Pantoea agglomerans group	11			Paralichthys	12
Buchnera	11			Mycolicibacterium	12
Rhodothermus	11			Callithrix	12
Ailuropoda	10			spotted fever group	12
Caldanaerobacter	10			Chlorobaculum	11
Mycolicibacterium	10			Azotobacter	11
Thermoanaerobacterium	10			Mustela	11
Cricetus	10			Yersinia	11
Gorilla	10			Peptoclostridium	11
Archaeoglobus	9			Homarus	11
Homarus	9			Lactococcus	11
Strongylocentrotus	9			Cupriavidus	10
Carboxydothermus	9			typhus group	10
Peromyscus	9			Aeromonas	10
Lawsonia	8			Oncorhynchus	10
Paralichthys	8			Methanosarcina	10
Ophiophagus	8			Picobirnavirus	10
Callithrix	8			Agrobacterium tumefaciens complex	10
Aplysia	8			Priestia	10
Yersinia	8			Coturnix	10
Agrobacterium tumefaciens complex	8			Microtus	10
Corynebacterium	8			Prevotella	10
Myxococcus	7			Ophiophagus	10
Picobirnavirus	7			Coxiella	9
Bordetella	7			Aspergillus subgen. Circumdati	9
Epsilonretrovirus	7			Moorella	9
Nostoc	7			Haloferax	9
unclassified Synechococcus	7			Lytechinus	9
Ictidomys	7			Corynebacterium	9
Chlorobaculum	7			Chlamydomonas	9
Spumavirus	7			Meriones	9
Meriones	7			Aplysia	8
Giardia	6			Tatlockia	8
Moorella	6			Oceanobacillus	8
Wolinella	6			Yarrowia	8
typhus group	6			Saimiri	8
Oreochromis	6			Zea	8
Candida	6			Salmo	8
Campylobacter	6			Neurospora	8
Coxiella	6			Candida	8
Salmo	6			Cricetus	8
Carlito	6			Cytophaga	8
Rhodobacter	6			Luteovulum	8
Pasteurella	6			Buchnera	8
Akkermansia	6			Branchiostoma	7
Lymnaea	6			Pasteurella	7
Bacillus amyloliquefaciens group	5			Mycobacterium	7
Aspergillus subgen. Circumdati	5			Glycine subgen. Soja	7
Acetivibrio	5			unclassified Synechococcus	7
Azotobacter	5			Rhodobacter	7
Nakaseomyces/Candida clade	5			Otolemur	7
Coturnix	5			Rhodopseudomonas	7
Vulpes	5			Nostoc	7
Neocallimastix	5			Geobacter	7
Shewanella	5			Peromyscus	7
Marinomonas	5			Rhinolophus	7
Pleurodeles	5			Hordeum	7
Tatlockia	5			Gramella	7
Lysinibacillus	5			Mycoplasma	7
Acetobacterium	5			Taeniopygia	7
Haloferax	5			Aspergillus subgen. Nidulantes	7
Geobacillus thermoleovorans group	5			Carboxydothermus	7
Saimiri	5			Acetobacterium	6
Lactiplantibacillus	5			Bordetella	6
Acidaminococcus	5			Cellvibrio	6
Neurospora	5			Giardia	6
Lacticaseibacillus	5			Mimivirus	6
Acetoanaerobium	5			Candidatus Azobacteroides	6
Mimivirus	5			Carlito	6
Glycine subgen. Soja	5			Psammomys	6
Mesoplasma	4			Thermoanaerobacterium	6
Prevotella	4			Thermoplasma	6
Anopheles	4			Symbiobacterium	6
Urechis	4			Nannospalax	6
spotted fever group	4			Thermoclostridium	6
Neovison	4			Paenibacillus	6
Otolemur	4			Solanum subgen. Lycopersicon	6
Clostridioides	4			Ruminiclostridium	6
Hylobates	4			Shewanella	6
Entamoeba	4			Serratia	6
Tetraodon	4			Caldicellulosiruptor	5
Aliivibrio	4			Wolinella	5
Nannospalax	4			Ictidomys	5
Cellvibrio	4			Caldanaerobacter	5
Thermosipho	4			Rhizobium	5
Enterococcus	4			Desulfonispora	5
Trypanosoma	4			Lactobacillus	5
Lytechinus	4			environmental samples	5
Geobacter	4			Absidia	5
Methanococcus	4			Acinetobacter calcoaceticus/baumannii complex	5
Perna	4			Hylobates	5
Taeniopygia	4			Xanthomonas	5
Rhodospirillum	4			Lysinibacillus	5
Symphalangus	4			Monodelphis	5
Meleagris	4			Lachnospira	5
Psammomys	4			Enterococcus	5
Yarrowia	4			Anopheles	5
Paenibacillus	4			Lithobates	5
Vicugna	4			Vulpes	5
Zea	4			Comamonas	5
Halomonas	4			Paraburkholderia	4
pseudomallei group	4			Acetoanaerobium	4
Limosilactobacillus	4			Urechis	4
Spodoptera	4			Flaveria	4
Phodopus	4			Bifidobacterium	4
Carassius	4			Anoxybacillus	4
Acomys	4			Marinomonas	4
Chlorobium	4			Micromonospora	4
Mycobacterium	4			Felispumavirus	4
Leptospira	3			Tetraodon	4
Diplobatis	3			Spodoptera	4
Erwinia	3			Actinobacillus	4
Oryzias	3			Nicotiana	4
Anguilla	3			Halomonas	4
Rhizobium	3			Chitinophaga	4
Eospalax	3			Hydractinia	4
Glossina	3			Oreochromis	4
Burkholderia cepacia complex	3			Rhodospirillum	4
Pectobacterium	3			Petunia	4
Allolevivirus	3			Myxococcus	4
Hydractinia	3			Lymnaea	4
Manduca	3			Phytophthora	4
Priestia	3			Brevibacillus	4
Felispumavirus	3			Pleurodeles	4
Anoxybacillus	3			Candidatus Sulcia	4
Photobacterium	3			Epsilonretrovirus	4
Cyprinus	3			Butyrivibrio	4
Aspergillus subgen. Fumigati	3			Diplobatis	4
Cupriavidus	3			Schizotrypanum	4
Pseudopleuronectes	3			Lactiplantibacillus	4
Rhizophagus	3			Akkermansia	4
Ralstonia	3			Dasypus	4
Columba	3			Stegomyia	4
Leptothrix	3			Bartonella	4
Glarea	3			Oryzias	4
Oxalobacter	3			Sorex	3
Dickeya	3			Eremothecium	3
Alkaliphilus	3			Tripneustes	3
unclassified Geobacillus	3			Leuconostoc	3
Branchiostoma	3			Manduca	3
Plasmodium	3			Endomicrobium	3
Nicotiana	3			Tolumonas	3
Siphoviridae	3			Acidaminococcus	3
Notophthalmus	3			Edwardsiella	3
Mannheimia	3			Cryptococcus neoformans species complex	3
Lithobates	3			Deinococcus	3
Thunnus	3			Nitrosococcus	3
Dasypus	3			Symphalangus	3
Fusobacterium	3			Acinetobacter	3
Syntrophotalea	3			Notophthalmus	3
Chlamydomonas	3			Megasphaera	3
Squalus	3			Mytilus	3
Bartonella	3			Rhodoferax	3
Luteovulum	3			Ambystoma	3
Bombyx	3			Petrotoga	3
Symbiobacterium	3			unclassified Thermoanaerobacter	3
Plecturocebus	3			Acomys	3
Abrothrix	2			Methanopyrus	3
Acholeplasma	2			Elizabethkingia	3
Caulobacter	2			Enterobacter	3
Suncus	2			Mycobacterium avium complex (MAC)	3
Guillardia	2			Azospirillum	3
Gramella	2			Schistosoma	3
Cytophaga	2			Caulobacter	3
Mesembryanthemum subgen. Cryophytum	2			Microcebus	3
Leuconostoc	2			Chlorobium	3
Didelphis	2			Aneurinibacillus	3
Notamacropus	2			Haloquadratum	3
Muntiacus	2			Strongylocentrotus	3
Chitinophaga	2			Ralstonia	3
Kluyveromyces	2			Proteus	3
Xylella	2			Notomys	3
Porphyra	2			Methanococcus	3
Exiguobacterium	2			Muvirus	3
Daucus sect. Daucus	2			belli group	3
Syntrophobacter	2			Syntrophotalea	3
Anas	2			Cephalopachus	3
Schizophyllum	2			Jaculus	3
Candidatus Azobacteroides	2			Phodopus	3
Dromaius	2			Coprinellus	2
Ascaris	2			Chloroflexus	2
Methanopyrus	2			Struthio	2
Solanum	2			Tetronarce	2
Aotus	2			Citrobacter freundii complex	2
Heliocidaris	2			Onchocerca	2
Gekko	2			Desulfitobacterium	2
Thermoplasma	2			Histophilus	2
Serratia	2			Glossina	2
Aspergillus subgen. Nidulantes	2			Saara	2
Flavobacterium	2			Paracoccus	2
Cellulomonas	2			Torpedo	2
Mycobacterium avium complex (MAC)	2			Nakaseomyces/Candida clade	2
Haloquadratum	2			Muntiacus	2
Ruminiclostridium	2			Myotis	2
Myxine	2			Plecturocebus	2
Citrobacter freundii complex	2			Pisum	2
Akodon	2			Desulfurispirillum	2
Trichomonas	2			Coelomys	2
Phytophthora	2			Squalus	2
Candidatus Amoebophilus	2			Chromobacterium	2
Aeromonas	2			Thermosynechococcus	2
Desulfonispora	2			Plasmodium (Vinckeia)	2
Gadus	2			Myxine	2
Roseobacter	2			Spumavirus	2
Desulfitobacterium	2			Dechloromonas	2
Ambystoma	2			Frankia	2
Spalax	2			Chaetomium	2
Anaerotignum	2			Roseobacter	2
Actinobacillus	2			Leptospira	2
Pseudoalteromonas	2			Halothermothrix	2
Desulfotalea	2			Aotus	2
Cryptococcus neoformans species complex	2			Eospalax	2
Schizotrypanum	2			Solanum	2
Paraburkholderia	2			Cronobacter	2
Tritrichomonas	2			Euglena	2
Dechloromonas	2			Paguma	2
Enterobacter	2			Debaryomyces	2
Saccharolobus	2			Chloroherpeton	2
Salinibacter	2			Suncus	2
Janthinobacterium	2			Lawsonia	2
Rhodoferax	2			Penaeus	2
Ehrlichia	2			Hahella	2
Lentivirus	2			Eisenibacter	2
Tequatrovirus	2			Plasmodium (Plasmodium)	2
Plasmodium (Plasmodium)	2			Locusta	2
Leishmania	2			Komagataella	2
Oxybasis	2			Mesostigma	2
Nitrosomonas	2			Lemur	2
Flaveria	2			Candidatus Desulforudis	2
environmental samples	2			Tachyglossus	2
Chromobacterium	2			Francisella	2
Lumbricus	2			Anguilla	2
Rhodococcus	2			Photorhabdus	2
Loxodonta	2			Candidatus Amoebophilus	2
Brevibacillus	2			Azorhizobium	2
Oenococcus	2			Anaerotignum	2
Phyllotis	2			Gekko	2
Xanthobacter	2			Cervus	2
Anthopleura	2			Ochrobactrum	2
Synechococcus	2			Thermosipho	2
Monodelphis	2			Phyllotis	2
Asfivirus	2			Ruminococcus	2
Tetronarce	2			Loxodonta	2
unclassified Alpharetrovirus	2			Perna	2
Tyto	2			Xylella	2
Spirochaeta	2			Desulfomicrobium	2
Mytilus	2			Desulfotalea	2
Atelerix	2			Picrophilus	2
Desulfotomaculum	2			Verminephrobacter	2
Lemur	2			Cyanophora	2
Absidia	2			Bacillus amyloliquefaciens group	2
Culex	2			Siphoviridae	2
Notomys	2			Syntrophus	2
Oceanobacillus	2			Erwinia	2
Macrococcus	2			Aeropyrum	2
Naegleria	2			Anthopleura	2
Ustilago	2			Gloeothece citriformis	2
Methylobacillus	1			Neocallimastix	2
Thermomicrobium	1			Asfivirus	2
Onchocerca	1			Geobacillus thermoleovorans group	2
Mastomys	1			Didelphis	2
Cupidesulfovibrio	1			Dehalogenimonas	2
Fusarium oxysporum species complex	1			Azoarcus	2
Epinephelus	1			Nyctophilus	2
Trichosurus	1			Tetrahymena	2
Pantoea	1			Magnetococcus	2
Flavonifractor	1			Onychomys	2
Asterias	1			Hydrophis	2
Basfia	1			Sulfurisphaera	2
Ciona	1			Dichelobacter	2
Encephalitozoon	1			Casuarius	2
Penaeus	1			Entamoeba	2
Protobothrops	1			Psychrobacter	2
Astragalus	1			Alcaligenes	2
Amanita	1			Vicia	2
Hydra	1			Bombyx	2
Chironomus	1			Rhinoceros	2
unclassified Caldicellulosiruptor	1			Legionella	2
Acidithiobacillus	1			Triticum	2
Aptenodytes	1			Eulemur	1
Schizaphis	1			Elusimicrobium	1
Ruminococcus	1			Capsicum	1
Sylvaemus group	1			Alphabaculovirus	1
Aeropyrum	1			Hydra	1
Paraclostridium	1			Leptonychotes	1
Alligator	1			Bathyergus	1
Dinoroseobacter	1			Anemia	1
Roseiflexus	1			Acidobacterium	1
Prorocentrum	1			Mucor	1
Candidatus Desulforudis	1			Anthoceros	1
Methylorubrum	1			Acidovorax	1
Leptotrichia	1			Mesorhizobium	1
Lagothrix	1			Microcystis	1
Balaenoptera	1			Neocnus	1
Embecovirus	1			Alligator	1
Xiphophorus	1			Fromanvirus	1
Xanthomonas	1			Rhodococcus	1
Micromonospora	1			Ailurus	1
Heliothis	1			Osphranter	1
Octopus	1			Ogataea	1
Cutibacterium	1			Parastagonospora	1
Osmerus	1			Aspergillus subgen. Fumigati	1
Polyandrocarpa	1			Zymomonas	1
Mortierella	1			Tequatrovirus	1
Tyrophagus	1			Galdieria	1
Paulinella	1			Hathewaya	1
Variovorax	1			Silurus	1
Novosphingobium	1			Acinonyx	1
Pedobacter	1			Dugong	1
Gottschalkia	1			Pseudothermotoga	1
Solea	1			Python	1
Stegomyia	1			Mastomys	1
Dictyoglomus	1			Agrobacterium	1
Cryptosporidium	1			Spirochaeta	1
Rhizopus	1			Dickeya	1
Thermoanaerobacter	1			Punavirus	1
Methanothermococcus	1			Ebolavirus	1
Maridesulfovibrio	1			Idiomarina	1
Hydrogenovibrio	1			unclassified Piromyces	1
Arthrobacter	1			Trichosurus	1
Episoriculus	1			Bradyrhizobium	1
Hordeum	1			unclassified Lactobacillus	1
Plasmodium (Vinckeia)	1			Sulfolobus	1
Ebolavirus	1			Sminthopsis	1
Penicillium chrysogenum species complex	1			Thermoanaerobacter	1
Brevundimonas	1			Saccharophagus	1
Trichinella	1			Colobus	1
Azoarcus	1			Meleagris	1
Tenebrio	1			Polaromonas	1
Thermosynechococcus	1			Terricola	1
Ictalurivirus	1			Culex	1
Moraxella	1			Ateles	1
Pseudotsuga	1			Micrococcus	1
Hippocampus	1			Alicyclobacillus	1
Coelomys	1			Synechococcus	1
Microcebus	1			Colwellia	1
Eisenibacter	1			Acetabularia	1
Trichoderma	1			Chromohalobacter	1
Lachnospira	1			Echis	1
Thermobifida	1			Cupidesulfovibrio	1
Parageobacillus	1			Drosophila	1
Alcaligenes	1			Artemia	1
Malacothrix	1			Thermoascus	1
Octodon	1			Alkalimonas	1
Psychroflexus	1			Blautia	1
Hipposideros	1			Spinacia	1
Gossypium	1			Mammaliicoccus	1
Jaculus	1			Musa	1
Ligilactobacillus	1			Mougeotia	1
Citrobacter	1			Paracentrotus	1
Miniopterus	1			Asterias	1
belli group	1			Anser	1
Lama	1			Saccharina	1
Pelobacter	1			Rubrobacter	1
Sistrurus	1			Civettictis	1
Syntrophus	1			Porphyra	1
Paracoccus	1			Cairina	1
Tachypleus	1			Chelydra	1
Trichuris	1			Abrothrix	1
Acidovorax	1			Haliotis	1
Cyanidioschyzon	1			Kluyveromyces	1
Pelodiscus	1			Aspergillus	1
Dependoparvovirus	1			Apostichopus	1
Saccharomycopsis	1			Methylibium	1
Ateles	1			Ananas	1
Gloeobacter	1			Trichoderma	1
Mesorhizobium	1			Ipomoea	1
Spinacia	1			Lentivirus	1
Macropus	1			Tinamus	1
Paracentrotus	1			Methylorubrum	1
Heterocephalus	1			Fusobacterium	1
Musa	1			Vicugna	1
Chaetomium	1			Craterostigma	1
Mycoplasmopsis	1			Mannheimia	1
Chelon	1			Taphozous	1
Acinonyx	1			Lonomia	1
Desulfurispirillum	1			Methanosphaera	1
Petrotoga	1			Echinococcus granulosus group	1
Kosmotoga	1			Clostridioides	1
Onychomys	1			Thermoactinomyces	1
Haloarcula	1			Lymphocryptovirus	1
unclassified Symbiobacterium	1			Cellulomonas	1
Erysipelothrix	1			Pediococcus	1
Civettictis	1			Pseudoalteromonas	1
Magnetospirillum	1			Aliivibrio	1
Vigna	1			Rhadinovirus	1
Ceratotherium	1			Thermothelomyces	1
Phascolarctos	1			Thioalkalivibrio	1
Cratogeomys	1			unclassified Alpharetrovirus	1
Heterodontus	1			unclassified Anabaena	1
Candidatus Solibacter	1			Protopterus	1
Allomyces	1			Oxybasis	1
Psychromonas	1			Pyropia	1
Marchantia	1			Lepidoglyphus	1
unclassified Serratia	1			Leishmania	1
Petunia	1			Delftia	1
Ochotona	1			Miniopterus	1
Butyrivibrio	1			Dependoparvovirus	1
Coprinopsis	1			Daucus sect. Daucus	1
Rubrobacter	1			Tyto	1
Myotis	1			Cerastes	1
unclassified Exiguobacterium	1			Desulfobacterium	1
Caldicellulosiruptor	1			Deltaretrovirus	1
Verminephrobacter	1			Tragelaphus	1
Sulfurimonas	1			Gadus	1
Ruegeria	1			Gloeobacter	1
Coprinellus	1			Methylococcus	1
Pelotomaculum	1			Phaseolus	1
unclassified Xanthomonas	1			Moraxella	1
Acidothermus	1			Cyanidium	1
Eggerthella	1			Suberites	1
Ignicoccus	1			Heliobacillus	1
Plutella	1			Syntrophobacter	1
Ornithorhynchus	1			Ruegeria	1
Amblyrhynchus	1			Pyricularia	1
Dehalococcoides	1			unclassified Sulfurihydrogenibium	1
Pestivirus	1			Paulinella	1
Physarum	1			Heliobacterium	1
Achromobacter	1			Myoviridae	1
Anaeromyxobacter	1			Lineavirus	1
Gluconacetobacter	1			Schizophyllum	1
Musca	1			Prochlorococcus	1
Stellaria	1			unclassified Picovirinae	1
Apostichopus	1			Pagrus	1
Paguma	1			Zelotomys	1
Rana	1			Camelus	1
Zymomonas	1			Solenopsis	1
Theileria	1			Limanda	1
Tragelaphus	1			Rhodopirellula	1
Schistosoma	1			Methylobacterium	1
Artemia	1			Phascolarctos	1
Fromanvirus	1			Monosiga	1
Tachyglossus	1			Solea	1
Laribacter	1			Ogataea/Candida clade	1
Electrophorus	1			Desulfatibacillum	1
Humicola	1			Kosmotoga	1
Delftia	1			Carassius	1
Tinamus	1			Aromatoleum	1
Halichoerus	1			Desulfococcus	1
Komagataella	1			Vitis	1
Brugia	1			Nomascus	1
Brachyspira	1			Neovison	1
Tupaia	1			Dictyoglomus	1
Megasphaera	1			Carica	1
Pagrus	1			Coprinopsis	1
Staphylothermus	1			Parageobacillus	1
Solanum subgen. Lycopersicon	1			Osmerus	1
unclassified Thermoanaerobacter	1			Physcomitrium	1
Nomascus	1			Sterkiella	1
Sclerotinia	1			Gillichthys	1
Cervus	1			Pantoea	1
Elusimicrobium	1			Sapajus	1
Zygosaccharomyces	1			unclassified Pimelobacter	1
Saara	1			Psychroflexus	1
Podoviridae	1			Limosilactobacillus	1
Mediterraneibacter	1			Humicola	1
Proteus	1			Fervidobacterium	1
unclassified Sulfurihydrogenibium	1			Fructilactobacillus	1
Pyropia	1			Neofelis	1
Anaplasma	1			Oxalobacter	1
Eimeria	1			Selenomonas	1
Cerastes	1			Anaeromyxobacter	1
Pisum	1			Paleosuchus	1
Bombina	1			Plasmodium	1
Tamias	1			Tamiasciurus	1
Acinetobacter calcoaceticus/baumannii complex	1			Curvularia	1
Cepunavirus	1			Podospora anserina	1
Rhodopseudomonas	1			Haliastur	1
Tropheryma	1			Spalax	1
Methanosphaera	1			Orthopneumovirus	1
Patiria	1			Candidatus Blochmannia	1
Candidatus Sulcia	1			Photuris	1
Glycyrrhiza	1			Mortierella	1
Dichelobacter	1			Novosphingobium	1
Candidatus Phytoplasma asteris	1			Ochotona	1
Tripneustes	1			Pseudopleuronectes	1
Halothermothrix	1			Maridesulfovibrio	1
Pediococcus	1			Propionibacterium	1
Acremonium	1			Ranavirus	1
Neodon	1			Mesembryanthemum subgen. Cryophytum	1
Acropora	1			Ceratitis	1
Magnetococcus	1			Atelerix	1
Retroviridae	1			Desulfotomaculum	1
Crassostrea	1			Leptothrix	1
Ochrobactrum	1			Trichoplax	1
Deinococcus	1			Protobothrops	1
Caudovirales	1			Laribacter	1
Euglena	1			Monopterus	1
Elizabethkingia	1			Micropogonias	1
Struthio	1			Ornithorhynchus	1
Colobus	1			Saccharolobus	1
Halorhodospira	1			Ceratotherium	1
Alicyclobacillus	1			Eleutherodactylus	1
Cronobacter	1			Harpagifer	1
Pelodictyon	1			Makaira	1
Aneurinibacillus	1			Methylobacillus	1
Syntrophomonas	1			Junonia	1
Chloroherpeton	1			Praomys	1
Camelus	1			Damaliscus	1
Legionella	1			Heliocidaris	1
Pelomedusa	1			Dendronephthya	1
unclassified Artemia	1			Hydrogenovibrio	1
Desulfatibacillum	1			Cyprinus	1
Tetrahymena	1			Sylvaemus group	1
Funneliformis	1			Roseiflexus	1
Sulfurisphaera	1			Theileria	1
Puccinia	1			Hippopotamus	1
				Galeopterus	1
				Dioscorea	1
				Finegoldia	1
				Metarhizium	1
				Columba	1
				Pleurotus	1
				Candidatus Solibacter	1
				Pseudonaja	1
				pseudomallei group	1
				Histoplasma	1
				Acetobacter subgen. Acetobacter	1
				Acropora	1
				unclassified Geobacter	1
				Saccharopolyspora	1
				Acanthamoeba	1
				Balaenoptera	1
				Methanobacterium	1
				Botrytis	1
				Crassostrea	1
				Notamacropus	1
				Lachancea	1
				Patiria	1
				Euphorbia sect. Esula	1
				Ciona	1
				Eggerthella	1
				Aptenodytes	1
				Polyorchis	1
				Phoca	1
