# Supplementary material for: Species-specific transcriptomic changes upon respiratory syncytial virus infection in cotton rats
Source: Sci Rep. 2022 Oct 4;12:16579. doi: 10.1038/s41598-022-19810-4 (PMC9531660; doi:10.1038/s41598-022-19810-4)
Supplement: Supplementary file 5 — Supplementary Information 5. [file 41598_2022_19810_MOESM5_ESM.xlsx]

## Sheet: DESeq2 S.hispidus
GeneID	GeneName	sampleA	sampleB	baseMeanA	baseMeanB	baseMean	log2FoldChange	lfcSE	stat	pvalue	padj	PBS_RSV	PBS_RSV	PBS_RSV	PBS_RSV	PBS_RSV	healthy	healthy	healthy	healthy
Shisp_DN4505_c21_g1		PBS_RSV	healthy	0	28.7815	12.7918	-7.34841	1.12686	-6.52117	6.97624e-11	3.75411e-08	39	102	83	58	82	64	74	69	69
Shisp_DN206966_c0_g1		PBS_RSV	healthy	0	27.2095	12.0931	-7.27141	1.10089	-6.60503	3.97432e-11	2.24683e-08	4	44	77	26	12	0	3	6	27
Shisp_DN21462_c10_g1		PBS_RSV	healthy	0	26.3042	11.6908	-7.22078	1.79201	-4.02944	5.5911e-05	0.00761343	8	41	141	54	28	58	48	38	30
Shisp_DN3063_c12_g1		PBS_RSV	healthy	0	25.727	11.4342	-7.18956	1.77094	-4.05974	4.91264e-05	0.0068376	9	28	64	38	19	19	31	26	16
Shisp_DN18741_c10_g1		PBS_RSV	healthy	0	24.9955	11.1091	-7.14851	1.78341	-4.00833	6.11497e-05	0.00810738	7	58	115	33	52	45	47	31	50
Shisp_DN513_c58_g1		PBS_RSV	healthy	0	24.9273	11.0788	-7.14425	1.8219	-3.92133	8.80632e-05	0.0109812	107	193	213	136	156	112	139	121	136
Shisp_DN5254_c14_g1		PBS_RSV	healthy	0	23.9826	10.6589	-7.08927	1.7888	-3.96315	7.39677e-05	0.00956731	3	40	61	20	21	18	17	31	12
Shisp_DN9649_c14_g1		PBS_RSV	healthy	0	23.5234	10.4548	-7.06279	1.07891	-6.5462	5.90186e-11	3.24538e-08	35	139	184	139	83	124	127	90	82
Shisp_DN62050_c5_g1		PBS_RSV	healthy	0	22.9905	10.218	-7.02607	1.88461	-3.72812	0.000192915	0.0206751	3	30	131	37	17	39	20	23	14
Shisp_DN99163_c0_g1		PBS_RSV	healthy	0	22.4202	9.96455	-6.99059	1.92874	-3.62444	0.000289591	0.0290255	73	263	822	234	187	241	255	217	220
Shisp_DN50_c36_g1		PBS_RSV	healthy	0	22.0104	9.7824	-6.96539	1.8951	-3.67548	0.000237404	0.0247557	41	114	255	94	77	88	85	70	73
Shisp_DN26667_c0_g1		PBS_RSV	healthy	0	21.3627	9.49453	-6.92224	1.96221	-3.52777	0.000419079	0.0383382	3655	3943	4729	3431	3136	3086	3177	2414	2757
Shisp_DN15357_c0_g3		PBS_RSV	healthy	0	20.5452	9.13119	-6.86626	1.96755	-3.48974	0.000483484	0.0429446	13	25	88	11	32	20	41	22	17
Shisp_DN11204_c0_g2		PBS_RSV	healthy	0	18.0517	8.023	-6.67744	1.46113	-4.57004	4.87628e-06	0.000915484	4	19	43	18	9	20	14	15	11
Shisp_DN42462_c1_g2		PBS_RSV	healthy	0	15.4368	6.8608	-6.45401	1.70409	-3.78737	0.000152248	0.0169853	5	22	70	29	19	19	24	18	18
Shisp_DN101747_c0_g1		PBS_RSV	healthy	1.64167	38.0128	17.8066	-5.82249	1.21396	-4.79628	1.61642e-06	0.000350514	17	60	184	67	39	66	65	53	46
Shisp_DN18865_c0_g2		PBS_RSV	healthy	0.436877	19.9083	9.09084	-5.61075	1.27952	-4.38506	1.15954e-05	0.00196771	7	33	90	30	45	52	28	27	19
Shisp_DN6205_c0_g2		PBS_RSV	healthy	1.64167	34.7935	16.3758	-5.53255	1.38069	-4.00709	6.14723e-05	0.00813941	55	90	92	50	70	61	56	60	59
Shisp_DN84069_c0_g1		PBS_RSV	healthy	1.3145	22.6197	10.7835	-4.1324	0.862679	-4.7902	1.66615e-06	0.000359025	0	47	149	32	28	77	38	10	11
Shisp_DN12768_c19_g1		PBS_RSV	healthy	3.99688	40.2241	20.0979	-3.18742	0.923301	-3.45221	0.000556024	0.0477005	147	298	227	172	178	175	189	183	177
Shisp_DN5670_c2_g1		PBS_RSV	healthy	7.50386	47.341	25.2093	-2.51548	0.604446	-4.16163	3.15991e-05	0.00470387	27	110	290	93	89	119	118	73	54
Shisp_DN36443_c1_g1		PBS_RSV	healthy	10.024	52.9742	29.113	-2.47887	0.527303	-4.70104	2.58842e-06	0.000535952	16	50	116	46	30	42	33	33	30
Shisp_DN10383_c20_g1		PBS_RSV	healthy	6.31665	38.5184	20.6285	-2.47505	0.673846	-3.67301	0.000239709	0.0248679	8	8	39	10	11	22	15	2	8
Shisp_DN79199_c6_g1		PBS_RSV	healthy	6.39491	37.4565	20.2	-2.41987	0.68529	-3.53115	0.00041375	0.037988	7	17	47	18	14	20	12	21	15
Shisp_DN3874_c1_g4		PBS_RSV	healthy	13.0083	68.671	37.7473	-2.41623	0.470973	-5.1303	2.89286e-07	7.62065e-05	117	296	851	476	237	324	368	290	240
Shisp_DN1103_c26_g1		PBS_RSV	healthy	12.0467	61.3977	33.9805	-2.35036	0.552466	-4.2543	2.09704e-05	0.00329213	302	408	319	185	407	230	296	300	328
Shisp_DN6745_c8_g1		PBS_RSV	healthy	5.24685	28.5288	15.5944	-2.32568	0.53074	-4.38196	1.17616e-05	0.00198586	0	0	37	0	0	8	22	0	0
Shisp_DN2030_c63_g1		PBS_RSV	healthy	14.7818	77.9228	42.8445	-2.29577	0.597243	-3.84395	0.00012107	0.0142996	9	50	149	52	27	76	32	34	45
Shisp_DN7608_c6_g1		PBS_RSV	healthy	5.6812	30.0479	16.5109	-2.29108	0.521788	-4.39082	1.12926e-05	0.00192606	2	7	50	15	17	18	26	6	3
Shisp_DN22668_c4_g1		PBS_RSV	healthy	3.51434	19.7801	10.7436	-2.26272	0.583704	-3.87648	0.000105979	0.012849	12	39	85	41	24	63	37	36	29
Shisp_DN3621_c3_g1		PBS_RSV	healthy	17.8851	89.9039	49.8935	-2.24798	0.532887	-4.2185	2.45931e-05	0.00378991	34	42	108	44	20	26	35	36	43
Shisp_DN35392_c0_g2		PBS_RSV	healthy	24.978	106.903	61.3891	-2.20153	0.346538	-6.35293	2.11255e-10	1.03197e-07	5	74	91	34	30	37	26	31	28
Shisp_DN4554_c5_g1		PBS_RSV	healthy	13.1504	56.2937	32.3252	-2.19786	0.472706	-4.64952	3.32706e-06	0.000664291	8	83	168	53	19	0	44	10	0
Shisp_DN282_c9_g1		PBS_RSV	healthy	24.5458	108.459	61.8405	-2.17555	0.291575	-7.46138	8.56182e-14	7.42738e-11	4	32	36	26	18	21	19	19	17
Shisp_DN49444_c6_g1		PBS_RSV	healthy	4.91495	22.9755	12.9418	-2.17411	0.563617	-3.85742	0.000114591	0.0136465	6	20	44	27	8	15	46	28	9
Shisp_DN13397_c0_g2		PBS_RSV	healthy	7.96658	38.0067	21.3178	-2.16422	0.44313	-4.88395	1.03983e-06	0.000238357	3	22	52	21	14	21	14	24	19
Shisp_DN14042_c2_g2		PBS_RSV	healthy	6.62105	31.9082	17.8598	-2.1371	0.466174	-4.58433	4.55448e-06	0.00086475	2	33	76	28	20	25	26	27	9
Shisp_DN5957_c2_g1		PBS_RSV	healthy	6.83354	28.8247	16.6074	-2.09343	0.602589	-3.47406	0.000512654	0.0449376	37	41	165	53	46	113	54	83	47
Shisp_DN2880_c7_g1		PBS_RSV	healthy	18.4577	76.9147	44.4386	-2.06164	0.36355	-5.67087	1.42074e-08	4.81378e-06	6	24	61	31	30	24	12	21	24
Shisp_DN16147_c4_g2		PBS_RSV	healthy	7.27253	32.5643	18.5133	-2.04902	0.57439	-3.5673	0.000360677	0.0343052	91	260	360	185	229	271	253	302	243
Shisp_DN6282_c71_g1		PBS_RSV	healthy	7.40664	34.1806	19.3062	-2.01919	0.432265	-4.67117	2.99482e-06	0.000610058	13	39	64	42	23	30	33	25	20
Shisp_DN3713_c6_g1		PBS_RSV	healthy	9.85674	42.3544	24.3001	-2.00565	0.499206	-4.01769	5.87724e-05	0.00791736	3	17	49	41	27	48	43	29	20
Shisp_DN7944_c23_g1		PBS_RSV	healthy	23.7833	94.0948	55.0329	-1.96395	0.495529	-3.96334	7.39075e-05	0.00956731	4	29	66	22	13	19	17	19	18
Shisp_DN30948_c0_g3		PBS_RSV	healthy	9.58813	40.6363	23.3873	-1.95342	0.535611	-3.64708	0.000265235	0.0270696	12	52	87	42	27	39	32	36	34
Shisp_DN69655_c3_g1		PBS_RSV	healthy	6.81935	28.4348	16.4262	-1.95234	0.560732	-3.48178	0.000498095	0.0439487	7	15	17	16	12	21	18	21	20
Shisp_DN9823_c6_g1		PBS_RSV	healthy	22.3281	84.5375	49.9767	-1.93159	0.517698	-3.73112	0.00019063	0.0204729	33	64	55	44	52	37	46	37	38
Shisp_DN28577_c7_g1		PBS_RSV	healthy	6.89024	28.1966	16.3597	-1.89785	0.547125	-3.46878	0.000522833	0.0456708	301	467	525	283	421	220	235	223	226
Shisp_DN1330_c3_g1		PBS_RSV	healthy	26.2369	100.126	59.0767	-1.89198	0.305812	-6.18675	6.14191e-10	2.71079e-07	6	37	71	40	26	52	31	52	32
Shisp_DN89434_c0_g1		PBS_RSV	healthy	37.9883	136.422	81.7365	-1.88687	0.474029	-3.9805	6.87704e-05	0.00894103	4	0	59	9	11	20	6	6	10
Shisp_DN112295_c1_g4		PBS_RSV	healthy	5.2438	20.8669	12.1874	-1.88528	0.522642	-3.60721	0.00030951	0.0305053	68	132	133	90	96	67	78	69	70
Shisp_DN7670_c6_g7		PBS_RSV	healthy	13.2224	53.0171	30.9089	-1.88319	0.467775	-4.02584	5.67718e-05	0.0077202	29	20	119	71	26	34	18	6	62
Shisp_DN6279_c16_g1		PBS_RSV	healthy	7.51551	31.5276	18.1876	-1.88317	0.485722	-3.87705	0.000105731	0.012849	11	42	89	41	40	34	29	25	34
Shisp_DN55766_c0_g1		PBS_RSV	healthy	31.921	112.742	67.8414	-1.87517	0.288632	-6.49675	8.20742e-11	4.30163e-08	11	44	88	30	36	27	37	29	34
Shisp_DN7186_c22_g1		PBS_RSV	healthy	22.9355	85.2616	50.636	-1.86679	0.426117	-4.38094	1.18168e-05	0.00198851	0	9	53	39	7	27	11	7	16
Shisp_DN102464_c1_g1		PBS_RSV	healthy	13.2883	49.8855	29.5537	-1.86325	0.32657	-5.70553	1.15979e-08	4.02448e-06	10	12	28	17	32	24	44	24	15
Shisp_DN5483_c51_g1		PBS_RSV	healthy	12.4016	42.7576	25.8932	-1.84651	0.484555	-3.81075	0.000138548	0.0156911	8	41	101	30	29	43	23	27	39
Shisp_DN2009_c6_g3		PBS_RSV	healthy	15.6391	52.7624	32.1383	-1.81792	0.514856	-3.53092	0.000414119	0.037988	8	19	76	35	23	29	20	18	16
Shisp_DN18505_c3_g1		PBS_RSV	healthy	8.71383	28.6255	17.5634	-1.78939	0.514463	-3.47817	0.000504844	0.0444466	15	64	65	46	31	61	69	52	45
Shisp_DN1613_c46_g1		PBS_RSV	healthy	45.1263	159.677	96.0377	-1.7761	0.187471	-9.474	2.69321e-21	4.76971e-18	0	9	45	24	7	9	0	11	21
Shisp_DN28766_c2_g1		PBS_RSV	healthy	6.09833	19.7599	12.1702	-1.76321	0.488309	-3.61086	0.000305187	0.0301679	35	71	97	59	53	50	42	48	37
Shisp_DN3734_c0_g2		PBS_RSV	healthy	9.41169	30.8021	18.9185	-1.75187	0.457438	-3.82974	0.000128279	0.0148806	13	20	30	9	12	21	19	9	9
Shisp_DN33778_c1_g1		PBS_RSV	healthy	81.4422	272.184	166.217	-1.75112	0.256406	-6.82947	8.523e-12	5.29425e-09	3	14	29	14	12	22	15	14	10
Shisp_DN2914_c5_g2		PBS_RSV	healthy	7.66995	27.7791	16.6074	-1.75022	0.496402	-3.52582	0.000422173	0.0385768	0	35	57	60	0	18	31	14	48
Shisp_DN7668_c0_g1		PBS_RSV	healthy	13.2614	42.1126	26.0841	-1.73828	0.350788	-4.95536	7.21975e-07	0.000174645	0	10	76	18	8	0	46	16	9
Shisp_DN3774_c20_g1		PBS_RSV	healthy	7.80126	24.5372	15.2394	-1.72812	0.442234	-3.9077	9.318e-05	0.0115545	6	32	49	33	27	38	32	25	21
Shisp_DN113068_c0_g1		PBS_RSV	healthy	6.98242	24.0811	14.5818	-1.71827	0.426976	-4.02428	5.71489e-05	0.00775054	6	18	70	22	18	24	20	19	16
Shisp_DN40867_c0_g1		PBS_RSV	healthy	221.168	729.87	447.258	-1.71463	0.249417	-6.87455	6.2188e-12	4.01153e-09	29	115	730	120	117	90	83	67	71
Shisp_DN5386_c8_g1		PBS_RSV	healthy	24.816	79.5964	49.1629	-1.7089	0.294515	-5.80244	6.53576e-09	2.33225e-06	4	28	51	25	18	21	20	8	12
Shisp_DN10355_c4_g1		PBS_RSV	healthy	13.4747	47.0662	28.4042	-1.69958	0.439556	-3.86658	0.00011037	0.0132695	19	48	56	36	38	24	32	26	24
Shisp_DN13393_c22_g1		PBS_RSV	healthy	15.9172	51.0128	31.5153	-1.69825	0.285492	-5.94851	2.70592e-09	1.06366e-06	12	66	111	59	54	65	69	40	56
Shisp_DN23640_c11_g1		PBS_RSV	healthy	9.59455	32.8141	19.9144	-1.68796	0.311945	-5.41107	6.26476e-08	1.82203e-05	6	24	46	23	17	26	20	19	18
Shisp_DN94432_c0_g1		PBS_RSV	healthy	45.7264	140.708	87.9403	-1.66198	0.406679	-4.08672	4.37513e-05	0.00618356	7	35	73	52	9	24	64	29	43
Shisp_DN18652_c0_g2		PBS_RSV	healthy	14.0157	44.4924	27.5609	-1.64798	0.312809	-5.26832	1.37682e-07	3.81678e-05	0	0	0	22	10	39	23	0	12
Shisp_DN23010_c2_g1		PBS_RSV	healthy	52.9705	164.537	102.555	-1.63302	0.432073	-3.7795	0.000157142	0.0174155	2	19	39	25	8	10	28	23	8
Shisp_DN7351_c38_g1		PBS_RSV	healthy	14.5972	47.1848	29.0805	-1.61905	0.453151	-3.57288	0.000353079	0.0337741	6	27	185	30	29	28	62	40	14
Shisp_DN22839_c1_g3		PBS_RSV	healthy	8.016	26.0438	16.0284	-1.60814	0.401733	-4.003	6.25454e-05	0.00825977	11	8	62	8	15	28	38	36	17
Shisp_DN1619_c4_g2		PBS_RSV	healthy	15.3641	50.3985	30.9349	-1.58962	0.426982	-3.72293	0.000196927	0.0210146	187	393	450	272	298	248	257	226	232
Shisp_DN2595_c34_g1		PBS_RSV	healthy	12.8032	38.3222	24.1449	-1.58502	0.439648	-3.6052	0.000311907	0.0307107	4	37	93	38	26	24	24	28	25
Shisp_DN33146_c0_g1		PBS_RSV	healthy	34.5868	103.042	65.0113	-1.58382	0.390456	-4.05634	4.98471e-05	0.00692833	9	37	150	52	32	36	34	26	27
Shisp_DN10876_c17_g1		PBS_RSV	healthy	29.0597	86.2637	54.4837	-1.58348	0.385437	-4.10826	3.98654e-05	0.00572277	8	57	181	70	59	57	34	44	40
Shisp_DN3845_c10_g2		PBS_RSV	healthy	10.5835	30.9307	19.6267	-1.58234	0.375685	-4.21188	2.53258e-05	0.00389684	7	33	68	37	26	27	29	18	25
Shisp_DN58484_c2_g1		PBS_RSV	healthy	14.097	42.0125	26.5039	-1.57567	0.402606	-3.91368	9.09013e-05	0.0112931	64	151	88	98	77	65	92	55	68
Shisp_DN52569_c0_g1		PBS_RSV	healthy	15.2851	47.3473	29.535	-1.57449	0.335745	-4.68956	2.73799e-06	0.000564599	6	30	59	30	27	34	24	24	21
Shisp_DN2235_c24_g1		PBS_RSV	healthy	13.1728	35.2607	22.9896	-1.56683	0.345176	-4.53922	5.6464e-06	0.00104448	3	26	53	22	18	15	16	27	12
DN1178_c8_g1	sigP	PBS_RSV	healthy	46.3662	138.873	87.4802	-1.55846	0.294608	-5.28994	1.22359e-07	3.42979e-05	6	27	80	37	19	41	22	15	14
Shisp_DN5115_c0_g2		PBS_RSV	healthy	240.452	708.152	448.318	-1.55806	0.367501	-4.2396	2.23918e-05	0.00349346	4	16	35	15	18	17	22	15	18
Shisp_DN36_c80_g1		PBS_RSV	healthy	10.4197	32.6397	20.2953	-1.55222	0.304872	-5.0914	3.55434e-07	9.12431e-05	30	72	98	55	56	56	57	54	48
Shisp_DN6817_c9_g1		PBS_RSV	healthy	31.8414	95.6768	60.2127	-1.54216	0.397266	-3.88193	0.000103629	0.0126556	282	687	753	438	526	400	414	429	405
Shisp_DN42649_c8_g1		PBS_RSV	healthy	10.9671	31.8137	20.2322	-1.53598	0.417003	-3.68338	0.000230158	0.0240507	5	17	42	24	12	17	23	16	13
Shisp_DN36594_c3_g1		PBS_RSV	healthy	8.06505	26.3281	16.1819	-1.52754	0.399372	-3.82484	0.000130858	0.0150494	37	144	199	144	76	119	126	99	108
Shisp_DN6882_c12_g1		PBS_RSV	healthy	8.15614	23.3459	14.9071	-1.52145	0.427948	-3.55523	0.00037765	0.0353515	14	37	116	69	36	72	56	42	23
Shisp_DN15646_c11_g1		PBS_RSV	healthy	53.1178	145.14	94.0163	-1.51809	0.340838	-4.454	8.42866e-06	0.0014959	6	43	102	30	39	30	26	25	25
Shisp_DN3211_c2_g1		PBS_RSV	healthy	60.0202	169.206	108.547	-1.51757	0.440315	-3.44656	0.000567775	0.0484388	10	29	63	30	24	28	28	20	22
Shisp_DN30728_c0_g2		PBS_RSV	healthy	15.5307	41.3346	26.9991	-1.51219	0.339762	-4.45073	8.55779e-06	0.00151348	0	13	20	30	5	21	12	17	0
Shisp_DN208757_c0_g1		PBS_RSV	healthy	30.4538	88.8702	56.4167	-1.51132	0.422172	-3.57987	0.000343768	0.0331032	7	27	59	23	18	27	26	22	21
Shisp_DN55810_c0_g3		PBS_RSV	healthy	49.6791	139.903	89.7788	-1.50693	0.263311	-5.72302	1.04647e-08	3.64381e-06	6	25	51	24	15	28	20	24	17
Shisp_DN26259_c1_g1		PBS_RSV	healthy	52.0339	149.932	95.5443	-1.50691	0.410895	-3.66738	0.00024505	0.0252657	16	16	75	30	13	17	23	7	15
Shisp_DN200_c49_g1		PBS_RSV	healthy	45.6172	129.567	82.9283	-1.49698	0.308263	-4.85618	1.19673e-06	0.000270115	212	748	3020	1115	724	876	800	646	799
Shisp_DN965_c2_g1		PBS_RSV	healthy	39.2282	113.822	72.3811	-1.4934	0.388443	-3.84458	0.000120757	0.0142794	6	25	30	36	11	20	32	18	15
Shisp_DN2951_c3_g1		PBS_RSV	healthy	24.7874	66.7622	43.4429	-1.49079	0.304498	-4.8959	9.78593e-07	0.000226903	60	138	265	142	115	78	102	80	90
Shisp_DN10132_c2_g1		PBS_RSV	healthy	67.4957	190.465	122.149	-1.48921	0.216227	-6.88725	5.68809e-12	3.71684e-09	11	23	65	27	19	23	22	20	23
Shisp_DN474_c37_g1		PBS_RSV	healthy	54.41	151.979	97.7742	-1.48875	0.405269	-3.6735	0.00023925	0.0248528	5	17	39	15	16	21	20	9	13
Shisp_DN5524_c2_g1		PBS_RSV	healthy	24.4144	70.2233	44.7739	-1.48202	0.289993	-5.11052	3.21271e-07	8.35388e-05	52	111	224	100	86	157	93	82	107
Shisp_DN63011_c2_g1		PBS_RSV	healthy	15.3921	43.0888	27.7017	-1.48153	0.358645	-4.13092	3.61321e-05	0.00529253	5	16	43	25	13	30	22	16	9
Shisp_DN10596_c8_g1		PBS_RSV	healthy	49.81	145.359	92.2764	-1.48028	0.289961	-5.1051	3.30626e-07	8.57498e-05	65	163	153	115	112	115	118	108	113
Shisp_DN15396_c0_g1		PBS_RSV	healthy	35.0279	100.768	64.2458	-1.47031	0.339809	-4.32688	1.51236e-05	0.00244677	8	30	92	30	23	9	20	15	21
Shisp_DN6252_c2_g1		PBS_RSV	healthy	30.2022	79.1426	51.9535	-1.45694	0.211756	-6.88026	5.97427e-12	3.87865e-09	13	78	224	102	38	124	88	114	100
Shisp_DN7065_c1_g1		PBS_RSV	healthy	31.9077	90.6621	58.0208	-1.4545	0.405914	-3.58327	0.000339325	0.03277	44	97	259	89	82	79	95	73	99
Shisp_DN51819_c1_g3		PBS_RSV	healthy	19.9218	55.9643	35.9407	-1.44818	0.290787	-4.9802	6.35185e-07	0.000155899	296	895	1145	498	394	404	495	349	393
Shisp_DN3423_c3_g1		PBS_RSV	healthy	109.45	297.23	192.908	-1.44242	0.344775	-4.18365	2.86871e-05	0.00434757	3	13	40	17	13	18	11	23	13
Shisp_DN2834_c40_g1		PBS_RSV	healthy	15.8492	39.9709	26.57	-1.44004	0.373244	-3.85818	0.000114233	0.01362	10	30	49	35	13	21	21	25	16
Shisp_DN8343_c6_g1		PBS_RSV	healthy	21.2202	55.9395	36.651	-1.42961	0.372043	-3.84259	0.000121744	0.0143456	6	23	44	23	18	23	27	23	21
Shisp_DN8185_c2_g4		PBS_RSV	healthy	25.4428	68.3189	44.4988	-1.42406	0.336599	-4.23072	2.32945e-05	0.00360081	14	43	218	39	17	23	40	53	20
Shisp_DN44728_c1_g1		PBS_RSV	healthy	11.6992	31.4935	20.4967	-1.42097	0.324876	-4.37389	1.2205e-05	0.00204358	4	7	48	16	9	30	13	13	3
Shisp_DN23777_c17_g1		PBS_RSV	healthy	21.4373	54.747	36.2416	-1.41763	0.355714	-3.98531	6.73933e-05	0.00880752	27	64	87	56	60	51	63	43	50
Shisp_DN8710_c3_g2		PBS_RSV	healthy	14.2117	38.0083	24.788	-1.41373	0.343334	-4.11765	3.82749e-05	0.0055458	0	77	74	51	39	44	59	76	46
Shisp_DN12224_c1_g1		PBS_RSV	healthy	18.2158	48.5682	31.7058	-1.41077	0.321832	-4.38358	1.16746e-05	0.00197449	13	31	159	36	22	41	32	23	42
Shisp_DN3690_c20_g1		PBS_RSV	healthy	22.7493	57.5597	38.2206	-1.40629	0.279232	-5.03627	4.74682e-07	0.000118824	22	46	55	65	36	24	11	0	43
Shisp_DN37325_c1_g1		PBS_RSV	healthy	26.759	67.7551	44.9795	-1.40464	0.349892	-4.01449	5.95734e-05	0.00799316	0	0	45	13	29	31	7	6	0
Shisp_DN77558_c2_g1		PBS_RSV	healthy	32.534	85.3151	55.9922	-1.39869	0.246872	-5.66566	1.46461e-08	4.91278e-06	0	24	64	18	10	28	28	11	25
Shisp_DN10448_c0_g2		PBS_RSV	healthy	52.484	138.261	90.607	-1.39137	0.321827	-4.32334	1.53687e-05	0.00248242	8	19	56	29	15	7	30	5	6
Shisp_DN37273_c0_g1		PBS_RSV	healthy	15.426	39.1368	25.9642	-1.38583	0.378101	-3.66523	0.00024712	0.0254271	0	0	30	24	11	14	25	6	12
Shisp_DN215421_c1_g1		PBS_RSV	healthy	35.8256	94.7412	62.0103	-1.38144	0.357623	-3.86284	0.000112075	0.0134104	0	24	54	19	27	0	67	28	0
Shisp_DN2503_c2_g1		PBS_RSV	healthy	83.8655	212.535	141.052	-1.37858	0.293679	-4.69416	2.6771e-06	0.000553176	0	11	67	10	42	0	10	9	0
Shisp_DN9393_c23_g2		PBS_RSV	healthy	9.38249	24.7633	16.2184	-1.37753	0.332755	-4.13979	3.47631e-05	0.00510688	10	8	24	7	6	25	30	40	0
Shisp_DN78498_c0_g1		PBS_RSV	healthy	14.4663	38.4147	25.11	-1.37558	0.33451	-4.11221	3.91884e-05	0.00564168	12	62	136	59	47	55	41	39	39
DN11642_c0_g1	sigP	PBS_RSV	healthy	13.1774	31.716	21.4168	-1.37406	0.378371	-3.6315	0.000281775	0.028355	3	9	82	15	4	22	16	11	16
Shisp_DN2186_c35_g1		PBS_RSV	healthy	54.9078	137.433	91.5858	-1.37162	0.381282	-3.5974	0.000321409	0.0314318	282	593	866	489	440	409	385	347	347
Shisp_DN70963_c0_g1		PBS_RSV	healthy	15.5258	41.4688	27.056	-1.36861	0.310343	-4.41001	1.03365e-05	0.00178566	8	38	20	23	10	79	35	21	23
Shisp_DN119423_c0_g2		PBS_RSV	healthy	10.4734	28.2083	18.3556	-1.35811	0.377583	-3.59684	0.000322108	0.0314697	16	71	272	101	13	95	32	24	62
Shisp_DN18396_c6_g1		PBS_RSV	healthy	30.8796	76.888	51.3278	-1.35665	0.345718	-3.92416	8.70321e-05	0.0108931	7	28	67	32	21	28	20	20	16
Shisp_DN8070_c2_g2		PBS_RSV	healthy	11.1824	29.6945	19.41	-1.35603	0.388264	-3.49254	0.000478455	0.0426456	76	316	1029	370	252	375	283	280	279
Shisp_DN31442_c5_g2		PBS_RSV	healthy	13.8826	38.517	24.8312	-1.35451	0.349079	-3.88024	0.000104354	0.0126979	0	0	30	15	42	56	16	15	16
Shisp_DN33968_c3_g1		PBS_RSV	healthy	13.4256	33.8847	22.5185	-1.35175	0.35681	-3.78843	0.000151602	0.0169508	13	49	132	59	39	48	44	37	38
Shisp_DN190385_c0_g2		PBS_RSV	healthy	14.7245	36.4734	24.3907	-1.35164	0.304393	-4.44045	8.97708e-06	0.00157655	5	23	51	30	17	20	17	19	14
Shisp_DN98245_c4_g1		PBS_RSV	healthy	11.9098	31.3272	20.5398	-1.34601	0.339704	-3.9623	7.42297e-05	0.00958888	59	100	212	107	104	59	66	61	56
Shisp_DN8014_c20_g1		PBS_RSV	healthy	26.3603	68.0005	44.867	-1.34599	0.315733	-4.26306	2.01649e-05	0.00318055	16	29	15	62	43	48	68	27	34
Shisp_DN11229_c0_g3		PBS_RSV	healthy	67.0063	167.494	111.667	-1.34201	0.360215	-3.72557	0.000194874	0.0208176	4	13	33	12	11	24	9	17	9
Shisp_DN3945_c5_g1		PBS_RSV	healthy	27.6087	70.837	46.8212	-1.33839	0.351817	-3.80422	0.000142253	0.0160302	24	69	197	75	39	82	62	56	65
Shisp_DN48264_c0_g3		PBS_RSV	healthy	26.2408	65.3507	43.6229	-1.33675	0.373195	-3.58192	0.00034108	0.0329078	9	32	74	32	24	29	24	21	23
Shisp_DN14288_c8_g1		PBS_RSV	healthy	8.63953	23.7076	15.3364	-1.33628	0.370176	-3.60985	0.00030637	0.0302552	5	31	72	30	17	26	26	24	16
Shisp_DN6826_c4_g1		PBS_RSV	healthy	33.1586	84.801	56.1108	-1.33446	0.33517	-3.98145	6.84965e-05	0.0089217	4	16	48	17	10	22	15	11	15
Shisp_DN6162_c6_g1		PBS_RSV	healthy	10.2569	24.7854	16.714	-1.33429	0.384463	-3.47052	0.00051945	0.0454146	13	89	92	98	78	21	73	90	18
Shisp_DN2023_c2_g1		PBS_RSV	healthy	35.3963	87.3193	58.4732	-1.33016	0.249	-5.342	9.19285e-08	2.61321e-05	4	42	95	31	23	24	33	30	16
Shisp_DN6397_c14_g1		PBS_RSV	healthy	27.1078	66.1099	44.4421	-1.32994	0.374052	-3.5555	0.000377267	0.0353486	15	50	122	57	41	42	59	52	44
Shisp_DN15416_c7_g1		PBS_RSV	healthy	14.7005	36.7649	24.5069	-1.32927	0.323717	-4.10627	4.02108e-05	0.00576412	0	69	111	66	21	32	19	26	28
Shisp_DN31050_c2_g1		PBS_RSV	healthy	11.9995	30.1449	20.0641	-1.3245	0.376746	-3.51564	0.000438691	0.0398065	13	45	37	27	45	31	19	39	24
Shisp_DN69003_c1_g1		PBS_RSV	healthy	23.5833	56.093	38.0321	-1.32441	0.252556	-5.24404	1.57098e-07	4.28421e-05	4	17	58	17	16	25	18	11	18
Shisp_DN112817_c0_g1		PBS_RSV	healthy	18.1062	45.9551	30.4835	-1.3225	0.364705	-3.62622	0.000287599	0.0288545	4	26	40	17	12	20	22	10	6
Shisp_DN1311_c18_g1		PBS_RSV	healthy	21.1672	54.6831	36.0631	-1.32027	0.267529	-4.93505	8.01295e-07	0.000191986	5	30	70	29	29	37	26	26	21
Shisp_DN32475_c1_g1		PBS_RSV	healthy	22.8871	58.8555	38.8731	-1.31727	0.303691	-4.33753	1.44096e-05	0.00234634	3	8	87	24	23	25	12	13	9
Shisp_DN8164_c0_g1		PBS_RSV	healthy	25.0221	63.3489	42.0562	-1.30909	0.257823	-5.07747	3.82497e-07	9.74447e-05	8	25	70	43	18	33	30	18	23
DN1220_c10_g1	sigP	PBS_RSV	healthy	77.3711	189.252	127.096	-1.30634	0.284061	-4.59881	4.24906e-06	0.000821757	19	19	104	4	45	29	35	20	31
Shisp_DN4843_c72_g2		PBS_RSV	healthy	45.4128	117.76	77.5673	-1.29884	0.204778	-6.34267	2.25816e-10	1.09249e-07	30	248	482	265	169	164	199	164	191
Shisp_DN17913_c3_g1		PBS_RSV	healthy	31.088	71.0431	48.8458	-1.29791	0.363958	-3.5661	0.000362329	0.0343649	3	18	64	23	17	27	23	26	18
Shisp_DN24314_c7_g1		PBS_RSV	healthy	13.0531	34.2153	22.4585	-1.28944	0.32141	-4.01182	6.02536e-05	0.00803992	0	0	62	32	14	0	0	0	0
Shisp_DN4616_c74_g2		PBS_RSV	healthy	13.2897	34.2779	22.6177	-1.28803	0.328419	-3.92191	8.78483e-05	0.010968	4	16	52	26	18	25	19	21	13
Shisp_DN76806_c7_g1		PBS_RSV	healthy	13.0499	30.5167	20.8129	-1.28702	0.312573	-4.11749	3.8302e-05	0.0055458	0	32	0	12	5	27	0	11	0
Shisp_DN14042_c19_g1		PBS_RSV	healthy	66.6331	162.362	109.179	-1.27998	0.336098	-3.80837	0.000139887	0.0157989	232	421	360	215	276	233	245	234	246
Shisp_DN20480_c10_g1		PBS_RSV	healthy	18.7796	48.1522	31.8341	-1.27994	0.308958	-4.14277	3.4313e-05	0.00505552	11	39	78	38	26	34	36	27	19
Shisp_DN3571_c12_g1		PBS_RSV	healthy	41.3986	99.7041	67.3121	-1.27756	0.251848	-5.07274	3.92121e-07	9.93933e-05	7	10	32	0	0	21	9	0	19
Shisp_DN19217_c5_g1		PBS_RSV	healthy	19.8395	43.7024	30.4452	-1.27736	0.353447	-3.614	0.000301509	0.0299219	8	94	59	32	73	90	103	105	79
Shisp_DN82662_c1_g2		PBS_RSV	healthy	20.6044	49.4653	33.4315	-1.27714	0.265287	-4.81418	1.47805e-06	0.000326892	8	63	159	56	20	26	23	21	23
Shisp_DN844_c1_g1		PBS_RSV	healthy	42.6741	104.334	70.0786	-1.2713	0.277272	-4.58505	4.53877e-06	0.000863395	4	6	43	11	7	15	22	8	8
Shisp_DN1322_c9_g1		PBS_RSV	healthy	27.2616	65.2752	44.1566	-1.26826	0.368117	-3.44527	0.000570488	0.0485687	4	6	35	11	9	30	16	5	22
Shisp_DN1942_c4_g1		PBS_RSV	healthy	26.7557	65.4951	43.9732	-1.26779	0.316036	-4.01155	6.03213e-05	0.00803992	0	17	0	0	26	53	16	42	15
Shisp_DN145334_c3_g1		PBS_RSV	healthy	14.4354	37.1453	24.5287	-1.26469	0.308117	-4.10459	4.0503e-05	0.00578952	10	49	126	31	25	45	40	27	33
Shisp_DN87_c16_g1		PBS_RSV	healthy	16.0149	38.5489	26.03	-1.26315	0.304228	-4.15199	3.29595e-05	0.00487545	2	24	49	25	2	21	18	19	19
Shisp_DN5495_c5_g1		PBS_RSV	healthy	17.9652	42.0087	28.6512	-1.25951	0.326342	-3.85949	0.000113625	0.0135635	11	9	30	19	13	9	14	27	11
DN148288_c3_g1	NEDD4	PBS_RSV	healthy	9.08218	21.2821	14.5044	-1.2591	0.363354	-3.46521	0.000529813	0.0461696	0	0	26	8	7	0	16	21	24
Shisp_DN2970_c7_g1		PBS_RSV	healthy	26.4353	64.3966	43.307	-1.2508	0.327781	-3.81596	0.000135656	0.0154598	4	16	32	32	3	12	12	11	3
Shisp_DN12717_c8_g1		PBS_RSV	healthy	36.0284	85.2262	57.8941	-1.24741	0.331826	-3.75924	0.000170428	0.0186415	0	49	84	43	17	69	46	66	7
Shisp_DN4325_c4_g2		PBS_RSV	healthy	17.9996	41.2292	28.3239	-1.24483	0.361564	-3.44289	0.000575524	0.048956	75	256	725	275	130	186	238	141	153
Shisp_DN26295_c13_g1		PBS_RSV	healthy	19.5091	44.887	30.7882	-1.24439	0.307703	-4.04413	5.25177e-05	0.00722963	19	49	73	41	36	38	70	41	51
Shisp_DN3243_c44_g1		PBS_RSV	healthy	13.9864	33.4671	22.6445	-1.24302	0.338284	-3.67447	0.000238343	0.024803	6	16	53	20	26	12	4	14	16
Shisp_DN57081_c0_g1		PBS_RSV	healthy	19.3042	45.1129	30.7747	-1.24249	0.318209	-3.90463	9.43691e-05	0.0116377	4	24	44	32	14	12	6	0	0
Shisp_DN89549_c1_g2		PBS_RSV	healthy	23.5979	57.1381	38.5046	-1.23944	0.311221	-3.98249	6.81969e-05	0.00890097	0	0	64	0	21	28	37	22	12
Shisp_DN25403_c0_g1		PBS_RSV	healthy	86.0211	203.625	138.29	-1.23942	0.262503	-4.72155	2.34054e-06	0.000489665	25	50	58	35	46	30	32	26	30
Shisp_DN7295_c2_g1		PBS_RSV	healthy	96.2447	226.743	154.244	-1.23854	0.317865	-3.89645	9.76129e-05	0.0120083	5	21	59	21	15	21	16	14	19
Shisp_DN3129_c16_g5		PBS_RSV	healthy	177.942	420.128	285.58	-1.23847	0.309426	-4.0025	6.26777e-05	0.00826639	5	28	59	29	20	18	22	20	15
Shisp_DN18856_c0_g1		PBS_RSV	healthy	18.9694	44.8794	30.4849	-1.23171	0.353734	-3.48201	0.000497657	0.0439487	3	44	90	43	22	48	25	12	23
Shisp_DN20481_c1_g2		PBS_RSV	healthy	31.4114	76.7002	51.5398	-1.2302	0.306088	-4.01912	5.84163e-05	0.00790112	5	4	37	15	14	22	24	26	4
Shisp_DN25621_c1_g3		PBS_RSV	healthy	58.3899	135.101	92.4839	-1.22893	0.276692	-4.44151	8.93285e-06	0.00157153	24	73	28	50	51	10	26	15	9
Shisp_DN62352_c4_g1		PBS_RSV	healthy	54.0534	122.481	84.4657	-1.22256	0.352662	-3.46667	0.000526953	0.0459907	148	284	255	188	235	156	179	157	158
Shisp_DN3245_c27_g1		PBS_RSV	healthy	22.1044	52.1066	35.4387	-1.2221	0.305497	-4.00037	6.32426e-05	0.00832998	8	31	51	40	22	9	12	23	0
DN14360_c2_g1	sigP	PBS_RSV	healthy	165.537	380.902	261.255	-1.21834	0.22475	-5.42086	5.93128e-08	1.73507e-05	21	41	72	51	49	30	38	28	30
Shisp_DN6509_c1_g1		PBS_RSV	healthy	28.6083	66.7527	45.5614	-1.21613	0.30451	-3.99372	6.50439e-05	0.00854486	5	19	49	19	14	22	19	14	15
Shisp_DN8272_c1_g1		PBS_RSV	healthy	21.7666	54.4981	36.3139	-1.21538	0.351336	-3.45931	0.000541562	0.046872	8	23	92	22	9	25	32	12	30
Shisp_DN18364_c1_g1		PBS_RSV	healthy	32.5905	78.0013	52.7731	-1.20981	0.314884	-3.84208	0.000121998	0.0143586	18	48	68	34	35	36	33	46	37
Shisp_DN38390_c0_g4		PBS_RSV	healthy	13.6613	31.1112	21.4168	-1.20721	0.306531	-3.9383	8.20624e-05	0.010362	7	7	31	15	8	24	20	17	12
Shisp_DN4195_c3_g1		PBS_RSV	healthy	53.22	118.837	82.383	-1.19744	0.227585	-5.26151	1.42881e-07	3.92844e-05	8	34	60	36	24	33	38	30	23
Shisp_DN1973_c41_g1		PBS_RSV	healthy	234.733	534.465	367.947	-1.19726	0.264341	-4.52922	5.92026e-06	0.00109113	5	8	59	10	34	8	38	16	4
Shisp_DN24089_c0_g1		PBS_RSV	healthy	21.2634	49.5224	33.823	-1.19647	0.332566	-3.59768	0.000321063	0.0314286	18	20	13	13	3	27	26	14	36
Shisp_DN36185_c1_g1		PBS_RSV	healthy	17.5245	39.3549	27.2269	-1.18419	0.287692	-4.11617	3.85222e-05	0.00556967	25	92	259	84	86	133	163	115	115
Shisp_DN37252_c5_g1		PBS_RSV	healthy	18.7899	45.389	30.6117	-1.17973	0.334068	-3.53141	0.000413346	0.0379863	9	17	57	27	20	15	18	13	12
Shisp_DN36010_c0_g1		PBS_RSV	healthy	27.4584	57.8269	40.9555	-1.17529	0.248608	-4.72748	2.27328e-06	0.000478578	48	101	173	116	51	56	94	17	65
Shisp_DN1616_c48_g1		PBS_RSV	healthy	37.4112	80.4831	56.5542	-1.17511	0.258538	-4.54522	5.48782e-06	0.00102119	4	15	84	18	12	28	13	17	8
Shisp_DN2061_c4_g1		PBS_RSV	healthy	21.017	48.6146	33.2826	-1.17327	0.244742	-4.79392	1.63557e-06	0.000353191	7	9	55	22	8	25	8	3	18
Shisp_DN346_c6_g1		PBS_RSV	healthy	27.3207	59.8581	41.7818	-1.172	0.328145	-3.5716	0.00035481	0.0338752	17	59	172	79	26	40	37	46	24
Shisp_DN30767_c4_g1		PBS_RSV	healthy	91.1533	203.409	141.045	-1.16385	0.30372	-3.83199	0.00012711	0.0148099	9	27	43	12	31	42	12	54	0
Shisp_DN4682_c8_g1		PBS_RSV	healthy	11.2322	24.4477	17.1058	-1.16302	0.327278	-3.55362	0.000379972	0.0355359	9	31	26	15	16	12	18	11	20
Shisp_DN13890_c1_g1		PBS_RSV	healthy	21.251	47.698	33.0052	-1.14376	0.301859	-3.78907	0.000151211	0.0169259	6	39	117	43	31	22	27	16	25
Shisp_DN36_c16_g1		PBS_RSV	healthy	31.5971	71.5925	49.3728	-1.14367	0.259921	-4.40005	1.08226e-05	0.00185849	6	22	45	23	19	17	26	19	13
Shisp_DN3713_c12_g1		PBS_RSV	healthy	33.4605	70.9138	50.1064	-1.14113	0.2946	-3.87347	0.000107295	0.0129461	8	23	48	15	17	12	19	25	30
Shisp_DN143477_c0_g1		PBS_RSV	healthy	18.4274	40.7546	28.3506	-1.14009	0.261391	-4.36162	1.29103e-05	0.00213216	6	11	37	26	11	21	15	6	9
DN11910_c0_g1	Tm2	PBS_RSV	healthy	17.0945	35.5182	25.2828	-1.13854	0.295992	-3.84653	0.000119804	0.0141834	4	13	73	14	16	13	39	11	24
Shisp_DN67677_c1_g2		PBS_RSV	healthy	20.5647	47.8304	32.6828	-1.1345	0.316318	-3.58658	0.00033505	0.0324193	18	16	85	52	21	42	17	6	6
Shisp_DN16605_c21_g1		PBS_RSV	healthy	44.2368	95.3997	66.9759	-1.13348	0.308389	-3.67549	0.000237396	0.0247557	24	100	182	114	47	181	103	111	116
Shisp_DN1214_c0_g2		PBS_RSV	healthy	16.2066	36.6789	25.3054	-1.12683	0.325682	-3.45992	0.000540327	0.046833	3	28	55	10	0	6	5	10	21
Shisp_DN3318_c5_g2		PBS_RSV	healthy	21.0576	44.0843	31.2917	-1.11241	0.226756	-4.90574	9.30773e-07	0.00021884	8	31	44	12	10	11	6	8	20
Shisp_DN262218_c0_g1		PBS_RSV	healthy	20.9939	47.9371	32.9686	-1.11159	0.289801	-3.83571	0.000125203	0.0146162	8	25	72	11	0	0	23	10	0
Shisp_DN3245_c22_g1		PBS_RSV	healthy	31.4985	71.2147	49.1501	-1.11022	0.318845	-3.48199	0.000497699	0.0439487	11	44	13	48	41	55	57	36	65
Shisp_DN6354_c3_g1		PBS_RSV	healthy	22.8465	50.5443	35.1566	-1.10615	0.250683	-4.41254	1.02166e-05	0.00176953	9	22	78	13	36	60	20	19	34
Shisp_DN28941_c0_g1		PBS_RSV	healthy	34.6258	72.3577	51.3955	-1.10373	0.310204	-3.55809	0.000373559	0.0351894	3	13	54	22	13	21	11	10	10
Shisp_DN6362_c10_g1		PBS_RSV	healthy	16.4198	38.8406	26.3846	-1.1034	0.298186	-3.70039	0.00021527	0.0227788	48	154	468	225	131	175	172	113	153
DN13152_c4_g1	sigP	PBS_RSV	healthy	86.8839	185.877	130.881	-1.0969	0.249773	-4.3916	1.1252e-05	0.0019224	7	29	47	22	20	12	21	14	21
Shisp_DN46356_c0_g1		PBS_RSV	healthy	42.4139	90.1976	63.6511	-1.09493	0.310594	-3.52527	0.000423059	0.038597	9	29	38	29	17	19	21	18	18
Shisp_DN137_c7_g1		PBS_RSV	healthy	88.4699	186.815	132.179	-1.09342	0.305877	-3.5747	0.000350629	0.0335716	9	81	45	37	41	77	57	69	60
Shisp_DN3936_c8_g1		PBS_RSV	healthy	127.313	270.986	191.168	-1.0915	0.288691	-3.78087	0.000156284	0.0173586	0	0	109	0	0	39	36	22	0
Shisp_DN9112_c6_g1		PBS_RSV	healthy	28.8356	61.3432	43.2835	-1.09093	0.310828	-3.50976	0.00044851	0.0406242	115	233	746	275	215	60	140	27	46
Shisp_DN955_c9_g1		PBS_RSV	healthy	35.9323	78.9993	55.0732	-1.09042	0.258942	-4.21106	2.54175e-05	0.00390498	0	41	63	48	17	22	32	29	39
Shisp_DN2246_c7_g1		PBS_RSV	healthy	80.3262	170.464	120.387	-1.08851	0.266228	-4.08863	4.33933e-05	0.00614159	122	289	560	257	246	205	209	177	177
Shisp_DN189388_c0_g1		PBS_RSV	healthy	154.451	328.08	231.62	-1.08646	0.249041	-4.36258	1.2854e-05	0.00212747	6	7	50	36	16	14	0	32	12
Shisp_DN12176_c0_g1		PBS_RSV	healthy	34.3149	77.3762	53.4532	-1.08634	0.222781	-4.87628	1.08103e-06	0.000247237	7	24	87	41	19	24	14	18	11
Shisp_DN13825_c9_g1		PBS_RSV	healthy	25.9637	56.1334	39.3725	-1.08461	0.315441	-3.43839	0.000585178	0.0496513	19	56	119	44	13	39	56	29	14
Shisp_DN4631_c11_g1		PBS_RSV	healthy	31.6923	65.9382	46.9127	-1.08014	0.268816	-4.01813	5.86623e-05	0.00791312	0	13	41	23	10	13	47	21	12
Shisp_DN4616_c10_g6		PBS_RSV	healthy	21.4556	43.8865	31.4249	-1.07348	0.263794	-4.0694	4.71351e-05	0.00658778	9	37	70	38	33	40	34	31	29
Shisp_DN9397_c4_g1		PBS_RSV	healthy	35.5892	74.4912	52.879	-1.07004	0.278571	-3.84119	0.000122441	0.014394	5	0	0	28	24	32	7	13	7
Shisp_DN19863_c0_g1		PBS_RSV	healthy	31.8403	65.2874	46.7057	-1.06859	0.232375	-4.59854	4.25455e-06	0.000821757	6	26	66	23	20	9	16	29	16
Shisp_DN4526_c43_g1		PBS_RSV	healthy	44.4361	95.9525	67.3323	-1.06801	0.300358	-3.5558	0.000376825	0.03534	0	9	41	24	21	9	0	30	0
Shisp_DN692_c32_g1		PBS_RSV	healthy	22.8125	48.6844	34.3111	-1.0633	0.266294	-3.99297	6.52499e-05	0.00856076	10	32	73	42	26	46	31	34	35
Shisp_DN3696_c25_g1		PBS_RSV	healthy	17.2162	36.3946	25.7399	-1.06233	0.255003	-4.16596	3.10048e-05	0.00462537	5	17	35	17	21	31	15	17	10
Shisp_DN5230_c3_g1		PBS_RSV	healthy	13.8427	29.8173	20.9425	-1.0548	0.306054	-3.44645	0.000567999	0.0484388	8	24	10	12	27	21	12	11	0
Shisp_DN3556_c4_g1		PBS_RSV	healthy	59.2544	122.518	87.3717	-1.04471	0.302599	-3.45245	0.000555519	0.0476979	13	24	60	30	19	23	15	16	17
Shisp_DN4626_c1_g1		PBS_RSV	healthy	162.075	332.399	237.774	-1.04109	0.275949	-3.77275	0.00016146	0.0178155	4	21	35	22	20	17	17	21	16
Shisp_DN19172_c9_g1		PBS_RSV	healthy	51.3611	108.853	76.913	-1.03866	0.294054	-3.5322	0.000412123	0.0379357	114	250	260	149	177	162	149	152	152
DN10656_c2_g1	LMTD1	PBS_RSV	healthy	25.3257	51.0538	36.7604	-1.03649	0.291321	-3.55791	0.000373819	0.0351894	11	41	61	33	12	18	18	17	13
Shisp_DN5974_c10_g1		PBS_RSV	healthy	30.6354	64.4163	45.6491	-1.0282	0.234858	-4.37795	1.19803e-05	0.00201265	16	22	118	50	49	0	4	4	4
Shisp_DN4759_c0_g2		PBS_RSV	healthy	83.5042	175.154	124.237	-1.02579	0.224662	-4.56593	4.97295e-06	0.000931896	170	330	614	256	249	270	261	228	266
Shisp_DN38263_c2_g1		PBS_RSV	healthy	147.616	304.007	217.123	-1.02322	0.216489	-4.72642	2.28512e-06	0.000480066	17	34	141	45	29	41	34	35	28
Shisp_DN18711_c3_g1		PBS_RSV	healthy	47.7107	98.4998	70.2836	-1.02273	0.286754	-3.56657	0.000361679	0.0343649	13	46	83	40	14	58	26	43	42
Shisp_DN18836_c0_g1		PBS_RSV	healthy	34.9539	67.9261	49.6082	-1.02266	0.218098	-4.689	2.74545e-06	0.000564978	0	0	0	0	2	14	35	22	7
Shisp_DN3589_c0_g1		PBS_RSV	healthy	37.6847	76.0793	54.7489	-1.01942	0.24694	-4.12821	3.65606e-05	0.0053385	27	46	123	66	40	44	38	29	40
Shisp_DN4837_c25_g1		PBS_RSV	healthy	31.0485	63.121	45.3029	-1.00639	0.292872	-3.43628	0.000589757	0.0499556	12	27	47	13	21	23	24	17	25
Shisp_DN25819_c1_g1		PBS_RSV	healthy	30.648	59.182	43.3298	-1.00451	0.218691	-4.59331	4.36275e-06	0.000834645	13	28	39	22	7	7	10	23	17
Shisp_DN1295_c3_g1		PBS_RSV	healthy	297.57	594.708	429.631	-0.99498	0.194623	-5.11234	3.18191e-07	8.31676e-05	6	23	66	28	20	31	28	51	21
Shisp_DN76160_c1_g1		PBS_RSV	healthy	18.8348	39.0404	27.815	-0.994794	0.284585	-3.49559	0.000473018	0.0422358	8	30	60	24	23	21	23	25	19
Shisp_DN3114_c1_g1		PBS_RSV	healthy	18.9072	38.7836	27.7412	-0.985578	0.240113	-4.10464	4.0495e-05	0.00578952	9	19	53	35	18	31	20	24	23
Shisp_DN16898_c2_g1		PBS_RSV	healthy	59.2285	114.299	83.7044	-0.981701	0.262084	-3.74575	0.000179857	0.0195664	14	23	25	21	18	65	21	19	32
Shisp_DN637_c75_g1		PBS_RSV	healthy	31.5575	61.4692	44.8516	-0.980546	0.283106	-3.46353	0.000533137	0.0463854	13	91	31	26	35	31	59	62	64
Shisp_DN19372_c1_g1		PBS_RSV	healthy	25.2651	48.1091	35.418	-0.976795	0.255055	-3.82975	0.000128274	0.0148806	29	74	193	68	38	56	53	50	34
Shisp_DN0_c12_g1		PBS_RSV	healthy	124.633	245.212	178.223	-0.973112	0.226728	-4.29198	1.77084e-05	0.00283307	17	35	94	48	58	38	52	20	36
Shisp_DN10609_c20_g1		PBS_RSV	healthy	67.0076	132.987	96.3319	-0.972917	0.174968	-5.56054	2.68934e-08	8.43078e-06	4	42	27	13	18	27	32	25	14
Shisp_DN19842_c0_g1		PBS_RSV	healthy	35.1234	70.5118	50.8516	-0.9724	0.209743	-4.63616	3.54944e-06	0.000701728	42	17	109	14	26	138	30	41	31
Shisp_DN4008_c62_g1		PBS_RSV	healthy	31.9036	63.5964	45.9893	-0.970971	0.264905	-3.66536	0.000246989	0.0254271	6	32	140	58	22	29	34	23	0
Shisp_DN5823_c26_g1		PBS_RSV	healthy	60.6623	120.852	87.4133	-0.9707	0.221288	-4.38659	1.15143e-05	0.00195724	5	24	43	20	20	23	17	20	13
Shisp_DN53872_c2_g1		PBS_RSV	healthy	59.7214	117.823	85.5445	-0.969009	0.278059	-3.4849	0.000492324	0.043573	61	130	339	97	95	1	7	0	1
Shisp_DN38384_c0_g1		PBS_RSV	healthy	49.6711	100.244	72.1481	-0.960075	0.209134	-4.59071	4.41737e-06	0.000843492	6	0	78	33	8	0	0	8	9
Shisp_DN20223_c0_g2		PBS_RSV	healthy	19.7944	38.7317	28.211	-0.958266	0.278129	-3.4454	0.000570214	0.0485687	23	88	152	37	71	48	34	66	24
Shisp_DN11841_c3_g2		PBS_RSV	healthy	22.9806	44.002	32.3234	-0.952833	0.251964	-3.78163	0.000155804	0.0173295	17	27	64	17	11	18	12	14	12
Shisp_DN29549_c1_g1		PBS_RSV	healthy	17.5047	34.3794	25.0046	-0.951693	0.271622	-3.50374	0.000458771	0.0413675	8	20	29	30	21	20	12	11	12
Shisp_DN10522_c0_g3		PBS_RSV	healthy	21.8513	42.6312	31.0868	-0.94718	0.267521	-3.54058	0.000399251	0.0369271	13	26	71	41	22	38	25	12	21
Shisp_DN600_c5_g1		PBS_RSV	healthy	121.978	238.229	173.645	-0.945421	0.229031	-4.12793	3.66051e-05	0.0053385	9	50	75	32	32	39	29	20	21
Shisp_DN847_c32_g1		PBS_RSV	healthy	16.5876	31.3165	23.1338	-0.921167	0.263355	-3.49782	0.000469079	0.0420656	19	59	143	76	61	61	68	59	45
Shisp_DN1491_c2_g1		PBS_RSV	healthy	28.1835	52.7101	39.0842	-0.920288	0.236402	-3.89289	9.90578e-05	0.0121415	7	25	58	22	20	20	24	17	21
Shisp_DN4371_c28_g1		PBS_RSV	healthy	24.4569	48.9805	35.3563	-0.917277	0.225333	-4.07077	4.68586e-05	0.00656607	14	93	205	110	95	53	87	66	58
Shisp_DN9517_c0_g2		PBS_RSV	healthy	33.0133	64.1624	46.8573	-0.915342	0.231131	-3.96027	7.48637e-05	0.00965838	6	42	106	52	32	52	36	37	31
Shisp_DN1563_c59_g1		PBS_RSV	healthy	24.5033	46.8942	34.4548	-0.913389	0.249058	-3.66738	0.000245049	0.0252657	187	396	416	285	275	205	207	207	214
Shisp_DN12392_c0_g2		PBS_RSV	healthy	26.9684	52.6942	38.4021	-0.911932	0.209468	-4.35356	1.33946e-05	0.00220245	24	37	307	82	30	39	21	31	21
DN13589_c0_g1	Tm1	PBS_RSV	healthy	24.8351	46.58	34.4995	-0.906387	0.254773	-3.55762	0.000374227	0.0351948	9	19	41	31	13	22	24	21	11
Shisp_DN10151_c9_g2		PBS_RSV	healthy	69.3843	129.727	96.2034	-0.906333	0.224372	-4.03943	5.35814e-05	0.00732595	7	39	41	29	22	26	33	28	28
Shisp_DN1826_c0_g2		PBS_RSV	healthy	22.4048	42.792	31.4658	-0.905779	0.247865	-3.65433	0.000257855	0.0263699	6	12	95	35	10	14	9	4	17
Shisp_DN4878_c2_g1		PBS_RSV	healthy	33.0282	65.45	47.4379	-0.902367	0.260412	-3.46516	0.00052992	0.0461696	21	57	199	64	45	66	50	49	36
Shisp_DN33497_c2_g2		PBS_RSV	healthy	29.3232	54.4585	40.4944	-0.90231	0.219873	-4.10377	4.06464e-05	0.00580177	29	69	201	93	62	65	50	51	47
Shisp_DN671_c1_g2		PBS_RSV	healthy	41.264	81.1154	58.9757	-0.900484	0.233626	-3.85438	0.000116024	0.0138008	8	4	37	30	24	17	12	40	12
Shisp_DN48077_c2_g1		PBS_RSV	healthy	36.4642	66.095	49.6334	-0.894616	0.191494	-4.67177	2.98615e-06	0.000609525	6	14	45	24	15	21	24	16	8
Shisp_DN4221_c31_g1		PBS_RSV	healthy	118.23	221.609	164.176	-0.890619	0.248971	-3.57719	0.000347304	0.0333167	0	34	66	31	7	0	0	7	0
Shisp_DN548_c40_g1		PBS_RSV	healthy	29.3834	51.9744	39.4238	-0.885495	0.230616	-3.8397	0.000123186	0.0144646	6	11	29	18	17	22	16	20	17
Shisp_DN2072_c0_g3		PBS_RSV	healthy	24.2058	47.3812	34.506	-0.884837	0.243206	-3.63823	0.000274521	0.0277524	0	7	34	30	6	11	6	9	10
DN10392_c16_g1	NEDD4	PBS_RSV	healthy	61.5579	113.802	84.7777	-0.872164	0.179632	-4.85529	1.20213e-06	0.000270628	0	45	96	65	17	140	40	25	0
Shisp_DN2834_c2_g1		PBS_RSV	healthy	59.6992	113.465	83.5952	-0.870343	0.218607	-3.98132	6.85329e-05	0.0089217	6	30	122	34	9	28	25	30	29
Shisp_DN5535_c1_g1		PBS_RSV	healthy	76.9688	139.236	104.643	-0.865603	0.225894	-3.8319	0.000127157	0.0148099	6	18	41	19	16	22	15	19	24
Shisp_DN60021_c0_g1		PBS_RSV	healthy	27.205	50.3978	37.5129	-0.864745	0.22322	-3.87396	0.000107079	0.0129356	4	34	48	25	18	24	22	21	22
Shisp_DN25671_c2_g1		PBS_RSV	healthy	111.989	202.953	152.418	-0.864284	0.249848	-3.45924	0.000541709	0.046872	0	55	17	92	26	98	38	49	34
Shisp_DN1565_c2_g1		PBS_RSV	healthy	105.589	195.21	145.421	-0.86033	0.221712	-3.88039	0.00010429	0.0126979	32	0	141	23	30	0	0	31	0
Shisp_DN16463_c0_g1		PBS_RSV	healthy	46.6967	87.6856	64.914	-0.853792	0.218592	-3.90587	9.3887e-05	0.0115925	178	396	424	236	332	164	193	163	160
Shisp_DN4161_c36_g1		PBS_RSV	healthy	21.7778	40.2911	30.006	-0.852724	0.245521	-3.47313	0.000514429	0.045054	4	21	29	14	18	20	4	15	18
Shisp_DN68026_c5_g1		PBS_RSV	healthy	64.1846	115.303	86.9039	-0.849256	0.190507	-4.45788	8.27742e-06	0.00147166	0	0	141	39	7	15	34	8	0
Shisp_DN6320_c0_g1		PBS_RSV	healthy	203.089	362.564	273.967	-0.846686	0.154173	-5.49178	3.97893e-08	1.22446e-05	8	27	33	21	17	25	25	17	18
Shisp_DN25605_c0_g1		PBS_RSV	healthy	61.2245	109.624	82.7355	-0.846059	0.204425	-4.13873	3.49227e-05	0.00512285	12	79	150	48	23	57	33	32	34
Shisp_DN10775_c0_g2		PBS_RSV	healthy	34.7053	62.2738	46.958	-0.844985	0.244156	-3.46084	0.000538494	0.0467144	45	47	68	27	66	4	18	4	7
Shisp_DN7347_c14_g1		PBS_RSV	healthy	62.0088	112.594	84.491	-0.842589	0.235495	-3.57794	0.00034631	0.0332531	15	51	87	36	27	30	57	19	43
Shisp_DN37333_c7_g2		PBS_RSV	healthy	32.6276	58.2202	44.0021	-0.833873	0.239243	-3.48547	0.000491277	0.043557	7	0	0	19	0	11	10	26	39
Shisp_DN2246_c2_g2		PBS_RSV	healthy	46.3488	83.2154	62.7339	-0.827224	0.239204	-3.45824	0.000543716	0.0469649	8	32	112	15	10	45	7	12	19
Shisp_DN850_c6_g2		PBS_RSV	healthy	37.0516	64.667	49.3251	-0.821422	0.192404	-4.26926	1.96127e-05	0.00311797	11	27	21	18	24	24	16	13	22
Shisp_DN3490_c1_g2		PBS_RSV	healthy	24.1205	42.2252	32.167	-0.819491	0.214979	-3.81197	0.000137865	0.0156761	22	72	113	109	37	82	102	75	70
Shisp_DN7051_c30_g1		PBS_RSV	healthy	44.8573	81.0111	60.9256	-0.814905	0.215573	-3.78018	0.000156715	0.0173872	3	21	53	26	12	24	19	15	8
Shisp_DN1661_c7_g1		PBS_RSV	healthy	73.2479	129.942	98.4453	-0.813665	0.21778	-3.73618	0.000186835	0.0201297	8	26	58	24	21	19	22	19	26
Shisp_DN6648_c3_g3		PBS_RSV	healthy	34.0314	60.3434	45.7256	-0.807713	0.233383	-3.46089	0.000538385	0.0467144	20	54	50	26	30	34	33	26	38
Shisp_DN27734_c0_g1		PBS_RSV	healthy	921.363	1603.59	1224.57	-0.798005	0.223163	-3.57588	0.000349056	0.0334528	0	18	58	30	0	18	16	15	0
Shisp_DN16124_c0_g1		PBS_RSV	healthy	69.3249	119.713	91.7198	-0.785447	0.227581	-3.45129	0.000557922	0.0477819	6	33	68	50	19	42	39	23	20
DN10265_c3_g1	RL26	PBS_RSV	healthy	35.7163	59.3792	46.2331	-0.77925	0.204161	-3.81684	0.000135172	0.0154502	0	41	48	18	16	0	7	25	10
Shisp_DN466_c6_g1		PBS_RSV	healthy	98.9979	166.097	128.82	-0.778481	0.207781	-3.74664	0.00017922	0.0195183	8	37	111	49	26	35	22	32	28
Shisp_DN13204_c4_g1		PBS_RSV	healthy	56.0585	95.9247	73.7768	-0.772327	0.212571	-3.63326	0.000279864	0.0282474	7	32	53	26	18	26	21	28	18
Shisp_DN4786_c5_g1		PBS_RSV	healthy	26.5121	43.538	34.0791	-0.771353	0.217358	-3.54877	0.000387035	0.0360958	0	11	70	20	70	12	31	9	21
Shisp_DN13651_c11_g1		PBS_RSV	healthy	40.6828	69.8088	53.6277	-0.770883	0.216382	-3.56261	0.000367189	0.0347604	13	47	91	38	25	43	34	31	40
Shisp_DN5530_c23_g1		PBS_RSV	healthy	55.0852	95.4331	73.0176	-0.767419	0.218607	-3.5105	0.000447263	0.0405478	2	8	34	9	15	20	17	7	8
Shisp_DN2591_c3_g2		PBS_RSV	healthy	57.852	98.0706	75.7269	-0.76532	0.160099	-4.78028	1.75048e-06	0.000374825	0	0	28	154	28	40	79	28	15
Shisp_DN36567_c0_g1		PBS_RSV	healthy	81.9893	134.177	105.184	-0.755068	0.156055	-4.83846	1.30847e-06	0.000291954	7	38	111	48	26	22	10	23	30
Shisp_DN134773_c2_g1		PBS_RSV	healthy	64.204	109.704	84.4262	-0.74435	0.195342	-3.81049	0.00013869	0.0156911	4	15	73	27	17	20	20	19	15
DN126423_c0_g1	sigP	PBS_RSV	healthy	122.355	203.465	158.404	-0.744292	0.188172	-3.95537	7.64147e-05	0.00979568	16	39	114	32	12	45	27	32	7
Shisp_DN69821_c1_g1		PBS_RSV	healthy	51.3216	84.91	66.2498	-0.742187	0.198218	-3.7443	0.000180894	0.0196369	8	42	56	18	17	30	23	24	23
Shisp_DN6755_c35_g1		PBS_RSV	healthy	57.4783	98.1898	75.5723	-0.724816	0.173992	-4.1658	3.10258e-05	0.00462537	39	110	297	130	97	136	119	114	96
Shisp_DN20855_c0_g1		PBS_RSV	healthy	90.2597	148.635	116.204	-0.720312	0.200301	-3.59615	0.000322963	0.031492	0	6	37	17	5	6	6	7	35
Shisp_DN22267_c0_g1		PBS_RSV	healthy	70.9042	118.74	92.1647	-0.716118	0.153421	-4.66767	3.04635e-06	0.000619301	10	19	64	21	16	29	23	20	18
Shisp_DN39254_c1_g1		PBS_RSV	healthy	54.9411	93.7938	72.209	-0.712468	0.198336	-3.59223	0.000327858	0.0318459	230	311	228	165	250	157	133	127	157
Shisp_DN11841_c3_g1		PBS_RSV	healthy	34.8313	57.7308	45.0089	-0.709434	0.193126	-3.67343	0.000239316	0.0248528	5	20	37	19	14	21	15	19	17
Shisp_DN27166_c6_g1		PBS_RSV	healthy	52.2297	84.7099	66.6653	-0.70317	0.20229	-3.47605	0.00050885	0.044682	0	17	66	27	12	18	23	11	14
Shisp_DN65_c13_g1		PBS_RSV	healthy	77.9586	125.93	99.2792	-0.696071	0.193375	-3.59959	0.000318718	0.0312294	0	10	45	0	0	20	27	12	9
Shisp_DN220_c21_g2		PBS_RSV	healthy	51.0622	82.3018	64.9465	-0.69507	0.182847	-3.80138	0.000143892	0.0161967	5	22	40	22	18	28	20	20	25
Shisp_DN5562_c22_g1		PBS_RSV	healthy	50.1647	79.2016	63.07	-0.692097	0.192223	-3.60049	0.00031762	0.0311521	6	26	60	22	16	23	21	19	15
Shisp_DN3938_c20_g1		PBS_RSV	healthy	121.586	200.018	156.445	-0.690444	0.140211	-4.92431	8.4657e-07	0.000201396	22	73	157	75	52	72	60	55	49
Shisp_DN3630_c1_g4		PBS_RSV	healthy	81.9628	134.921	105.5	-0.690169	0.180913	-3.81492	0.000136227	0.0155074	5	28	37	11	15	9	6	10	18
DN1393_c277_g1	Tm2	PBS_RSV	healthy	128.419	203.852	161.945	-0.675563	0.172928	-3.90662	9.35958e-05	0.0115707	16	38	82	35	33	29	29	30	31
Shisp_DN14269_c1_g1		PBS_RSV	healthy	55.5897	90.1539	70.9516	-0.669195	0.184678	-3.62358	0.000290548	0.0290924	7	28	46	24	24	25	19	21	17
Shisp_DN4714_c3_g1		PBS_RSV	healthy	45.3953	71.1859	56.8578	-0.665831	0.19255	-3.45797	0.00054427	0.0469725	7	62	129	19	8	120	77	34	48
Shisp_DN4344_c19_g1		PBS_RSV	healthy	129.317	203.164	162.138	-0.665019	0.171814	-3.87057	0.000108583	0.0130702	0	0	0	7	0	33	15	26	7
Shisp_DN76987_c3_g1		PBS_RSV	healthy	59.1071	92.6772	74.0271	-0.66289	0.16822	-3.9406	8.12775e-05	0.0103009	7	39	90	31	32	12	22	27	26
Shisp_DN587_c14_g2		PBS_RSV	healthy	235.441	366.016	293.474	-0.660576	0.127032	-5.20009	1.99192e-07	5.31688e-05	0	39	96	26	4	40	13	25	18
DN1251_c0_g1	Tm2	PBS_RSV	healthy	50.2631	79.6167	63.3091	-0.658509	0.183879	-3.58121	0.000342001	0.0329651	40	206	423	242	95	147	121	151	139
Shisp_DN8207_c0_g1		PBS_RSV	healthy	56.6744	87.8665	70.5376	-0.65754	0.159372	-4.12582	3.6942e-05	0.00537985	5	17	91	15	27	9	16	0	16
Shisp_DN5274_c6_g1		PBS_RSV	healthy	50.9239	83.4636	65.386	-0.656047	0.189682	-3.45867	0.000542854	0.0469307	9	39	75	49	20	33	31	18	23
Shisp_DN4656_c0_g2		PBS_RSV	healthy	47.7745	75.3958	60.0506	-0.655611	0.16855	-3.8897	0.000100366	0.0122869	23	53	113	56	42	42	39	39	33
Shisp_DN1330_c52_g1		PBS_RSV	healthy	50.3038	80.7534	63.8369	-0.653416	0.182297	-3.58434	0.000337928	0.0326663	8	15	64	25	18	13	10	4	22
Shisp_DN114405_c1_g1		PBS_RSV	healthy	165.835	255.502	205.687	-0.636867	0.182498	-3.48973	0.000483516	0.0429446	0	21	51	34	13	16	17	7	19
Shisp_DN5352_c0_g1		PBS_RSV	healthy	135.601	213.041	170.019	-0.6159	0.147144	-4.18571	2.8428e-05	0.0043148	3	12	53	24	12	30	20	21	13
Shisp_DN329801_c2_g1		PBS_RSV	healthy	113.559	176.028	141.323	-0.613028	0.135491	-4.52451	6.05362e-06	0.00110759	12	61	39	35	26	62	56	45	43
Shisp_DN9000_c2_g1		PBS_RSV	healthy	113.921	176.919	141.92	-0.612219	0.152651	-4.01058	6.05687e-05	0.00805688	15	63	143	69	31	91	102	53	44
Shisp_DN3379_c65_g1		PBS_RSV	healthy	51.0561	76.3135	62.2816	-0.609452	0.170332	-3.57803	0.000346188	0.0332531	76	170	311	146	113	134	115	115	115
Shisp_DN24824_c2_g1		PBS_RSV	healthy	42.6822	67.2249	53.5901	-0.604924	0.173875	-3.47907	0.000503164	0.0443375	5	20	53	15	15	22	24	17	18
Shisp_DN63936_c0_g1		PBS_RSV	healthy	106.255	156.047	128.385	-0.581156	0.149983	-3.87482	0.000106703	0.0129057	7	44	135	61	26	42	42	42	29
Shisp_DN8429_c0_g1		PBS_RSV	healthy	86.5012	131.807	106.637	-0.580871	0.158051	-3.67522	0.000237643	0.0247557	32	51	193	15	0	0	15	28	62
DN10319_c14_g1	ZDHC3	PBS_RSV	healthy	136.26	207.433	167.892	-0.573262	0.127736	-4.48785	7.19443e-06	0.00129513	9	18	54	27	11	22	22	19	8
Shisp_DN13522_c29_g1		PBS_RSV	healthy	92.7041	134.315	111.198	-0.51574	0.145556	-3.54325	0.000395231	0.0366226	7	7	32	26	10	31	20	10	15
Shisp_DN11642_c0_g4		PBS_RSV	healthy	269.241	371.377	314.635	-0.475618	0.108552	-4.38149	1.1787e-05	0.00198682	17	24	60	15	25	22	12	17	10
Shisp_DN4843_c3_g1		PBS_RSV	healthy	316.995	243.252	284.22	0.396997	0.102412	3.87648	0.000105976	0.012849	202	486	509	311	379	287	312	266	284
Shisp_DN6473_c0_g1		PBS_RSV	healthy	330.886	237.062	289.187	0.460053	0.131246	3.50526	0.000456154	0.0412054	4	40	26	11	19	31	17	35	11
Shisp_DN2628_c19_g4		PBS_RSV	healthy	157.695	109.563	136.303	0.491108	0.133735	3.67224	0.000240429	0.024917	9	32	68	32	22	30	25	25	21
Shisp_DN4794_c17_g1		PBS_RSV	healthy	221.378	154.503	191.656	0.508438	0.143159	3.55156	0.000382956	0.0357485	213	540	449	261	357	324	338	306	346
DN1033_c3_g1	SCRB2	PBS_RSV	healthy	394.607	273.326	340.704	0.50961	0.147146	3.46331	0.000533577	0.0463854	7	24	62	29	22	28	22	23	20
Shisp_DN29321_c0_g2		PBS_RSV	healthy	285.31	197.604	246.33	0.520875	0.146433	3.55708	0.000374999	0.0352345	7	6	50	20	9	17	21	10	26
DN11733_c0_g1	RAB2A	PBS_RSV	healthy	153.64	103.279	131.257	0.534906	0.152804	3.50062	0.000464186	0.0417809	25	85	121	64	66	63	60	57	50
Shisp_DN2188_c2_g1		PBS_RSV	healthy	244.218	164.693	208.874	0.545259	0.13358	4.08188	4.4672e-05	0.00630483	17	27	138	33	36	60	55	56	53
Shisp_DN784_c4_g1		PBS_RSV	healthy	113.876	76.5799	97.3	0.54894	0.153352	3.57962	0.000344092	0.0331032	2	35	84	15	28	5	14	27	24
Shisp_DN17480_c3_g1		PBS_RSV	healthy	136.112	90.4968	115.839	0.550036	0.150545	3.65364	0.000258547	0.0264138	6	20	71	40	19	28	17	20	18
Shisp_DN1553_c6_g1		PBS_RSV	healthy	227.278	149.294	192.618	0.586139	0.134135	4.36978	1.24371e-05	0.00207142	37	90	335	108	124	117	141	142	79
Shisp_DN3491_c16_g1		PBS_RSV	healthy	269.449	177.414	228.545	0.598363	0.159793	3.74461	0.000180671	0.0196338	10	22	52	20	4	9	29	39	4
Shisp_DN2338_c7_g2		PBS_RSV	healthy	247.967	159.914	208.833	0.618828	0.175579	3.52451	0.000424269	0.0386723	12	24	28	13	5	25	27	12	18
Shisp_DN299_c1_g1		PBS_RSV	healthy	135.295	86.1241	113.441	0.632114	0.160466	3.93924	8.17396e-05	0.0103465	75	155	155	102	119	93	108	92	102
DN14957_c0_g1	HSF1	PBS_RSV	healthy	921.363	587.214	772.853	0.643862	0.176701	3.64379	0.000268658	0.0273081	9	22	73	35	17	29	17	12	23
Shisp_DN803_c9_g1		PBS_RSV	healthy	142.662	89.4913	119.031	0.652514	0.165685	3.93828	8.20681e-05	0.010362	21	32	66	0	25	0	20	41	0
Shisp_DN1585_c2_g2		PBS_RSV	healthy	95.9112	59.8673	79.8916	0.653945	0.186687	3.5029	0.00046023	0.0414619	22	7	72	19	22	43	19	12	0
Shisp_DN2549_c0_g1		PBS_RSV	healthy	143.332	88.3319	118.887	0.655043	0.177698	3.68626	0.000227571	0.0238498	13	47	75	38	29	43	40	31	33
DN101169_c0_g3	Tm1	PBS_RSV	healthy	2937.76	1849.84	2454.24	0.665557	0.180004	3.69746	0.000217771	0.022971	0	0	62	12	0	14	12	21	0
Shisp_DN182_c1_g1		PBS_RSV	healthy	616.665	382.996	512.812	0.680961	0.172393	3.95004	7.81376e-05	0.00999109	7	30	49	26	25	33	30	32	23
Shisp_DN36_c30_g1		PBS_RSV	healthy	184.191	115.057	153.465	0.683883	0.193974	3.52564	0.000422455	0.0385768	74	157	269	128	116	124	117	114	105
Shisp_DN20675_c0_g1		PBS_RSV	healthy	189.195	116.121	156.718	0.696299	0.129709	5.36815	7.95488e-08	2.2677e-05	9	22	113	18	20	17	35	23	29
Shisp_DN44974_c0_g1		PBS_RSV	healthy	707.844	435.627	586.859	0.702304	0.157378	4.46254	8.09944e-06	0.00144256	0	42	32	9	25	11	58	9	10
Shisp_DN3129_c17_g1		PBS_RSV	healthy	3650.3	2220.88	3015	0.716061	0.15543	4.60696	4.08595e-06	0.000798387	40	130	359	146	84	75	103	88	85
Shisp_DN151757_c0_g1		PBS_RSV	healthy	74.8746	44.5545	61.399	0.724862	0.200425	3.61663	0.000298468	0.029708	7	18	60	18	15	20	15	16	12
Shisp_DN4773_c9_g1		PBS_RSV	healthy	181.347	107.526	148.538	0.726088	0.155	4.68445	2.80708e-06	0.000576483	44	96	155	78	70	78	75	70	68
Shisp_DN16912_c0_g1		PBS_RSV	healthy	352.899	210.491	289.606	0.732559	0.158052	4.63492	3.57081e-06	0.000704569	7	36	84	51	32	48	35	46	27
Shisp_DN73321_c0_g1		PBS_RSV	healthy	85.5029	52.0396	70.6303	0.735637	0.21286	3.45596	0.000548333	0.0472017	5	16	39	20	13	22	16	14	16
Shisp_DN43327_c2_g5		PBS_RSV	healthy	63.0629	37.6531	51.7697	0.742058	0.186979	3.96867	7.22742e-05	0.00938445	18	46	52	26	42	33	41	27	29
Shisp_DN74119_c3_g1		PBS_RSV	healthy	375.5	226.117	309.108	0.743348	0.203992	3.644	0.000268436	0.0273081	0	0	60	31	14	19	16	0	0
Shisp_DN79_c4_g1		PBS_RSV	healthy	110.085	63.6096	89.4295	0.751019	0.193452	3.88219	0.000103521	0.0126556	10	30	56	33	18	19	21	19	19
Shisp_DN1928_c5_g1		PBS_RSV	healthy	131.297	77.0365	107.181	0.753281	0.194492	3.87307	0.000107474	0.0129522	4	25	130	28	20	6	52	26	23
Shisp_DN4743_c0_g1		PBS_RSV	healthy	107.746	61.9243	87.3809	0.757309	0.214248	3.53473	0.000408199	0.0376509	30	118	64	165	86	154	170	135	49
Shisp_DN2326_c23_g1		PBS_RSV	healthy	131.723	77.521	107.633	0.764977	0.212388	3.60179	0.000316031	0.0310265	10	47	99	33	21	42	24	20	34
DN118_c0_g1	PSA3	PBS_RSV	healthy	667.171	390.518	544.214	0.76527	0.200415	3.81843	0.000134306	0.0153756	2	11	47	29	15	26	3	6	17
Shisp_DN40381_c0_g1		PBS_RSV	healthy	138.073	79.1974	111.906	0.771337	0.21614	3.56869	0.000358773	0.0341564	19	49	73	44	37	53	46	40	43
Shisp_DN76699_c0_g1		PBS_RSV	healthy	390.929	229.786	319.31	0.774979	0.219035	3.53815	0.000402944	0.0372003	14	38	123	35	23	49	43	19	28
Shisp_DN203_c11_g1		PBS_RSV	healthy	161.121	92.7332	130.726	0.775047	0.215782	3.59181	0.000328388	0.0318666	6	19	25	15	16	20	13	21	18
Shisp_DN7352_c2_g1		PBS_RSV	healthy	5012.87	2906.56	4076.73	0.785195	0.21691	3.6199	0.000294715	0.0294218	0	36	68	8	14	28	25	15	25
Shisp_DN4025_c0_g4		PBS_RSV	healthy	67.0549	39.6924	54.8938	0.786232	0.205798	3.82041	0.00013323	0.0152699	0	21	24	10	30	28	30	37	20
Shisp_DN6637_c0_g1		PBS_RSV	healthy	138.923	77.7929	111.754	0.800587	0.149956	5.33883	9.35488e-08	2.65178e-05	21	48	146	22	13	69	46	28	39
Shisp_DN28645_c8_g1		PBS_RSV	healthy	104.465	59.3691	84.4224	0.80265	0.165879	4.83878	1.30642e-06	0.000291954	7	0	69	26	9	24	27	20	22
Shisp_DN3571_c0_g1		PBS_RSV	healthy	103.329	58.5722	83.4372	0.806366	0.1981	4.07049	4.69145e-05	0.00656607	0	60	40	55	7	0	32	29	24
Shisp_DN39081_c1_g1		PBS_RSV	healthy	312.899	176.677	252.355	0.810234	0.218287	3.71178	0.000205806	0.0218232	4	9	34	23	8	34	9	14	17
Shisp_DN4784_c4_g2		PBS_RSV	healthy	111.168	61.4115	89.0538	0.811357	0.225067	3.60496	0.000312204	0.0307107	13	46	63	55	37	13	27	32	38
Shisp_DN7411_c0_g1		PBS_RSV	healthy	208.993	116.802	168.019	0.813085	0.221893	3.66431	0.000248006	0.0254922	78	159	143	97	119	88	86	90	79
DN13576_c1_g1	CERU	PBS_RSV	healthy	132.422	74.548	106.7	0.81538	0.225763	3.61166	0.000304244	0.0301043	32	57	32	72	11	23	54	18	27
Shisp_DN40006_c0_g1		PBS_RSV	healthy	241.928	138.694	196.046	0.818551	0.234872	3.4851	0.000491954	0.043573	7	9	65	29	10	18	16	17	0
Shisp_DN3607_c0_g2		PBS_RSV	healthy	105.743	59.6725	85.2674	0.820804	0.193257	4.24721	2.16451e-05	0.00338222	5	11	35	20	15	26	12	6	14
Shisp_DN3110_c0_g1		PBS_RSV	healthy	1095.62	617.604	883.168	0.823423	0.214545	3.838	0.000124042	0.0145043	27	62	116	57	49	76	71	51	62
Shisp_DN3207_c0_g1		PBS_RSV	healthy	224.794	124.546	180.239	0.827405	0.190241	4.34925	1.36605e-05	0.00223521	11	40	76	43	33	49	37	39	30
DN12015_c19_g1	CO7	PBS_RSV	healthy	62.6538	35.2511	50.4749	0.83345	0.192577	4.32789	1.50546e-05	0.00243953	9	31	43	33	18	31	22	17	28
Shisp_DN219_c76_g1		PBS_RSV	healthy	71.7622	40.652	57.9354	0.837499	0.215051	3.89441	9.84367e-05	0.0120801	14	37	90	32	22	32	27	25	21
Shisp_DN1563_c0_g4		PBS_RSV	healthy	89.6321	48.4788	71.3417	0.837995	0.191867	4.36757	1.25634e-05	0.00208622	10	32	51	68	36	16	28	0	14
Shisp_DN4551_c32_g1		PBS_RSV	healthy	86.6469	47.9991	69.4701	0.849748	0.200926	4.22916	2.34568e-05	0.00362033	3	28	33	13	20	9	13	20	13
Shisp_DN932_c31_g1		PBS_RSV	healthy	71.0233	38.5471	56.5894	0.852293	0.214912	3.96577	7.31582e-05	0.00948699	369	1041	996	593	749	633	665	637	660
Shisp_DN87047_c0_g1		PBS_RSV	healthy	496.517	271.849	396.664	0.859974	0.245874	3.49761	0.000469439	0.0420656	0	30	24	52	0	0	0	0	14
Shisp_DN6156_c1_g1		PBS_RSV	healthy	54.6503	29.9679	43.6803	0.860248	0.223479	3.84934	0.000118437	0.0140381	5	20	53	27	15	24	17	21	22
Shisp_DN3207_c0_g2		PBS_RSV	healthy	67.5841	36.2049	53.6378	0.861764	0.25034	3.44237	0.000576631	0.0490088	4	24	61	17	22	18	17	9	20
DN118929_c0_g2	HA1Z	PBS_RSV	healthy	129.083	71.6341	103.55	0.870201	0.197922	4.39669	1.09915e-05	0.00188428	0	9	15	52	7	0	0	8	35
Shisp_DN2366_c14_g1		PBS_RSV	healthy	945.183	517.234	754.983	0.871203	0.216943	4.01581	5.92411e-05	0.00796983	6	25	81	24	19	31	24	22	22
Shisp_DN5454_c3_g1		PBS_RSV	healthy	183.192	100.079	146.253	0.871483	0.220978	3.94375	8.02184e-05	0.0102053	3	14	34	13	11	17	18	14	26
Shisp_DN169236_c0_g1		PBS_RSV	healthy	341.316	187.735	273.058	0.87635	0.247986	3.53387	0.000409519	0.037738	8	32	41	23	14	23	25	21	26
Shisp_DN180058_c0_g1		PBS_RSV	healthy	155.327	84.8842	124.019	0.881989	0.209522	4.20952	2.55911e-05	0.00392567	0	0	22	24	0	28	25	15	0
Shisp_DN6751_c0_g1		PBS_RSV	healthy	124.557	65.6221	98.3636	0.891226	0.182837	4.87442	1.09127e-06	0.000249013	11	32	34	25	24	25	25	23	19
Shisp_DN258548_c0_g1		PBS_RSV	healthy	147.478	77.2422	116.262	0.912424	0.240881	3.78786	0.000151949	0.0169708	22	35	58	30	95	36	31	29	48
Shisp_DN3813_c36_g1		PBS_RSV	healthy	95.7044	49.4748	75.1579	0.912679	0.173769	5.25225	1.50252e-07	4.11985e-05	31	56	243	62	32	51	15	20	83
DN12203_c3_g1	HA12	PBS_RSV	healthy	218.284	114.41	172.118	0.920632	0.254298	3.62029	0.000294269	0.0294064	6	14	22	25	9	39	27	20	13
Shisp_DN5247_c4_g1		PBS_RSV	healthy	147.672	76.0662	115.847	0.920665	0.234803	3.92102	8.81756e-05	0.0109816	6	30	101	56	44	56	47	41	33
Shisp_DN2929_c3_g1		PBS_RSV	healthy	259.71	136.593	204.991	0.92533	0.175251	5.28002	1.29168e-07	3.60061e-05	5	23	55	15	17	22	15	18	8
Shisp_DN4039_c0_g1		PBS_RSV	healthy	617.953	323.405	487.043	0.928414	0.217571	4.26717	1.97966e-05	0.00314216	10	27	38	24	15	24	16	26	21
DN122971_c0_g1	FUCO2	PBS_RSV	healthy	138.597	70.8939	108.507	0.931875	0.226673	4.1111	3.93778e-05	0.00566084	49	123	217	105	71	98	85	92	100
Shisp_DN20889_c0_g1		PBS_RSV	healthy	283.282	146.977	222.702	0.933864	0.248833	3.75298	0.000174747	0.0190724	7	17	47	10	12	17	24	19	13
Shisp_DN16094_c0_g2		PBS_RSV	healthy	70.0576	37.6553	55.6566	0.939218	0.252654	3.71742	0.000201271	0.0213875	4	26	76	24	23	33	24	18	20
Shisp_DN4103_c1_g1		PBS_RSV	healthy	107.598	54.4224	83.9643	0.939263	0.237449	3.95565	7.6327e-05	0.00979568	6	34	75	20	15	16	23	12	13
Shisp_DN46109_c1_g1		PBS_RSV	healthy	55.4466	28.6616	43.5421	0.94171	0.258848	3.63808	0.000274683	0.0277524	5	10	24	32	31	24	7	33	0
Shisp_DN2581_c1_g1		PBS_RSV	healthy	214.61	108.761	167.566	0.956403	0.272791	3.50599	0.000454916	0.0411304	9	82	149	67	78	71	93	46	39
Shisp_DN14966_c0_g2		PBS_RSV	healthy	241.542	124.235	189.405	0.958186	0.25046	3.8257	0.000130402	0.0150313	2	21	42	33	22	17	19	26	7
Shisp_DN33448_c1_g1		PBS_RSV	healthy	91.2955	47.0405	71.6266	0.961838	0.242984	3.95844	7.54419e-05	0.00970808	7	29	86	16	9	36	11	10	5
Shisp_DN26269_c0_g1		PBS_RSV	healthy	117.831	59.3343	91.8326	0.961999	0.25707	3.74217	0.00018244	0.019763	9	16	96	24	15	21	17	17	18
Shisp_DN33867_c0_g1		PBS_RSV	healthy	550.463	282.986	431.584	0.965971	0.270618	3.5695	0.000357668	0.0340835	5	23	59	39	31	79	44	20	26
Shisp_DN41525_c8_g1		PBS_RSV	healthy	35.9704	18.5551	28.2303	0.966299	0.267444	3.61309	0.000302573	0.0299979	17	62	61	32	34	40	43	28	20
Shisp_DN4492_c8_g1		PBS_RSV	healthy	51.3419	25.5704	39.8879	0.972798	0.233302	4.1697	3.04997e-05	0.00457404	13	39	126	40	18	45	31	19	33
Shisp_DN7952_c0_g1		PBS_RSV	healthy	624.256	316.172	487.33	0.973427	0.257414	3.78156	0.00015585	0.0173295	0	0	42	0	4	21	9	13	23
Shisp_DN177057_c5_g1		PBS_RSV	healthy	49.9911	25.987	39.3226	0.976859	0.241453	4.04575	5.21565e-05	0.00721088	8	32	23	27	28	23	30	24	21
Shisp_DN16121_c0_g1		PBS_RSV	healthy	196.018	97.3978	152.187	0.977518	0.199085	4.91006	9.10466e-07	0.000215076	25	66	86	60	49	34	49	16	51
Shisp_DN5815_c2_g1		PBS_RSV	healthy	279.239	140.345	217.508	0.980203	0.259782	3.77318	0.000161179	0.017804	10	34	72	45	29	52	51	32	42
DN1236_c0_g1	CLC2E	PBS_RSV	healthy	389.583	197.795	304.344	0.980433	0.187754	5.2219	1.77092e-07	4.76492e-05	36	63	221	82	50	72	105	124	92
Shisp_DN89368_c0_g1		PBS_RSV	healthy	209.821	106.559	163.927	0.987313	0.169435	5.82709	5.64008e-09	2.04164e-06	13	42	15	33	4	22	24	9	10
Shisp_DN9152_c0_g1		PBS_RSV	healthy	1300.54	651.928	1012.27	0.993447	0.263821	3.76562	0.000166139	0.0182318	8	27	118	47	22	34	31	17	15
Shisp_DN7065_c12_g1		PBS_RSV	healthy	41.7921	20.2709	32.2272	0.995288	0.246473	4.03812	5.38816e-05	0.007357	0	42	56	62	45	13	78	10	11
Shisp_DN32590_c0_g1		PBS_RSV	healthy	44.3869	22.3471	34.5914	0.997317	0.251897	3.95922	7.51936e-05	0.00968852	5	29	72	25	17	15	16	16	14
Shisp_DN1573_c4_g1		PBS_RSV	healthy	79.3484	40.3416	62.012	0.998904	0.199052	5.01831	5.21268e-07	0.00012984	7	37	75	38	20	28	29	22	25
Shisp_DN22537_c0_g3		PBS_RSV	healthy	55.4248	26.9765	42.7811	1.00092	0.226552	4.41804	9.95997e-06	0.00172805	14	35	129	47	24	44	39	50	20
Shisp_DN25518_c0_g2		PBS_RSV	healthy	42.8454	20.6567	32.9838	1.00175	0.260916	3.83935	0.000123361	0.0144684	9	39	30	38	15	15	20	25	23
Shisp_DN18337_c0_g1		PBS_RSV	healthy	137.824	66.8937	106.3	1.0047	0.176569	5.69012	1.2695e-08	4.36006e-06	9	16	67	18	9	32	7	13	18
Shisp_DN8768_c23_g1		PBS_RSV	healthy	99.704	47.6616	76.574	1.01055	0.191206	5.28511	1.25628e-07	3.51165e-05	20	75	179	83	70	83	49	56	61
Shisp_DN9490_c8_g1		PBS_RSV	healthy	145.353	72.1848	112.834	1.0156	0.223467	4.54474	5.50022e-06	0.00102119	1	14	63	18	7	25	16	18	16
Shisp_DN39233_c2_g1		PBS_RSV	healthy	70.4885	33.9176	54.2348	1.01711	0.243686	4.17387	2.99468e-05	0.00450455	0	47	0	27	12	16	0	0	14
Shisp_DN2263_c12_g1		PBS_RSV	healthy	62.2507	29.9468	47.8934	1.02166	0.231959	4.40449	1.06034e-05	0.00182396	9	24	89	30	21	22	19	16	17
Shisp_DN1557_c1_g1		PBS_RSV	healthy	1888.75	928.503	1461.97	1.02565	0.228241	4.49371	6.99929e-06	0.00126908	9	22	42	19	18	21	15	11	17
Shisp_DN34660_c1_g1		PBS_RSV	healthy	138.415	66.8326	106.6	1.02593	0.253153	4.0526	5.06516e-05	0.00703044	7	31	58	33	19	21	28	34	18
Shisp_DN100597_c0_g1		PBS_RSV	healthy	78.7291	38.3884	60.7999	1.02639	0.244174	4.20353	2.62789e-05	0.00400067	14	33	105	55	32	38	39	34	31
Shisp_DN69818_c0_g1		PBS_RSV	healthy	1125.59	549.446	869.527	1.03144	0.266828	3.86557	0.000110829	0.0132771	8	13	60	27	19	13	17	13	9
Shisp_DN6866_c0_g1		PBS_RSV	healthy	262.44	126.226	201.901	1.03639	0.199438	5.19654	2.03028e-07	5.40495e-05	7	21	69	5	12	19	39	9	10
Shisp_DN18849_c7_g1		PBS_RSV	healthy	39.6558	19.9878	30.9144	1.04025	0.254362	4.08965	4.32016e-05	0.00612306	0	32	52	0	12	33	29	13	0
Shisp_DN67652_c0_g2		PBS_RSV	healthy	37.3718	17.7521	28.6519	1.04111	0.279293	3.72766	0.000193265	0.0206896	5	13	37	0	3	0	4	22	16
Shisp_DN8486_c4_g1		PBS_RSV	healthy	374.781	182.717	289.419	1.04611	0.166671	6.2765	3.4628e-10	1.60582e-07	5	13	60	14	12	22	22	16	12
Shisp_DN16269_c0_g1		PBS_RSV	healthy	29.3042	14.2126	22.5968	1.0477	0.303151	3.45602	0.000548212	0.0472017	21	69	139	53	74	130	56	84	68
Shisp_DN97132_c0_g1		PBS_RSV	healthy	321.098	153.438	246.583	1.05009	0.267856	3.92037	8.84123e-05	0.0109974	6	53	83	37	41	37	4	28	21
Shisp_DN1163_c8_g1		PBS_RSV	healthy	37.8099	18.416	29.1904	1.05128	0.261971	4.01299	5.99549e-05	0.00802296	42	102	173	83	66	68	76	57	65
Shisp_DN8501_c4_g1		PBS_RSV	healthy	69.0648	32.0829	52.6284	1.0519	0.228396	4.6056	4.11286e-06	0.00080065	0	24	91	23	16	32	10	35	24
Shisp_DN16071_c0_g2		PBS_RSV	healthy	66.5024	30.9136	50.6852	1.05832	0.256666	4.12334	3.7342e-05	0.00543024	28	51	76	35	59	32	43	39	30
Shisp_DN23847_c0_g1		PBS_RSV	healthy	53.0466	24.8297	40.5057	1.05931	0.233174	4.54301	5.54564e-06	0.00102773	45	107	114	64	74	58	66	53	64
Shisp_DN29844_c2_g1		PBS_RSV	healthy	215.183	103.325	165.468	1.05987	0.234344	4.52271	6.10542e-06	0.00111504	8	16	42	31	13	12	19	7	12
Shisp_DN25435_c0_g1		PBS_RSV	healthy	704.114	335.993	540.505	1.06111	0.27178	3.90428	9.45066e-05	0.0116404	4	30	56	29	35	39	33	25	29
Shisp_DN2552_c0_g1		PBS_RSV	healthy	528.724	251.909	405.695	1.06117	0.278468	3.81074	0.000138551	0.0156911	7	11	40	44	17	6	30	9	5
Shisp_DN4341_c4_g2		PBS_RSV	healthy	50.5181	24.2795	38.8565	1.06146	0.262924	4.03713	5.41088e-05	0.00737801	43	101	185	91	90	89	76	74	62
Shisp_DN3895_c2_g1		PBS_RSV	healthy	57.4862	26.789	43.843	1.06467	0.299757	3.55177	0.000382642	0.0357485	6	26	87	32	13	26	32	23	24
Shisp_DN15377_c0_g1		PBS_RSV	healthy	101.208	47.7365	77.4429	1.06611	0.294551	3.61944	0.000295239	0.0294449	15	59	195	37	47	44	45	44	50
Shisp_DN251911_c0_g1		PBS_RSV	healthy	53.0369	25.1686	40.651	1.07523	0.244805	4.39218	1.12219e-05	0.00192051	0	56	122	46	14	0	32	0	17
Shisp_DN782_c1_g2		PBS_RSV	healthy	254.289	118.782	194.064	1.08095	0.282405	3.82765	0.000129372	0.0149468	13	43	31	23	42	40	8	7	28
Shisp_DN38037_c9_g1		PBS_RSV	healthy	62.6838	30.0402	48.1756	1.08369	0.28517	3.80017	0.000144599	0.0162581	101	191	197	151	123	154	143	145	128
Shisp_DN2259_c60_g1		PBS_RSV	healthy	50.1766	22.8651	38.0381	1.08448	0.2904	3.73443	0.000188143	0.020249	5	43	22	14	16	24	14	7	11
DN1367_c0_g2	IRF9	PBS_RSV	healthy	110.132	50.6956	83.7158	1.08659	0.263612	4.12194	3.757e-05	0.00545551	1	13	59	5	6	22	13	6	7
Shisp_DN12997_c11_g1		PBS_RSV	healthy	68.0372	31.9633	52.0043	1.08712	0.316066	3.43954	0.000582714	0.049484	1	22	16	11	27	15	34	17	15
Shisp_DN1230_c21_g1		PBS_RSV	healthy	56.1058	26.2813	42.8505	1.09407	0.235927	4.63733	3.5294e-06	0.000699141	163	422	1101	419	356	342	365	268	275
Shisp_DN330724_c0_g1		PBS_RSV	healthy	62.413	29.0187	47.5711	1.09508	0.296676	3.69117	0.000223224	0.0234478	17	39	41	45	53	46	26	33	15
Shisp_DN40092_c1_g1		PBS_RSV	healthy	591.118	274.9	450.577	1.09721	0.309637	3.54355	0.000394773	0.0366226	16	32	27	32	27	15	34	10	24
Shisp_DN4596_c9_g1		PBS_RSV	healthy	108.275	49.3362	82.0797	1.10124	0.245177	4.49163	7.06791e-06	0.00127844	13	57	95	47	21	47	39	46	64
Shisp_DN17182_c0_g1		PBS_RSV	healthy	110.925	49.98	83.8381	1.10592	0.264918	4.17459	2.98525e-05	0.00449965	8	26	72	26	23	20	21	21	16
Shisp_DN3425_c0_g1		PBS_RSV	healthy	248.212	113.108	188.166	1.11318	0.22746	4.89398	9.88182e-07	0.0002286	7	27	49	17	11	21	11	16	12
Shisp_DN9355_c3_g1		PBS_RSV	healthy	54.8909	25.0392	41.6235	1.1141	0.296804	3.75365	0.000174278	0.0190419	6	24	53	41	12	29	46	17	9
Shisp_DN2588_c7_g1		PBS_RSV	healthy	291.097	135.375	221.887	1.11454	0.307177	3.62832	0.000285266	0.0286777	5	21	62	28	19	26	23	22	19
Shisp_DN21892_c1_g1		PBS_RSV	healthy	57.2934	26.5305	43.621	1.11496	0.248111	4.4938	6.99629e-06	0.00126908	11	32	96	49	31	44	38	34	34
Shisp_DN5430_c1_g1		PBS_RSV	healthy	28.9647	12.9023	21.8258	1.12015	0.305335	3.66859	0.000243891	0.0252109	7	53	65	9	33	44	29	17	0
Shisp_DN82483_c0_g1		PBS_RSV	healthy	29.1195	13.4753	22.1665	1.12202	0.293105	3.82803	0.00012917	0.0149407	32	82	68	52	71	62	81	50	59
Shisp_DN7150_c5_g1		PBS_RSV	healthy	43.7138	20.7843	33.5229	1.1239	0.321512	3.49567	0.000472878	0.0422358	13	55	92	44	34	52	42	36	28
Shisp_DN239065_c0_g1		PBS_RSV	healthy	36.4101	16.9181	27.747	1.12599	0.276097	4.07825	4.53753e-05	0.00638617	5	7	11	19	11	7	13	30	20
Shisp_DN1854_c17_g1		PBS_RSV	healthy	62.6019	29.2025	47.7577	1.12927	0.232621	4.85457	1.20647e-06	0.000270998	103	300	604	366	297	365	339	366	203
Shisp_DN3174_c0_g3		PBS_RSV	healthy	148.737	68.3376	113.004	1.13914	0.244981	4.64991	3.3208e-06	0.000664291	14	54	78	41	41	45	44	41	45
Shisp_DN5511_c6_g1		PBS_RSV	healthy	122.932	54.6185	92.5706	1.14029	0.193956	5.87911	4.12469e-09	1.54876e-06	96	201	302	189	187	159	139	138	120
Shisp_DN9128_c8_g1		PBS_RSV	healthy	306.79	138.199	231.861	1.14408	0.318331	3.59398	0.00032566	0.0316936	3	20	39	9	13	27	16	12	22
Shisp_DN898_c1_g1		PBS_RSV	healthy	717.87	325.677	543.562	1.14464	0.203736	5.61823	1.92924e-08	6.26256e-06	12	81	137	41	42	123	61	17	54
DN110187_c2_g1	Tm1	PBS_RSV	healthy	43.6179	20.288	33.2491	1.15048	0.250248	4.59738	4.27834e-06	0.000824768	8	26	72	22	17	31	30	15	14
Shisp_DN7653_c15_g1		PBS_RSV	healthy	29.8904	13.5405	22.6238	1.15333	0.306154	3.76717	0.00016511	0.0181585	15	66	119	51	34	59	33	24	29
Shisp_DN686_c25_g1		PBS_RSV	healthy	32.3724	14.3849	24.378	1.15346	0.3254	3.54475	0.000392979	0.0365435	3	36	86	21	8	13	15	15	19
Shisp_DN75582_c2_g1		PBS_RSV	healthy	55.332	24.0924	41.4478	1.1556	0.257308	4.49111	7.08513e-06	0.00127844	4	29	26	25	12	25	25	25	13
Shisp_DN6627_c37_g1		PBS_RSV	healthy	49.2335	21.9184	37.0935	1.15851	0.331102	3.49895	0.0004671	0.0419681	8	21	57	29	14	19	15	16	16
Shisp_DN2680_c18_g1		PBS_RSV	healthy	321.186	141.145	241.168	1.16336	0.155071	7.50212	6.27941e-14	5.54296e-11	13	49	77	45	33	33	41	36	33
Shisp_DN10870_c3_g2		PBS_RSV	healthy	36.5745	16.3616	27.591	1.17162	0.31697	3.69631	0.000218754	0.0230505	0	0	42	62	0	0	28	32	45
Shisp_DN971_c1_g1		PBS_RSV	healthy	389.711	171.487	292.723	1.17207	0.272606	4.2995	1.71187e-05	0.00274745	3	18	155	64	31	46	69	19	33
Shisp_DN6287_c6_g1		PBS_RSV	healthy	48.2912	21.7303	36.4864	1.1774	0.334587	3.51896	0.000433237	0.0393471	5	17	39	16	9	20	17	7	20
Shisp_DN3424_c0_g1		PBS_RSV	healthy	88.0682	37.6213	65.6473	1.17876	0.270977	4.35003	1.36119e-05	0.00223453	0	49	227	64	62	37	54	16	21
Shisp_DN113_c13_g1		PBS_RSV	healthy	110.744	47.9094	82.8175	1.18133	0.21596	5.47014	4.49672e-08	1.36297e-05	5	27	25	14	19	23	20	20	12
Shisp_DN4682_c6_g1		PBS_RSV	healthy	102.874	44.2471	76.8175	1.18438	0.279905	4.23137	2.32276e-05	0.00359598	10	14	65	37	22	23	17	19	14
Shisp_DN145_c0_g6		PBS_RSV	healthy	30.7058	13.8999	23.2365	1.18741	0.33086	3.58886	0.000332122	0.032198	12	6	17	11	33	26	23	0	23
Shisp_DN119002_c0_g1		PBS_RSV	healthy	25.4918	11.2199	19.1487	1.18866	0.329885	3.60327	0.00031424	0.0308808	4	16	41	10	4	23	5	9	8
Shisp_DN73783_c0_g1		PBS_RSV	healthy	200.649	87.9083	150.542	1.1913	0.214441	5.55537	2.77021e-08	8.65733e-06	8	34	43	48	20	22	8	11	8
Shisp_DN17044_c5_g1		PBS_RSV	healthy	27.3823	11.7895	20.4522	1.19338	0.341839	3.49106	0.000481102	0.0428436	0	13	40	0	0	0	23	0	0
Shisp_DN4132_c0_g2		PBS_RSV	healthy	47.7173	20.294	35.5292	1.19446	0.247947	4.8174	1.45444e-06	0.000323091	0	12	73	52	9	12	0	10	11
Shisp_DN34843_c0_g1		PBS_RSV	healthy	1396.44	604.375	1044.41	1.20474	0.20442	5.89347	3.78175e-09	1.43067e-06	11	33	87	34	22	37	36	38	32
Shisp_DN1035_c8_g1		PBS_RSV	healthy	34.6621	15.1739	26.0007	1.20537	0.327076	3.68528	0.000228449	0.0238969	10	50	104	59	50	50	45	49	34
Shisp_DN55870_c0_g2		PBS_RSV	healthy	73.7662	31.5756	55.0148	1.20875	0.325813	3.70995	0.000207298	0.0219584	0	37	155	11	37	20	56	20	23
DN105587_c2_g1	LORF1	PBS_RSV	healthy	61.6807	27.0844	46.3046	1.20961	0.350125	3.4548	0.000550695	0.0473645	6	12	65	28	25	39	12	21	6
Shisp_DN8607_c8_g1		PBS_RSV	healthy	111.073	46.9895	82.5917	1.20962	0.267326	4.52489	6.04281e-06	0.00110759	6	27	49	35	16	18	29	23	17
Shisp_DN9633_c1_g1		PBS_RSV	healthy	3177.9	1369.35	2374.1	1.21377	0.324421	3.74135	0.000183035	0.0198052	14	50	44	26	6	38	27	6	27
Shisp_DN5119_c2_g1		PBS_RSV	healthy	122.559	52.8896	91.5946	1.21904	0.329629	3.69821	0.000217121	0.0229354	0	30	115	26	23	16	54	0	0
Shisp_DN181858_c0_g1		PBS_RSV	healthy	596.692	254.921	444.794	1.22192	0.343284	3.55949	0.00037157	0.035109	20	64	92	60	52	25	44	31	41
DN11370_c1_g2	CATS	PBS_RSV	healthy	473.087	201.254	352.272	1.22326	0.224052	5.45969	4.76961e-08	1.43702e-05	11	25	73	41	31	4	47	29	16
Shisp_DN14161_c3_g1		PBS_RSV	healthy	189.189	81.0686	141.135	1.22486	0.249458	4.91006	9.10486e-07	0.000215076	11	51	105	48	20	24	57	22	22
DN10607_c6_g1	TOP2A	PBS_RSV	healthy	28.2201	11.7497	20.8999	1.22626	0.329461	3.72202	0.000197633	0.0210453	0	0	37	0	18	37	0	10	0
Shisp_DN5714_c0_g1		PBS_RSV	healthy	45.4056	19.8071	34.0285	1.22774	0.288969	4.24868	2.15035e-05	0.00336531	0	22	87	100	9	46	20	37	31
Shisp_DN6024_c0_g1		PBS_RSV	healthy	150.387	63.08	111.584	1.23008	0.355747	3.45773	0.000544741	0.0469728	5	11	33	14	11	21	11	14	10
Shisp_DN11394_c1_g3		PBS_RSV	healthy	33.7744	14.4208	25.1728	1.23121	0.31342	3.92831	8.55447e-05	0.010747	8	17	61	25	16	19	19	21	16
Shisp_DN13156_c7_g1		PBS_RSV	healthy	45.3961	19.7567	34.0008	1.23745	0.248432	4.98104	6.32436e-07	0.000155604	12	30	78	38	33	36	35	25	34
Shisp_DN48204_c1_g1		PBS_RSV	healthy	34.2262	13.6762	25.0928	1.23766	0.347845	3.55807	0.000373594	0.0351894	5	8	101	12	17	17	13	22	18
Shisp_DN12309_c12_g1		PBS_RSV	healthy	205.724	87.4713	153.167	1.23802	0.316827	3.90755	9.32353e-05	0.0115545	0	11	17	5	0	47	16	5	27
Shisp_DN63635_c0_g1		PBS_RSV	healthy	81.1519	33.7521	60.0853	1.24011	0.325433	3.81063	0.000138615	0.0156911	1	27	81	29	31	24	22	28	9
Shisp_DN8006_c0_g2		PBS_RSV	healthy	80.4096	33.8887	59.7337	1.24057	0.238453	5.20258	1.96545e-07	5.26018e-05	27	70	148	62	56	50	48	48	42
Shisp_DN77451_c1_g1		PBS_RSV	healthy	337.702	141.842	250.653	1.2423	0.356813	3.48166	0.000498315	0.0439487	0	0	62	32	0	19	0	0	17
Shisp_DN6782_c4_g1		PBS_RSV	healthy	30.3391	12.5467	22.4313	1.24446	0.303874	4.09532	4.21593e-05	0.00598376	6	73	100	53	19	52	30	16	17
Shisp_DN6237_c3_g2		PBS_RSV	healthy	30.9397	12.4058	22.7024	1.24688	0.331067	3.76624	0.000165725	0.0182063	3	15	53	19	21	9	14	22	25
Shisp_DN109782_c5_g1		PBS_RSV	healthy	96.0047	40.9606	71.5407	1.24939	0.338237	3.69382	0.000220912	0.0232535	13	46	54	34	26	40	36	21	13
Shisp_DN6685_c4_g1		PBS_RSV	healthy	72.9229	30.7849	54.1949	1.25034	0.202393	6.17777	6.50143e-10	2.85694e-07	11	40	121	36	36	53	37	36	36
Shisp_DN4683_c15_g1		PBS_RSV	healthy	94.8861	40.016	70.4994	1.25137	0.317501	3.9413	8.10422e-05	0.0102841	37	115	102	134	137	106	115	114	39
Shisp_DN2127_c48_g1		PBS_RSV	healthy	33.3055	14.2872	24.8529	1.25486	0.313321	4.00502	6.20127e-05	0.00820018	15	82	169	60	41	100	71	52	71
Shisp_DN443_c3_g1		PBS_RSV	healthy	92.856	39.6006	69.1869	1.2558	0.344681	3.64335	0.000269108	0.0273263	2	9	37	39	15	15	21	13	17
Shisp_DN7061_c0_g1		PBS_RSV	healthy	598.235	247.098	442.174	1.26914	0.281127	4.51449	6.34707e-06	0.00115707	15	35	194	58	36	38	64	18	49
Shisp_DN71284_c0_g1		PBS_RSV	healthy	61.0484	24.2186	44.6796	1.26992	0.276711	4.58933	4.44663e-06	0.00084747	0	11	34	10	17	11	0	27	10
Shisp_DN814_c0_g2		PBS_RSV	healthy	49.6434	21.1332	36.9722	1.27067	0.332926	3.81667	0.000135264	0.0154502	70	100	479	134	84	248	136	115	58
Shisp_DN112755_c6_g1		PBS_RSV	healthy	998.316	412.142	737.794	1.27082	0.174399	7.28684	3.17305e-13	2.53416e-10	77	125	136	88	124	75	95	77	88
Shisp_DN90661_c0_g1		PBS_RSV	healthy	71.1705	28.9013	52.3842	1.27486	0.277375	4.59616	4.30341e-06	0.000826435	8	12	44	16	5	0	34	15	0
Shisp_DN8737_c1_g1		PBS_RSV	healthy	138.849	56.6391	102.311	1.27592	0.29336	4.34931	1.36566e-05	0.00223521	10	15	18	15	27	15	17	22	12
Shisp_DN556_c5_g1		PBS_RSV	healthy	431.907	176.555	318.417	1.27766	0.205092	6.22967	4.67413e-10	2.12831e-07	3	48	79	39	29	46	33	34	35
Shisp_DN7334_c0_g2		PBS_RSV	healthy	186.306	76.6586	137.574	1.27826	0.3369	3.79418	0.00014813	0.0166179	9	24	45	27	17	24	25	18	23
Shisp_DN1908_c0_g1		PBS_RSV	healthy	93.7392	38.2988	69.0991	1.28426	0.206778	6.21082	5.2708e-10	2.35734e-07	13	49	153	44	43	34	23	43	27
Shisp_DN78544_c0_g1		PBS_RSV	healthy	56.7554	22.2297	41.4106	1.28689	0.370205	3.47616	0.000508656	0.044682	11	33	41	0	7	0	0	0	25
Shisp_DN3276_c9_g1		PBS_RSV	healthy	42.8574	17.9349	31.7807	1.28895	0.281377	4.58085	4.63085e-06	0.000877594	22	17	37	31	30	16	10	40	31
Shisp_DN643_c5_g1		PBS_RSV	healthy	46.3042	18.1627	33.7969	1.28963	0.283361	4.55119	5.33426e-06	0.000995893	4	23	34	19	14	6	10	12	20
DN145410_c0_g1	RN213	PBS_RSV	healthy	54.73	22.8028	40.5401	1.29291	0.239142	5.40645	6.42857e-08	1.85893e-05	2	19	49	17	13	22	7	11	4
Shisp_DN104487_c0_g1		PBS_RSV	healthy	40.6688	16.6325	29.986	1.2938	0.338251	3.82496	0.000130795	0.0150494	99	227	156	117	178	98	128	108	106
Shisp_DN1613_c4_g1		PBS_RSV	healthy	431.248	174.88	317.307	1.30322	0.276753	4.70897	2.48974e-06	0.000518722	230	339	213	171	261	167	176	170	200
Shisp_DN4254_c13_g1		PBS_RSV	healthy	24.4986	10.3613	18.2154	1.30404	0.346839	3.75977	0.000170066	0.0186222	88	139	126	80	97	82	85	85	86
Shisp_DN212_c43_g1		PBS_RSV	healthy	56.3818	22.5971	41.3664	1.30565	0.218755	5.96854	2.39384e-09	9.55921e-07	23	71	116	76	42	37	40	0	25
Shisp_DN3945_c9_g1		PBS_RSV	healthy	56.8712	22.2788	41.4968	1.31011	0.232417	5.63689	1.73148e-08	5.67554e-06	19	30	224	72	16	84	37	66	57
Shisp_DN46084_c0_g4		PBS_RSV	healthy	40.4507	17.0649	30.057	1.31132	0.272285	4.81598	1.46477e-06	0.000324669	11	18	72	17	16	21	18	15	14
Shisp_DN4751_c26_g1		PBS_RSV	healthy	38.9897	16.129	28.8294	1.31196	0.379905	3.45339	0.000553587	0.0475725	5	14	73	20	14	22	10	14	18
DN1111_c0_g1	SP100	PBS_RSV	healthy	263.329	104.74	192.845	1.31243	0.150325	8.73067	2.53171e-18	3.44279e-15	153	408	740	325	255	282	292	258	246
Shisp_DN3438_c6_g1		PBS_RSV	healthy	50.4776	20.2467	37.0416	1.31253	0.273611	4.79707	1.61e-06	0.000349922	0	28	43	0	7	0	23	8	17
Shisp_DN62654_c3_g1		PBS_RSV	healthy	27.073	11.2558	20.0431	1.31594	0.372925	3.5287	0.000417601	0.0382377	8	37	106	40	37	59	30	32	34
Shisp_DN9870_c2_g1		PBS_RSV	healthy	37.3426	15.4615	27.6177	1.31717	0.307829	4.27889	1.87829e-05	0.00299545	10	17	50	25	15	22	29	26	28
Shisp_DN81793_c0_g1		PBS_RSV	healthy	32.3355	13.3814	23.9114	1.31854	0.359427	3.66846	0.000244016	0.0252109	0	16	47	9	13	24	9	18	7
Shisp_DN3174_c2_g1		PBS_RSV	healthy	332.795	132.571	243.806	1.31904	0.357634	3.68823	0.000225818	0.0236956	19	37	70	35	24	33	20	26	31
Shisp_DN177831_c1_g1		PBS_RSV	healthy	4350.15	1741.93	3190.94	1.31974	0.328704	4.01498	5.94497e-05	0.00798721	0	0	64	12	10	28	12	22	12
Shisp_DN7761_c2_g2		PBS_RSV	healthy	22.1301	8.38855	16.0228	1.32092	0.376908	3.50461	0.000457269	0.041269	28	81	93	50	62	70	54	52	57
Shisp_DN1256_c0_g1		PBS_RSV	healthy	162.798	65.6772	119.633	1.32105	0.236028	5.59698	2.18118e-08	6.96801e-06	20	29	77	55	30	36	22	23	18
Shisp_DN18983_c0_g1		PBS_RSV	healthy	41.5695	16.0181	30.2133	1.32145	0.288696	4.5773	4.71015e-06	0.000887607	16	43	170	55	48	78	44	24	46
Shisp_DN5676_c0_g1		PBS_RSV	healthy	31.3466	12.3957	22.924	1.32235	0.336796	3.92627	8.62725e-05	0.0108249	36	61	69	53	44	51	116	23	118
Shisp_DN24566_c0_g2		PBS_RSV	healthy	67.3908	27.4058	49.6197	1.32582	0.259751	5.1042	3.32193e-07	8.59346e-05	13	40	79	45	44	42	19	8	28
Shisp_DN7385_c1_g2		PBS_RSV	healthy	278.675	109.437	203.458	1.32829	0.189075	7.02524	2.13703e-12	1.4831e-09	0	0	46	0	0	0	13	24	0
Shisp_DN20047_c16_g1		PBS_RSV	healthy	45.5097	17.8243	33.2051	1.3287	0.382164	3.47678	0.000507465	0.0446383	27	67	78	53	32	53	39	44	43
Shisp_DN35_c52_g1		PBS_RSV	healthy	25.138	10.2761	18.5327	1.32938	0.376692	3.52908	0.000417002	0.0382176	6	32	47	14	7	37	47	40	22
Shisp_DN5416_c34_g1		PBS_RSV	healthy	56.31	21.351	40.7726	1.32985	0.349417	3.80591	0.000141284	0.0159388	8	27	44	22	15	25	23	23	18
Shisp_DN287189_c0_g1		PBS_RSV	healthy	602.391	238.848	440.816	1.33	0.370163	3.59302	0.000326865	0.0317801	0	0	0	28	13	0	15	40	15
Shisp_DN129994_c0_g1		PBS_RSV	healthy	41.3427	16.6777	30.3805	1.33039	0.285222	4.66442	3.09489e-06	0.000626474	12	43	109	52	32	61	49	48	37
Shisp_DN80626_c2_g4		PBS_RSV	healthy	49.6693	19.9009	36.4389	1.3324	0.303552	4.38937	1.13678e-05	0.0019356	292	536	393	297	409	250	272	283	296
Shisp_DN3019_c1_g1		PBS_RSV	healthy	877.545	347.134	641.807	1.33382	0.339845	3.92478	8.68104e-05	0.0108789	0	19	75	14	4	47	15	17	8
DN10103_c0_g1	LEG9	PBS_RSV	healthy	45.7566	17.3461	33.1297	1.33488	0.287645	4.6407	3.47232e-06	0.000690553	13	51	44	24	60	29	36	50	31
Shisp_DN58989_c0_g1		PBS_RSV	healthy	24.0187	9.36064	17.504	1.33506	0.358692	3.72203	0.000197625	0.0210453	6	28	57	27	15	18	16	15	19
Shisp_DN15573_c0_g1		PBS_RSV	healthy	174.222	67.5822	126.826	1.33552	0.198336	6.73361	1.65501e-11	9.79671e-09	1	19	35	9	12	25	22	13	7
Shisp_DN41635_c0_g1		PBS_RSV	healthy	37.3121	14.3415	27.1029	1.33595	0.301699	4.4281	9.50687e-06	0.00165515	10	18	103	34	13	17	15	9	42
Shisp_DN31361_c0_g1		PBS_RSV	healthy	55.6392	22.6018	40.9559	1.33724	0.381171	3.50824	0.000451082	0.0408205	11	33	43	34	31	54	29	22	21
Shisp_DN176_c4_g6		PBS_RSV	healthy	36.0272	14.2196	26.3349	1.33798	0.340373	3.93091	8.46254e-05	0.0106581	10	37	83	40	29	43	31	30	27
Shisp_DN7287_c10_g1		PBS_RSV	healthy	41.0524	15.8937	29.8707	1.34057	0.331648	4.04215	5.29629e-05	0.00725718	36	124	140	79	77	103	65	84	61
Shisp_DN6353_c1_g1		PBS_RSV	healthy	178.247	69.0636	129.721	1.34464	0.245699	5.4727	4.43224e-08	1.34931e-05	0	5	65	15	27	22	20	14	10
Shisp_DN23606_c1_g1		PBS_RSV	healthy	31.7228	12.2535	23.0698	1.34483	0.315436	4.26341	2.01327e-05	0.00318046	9	49	121	33	25	37	40	37	34
Shisp_DN58833_c0_g3		PBS_RSV	healthy	71.6613	28.2296	52.3583	1.34504	0.225582	5.96257	2.48306e-09	9.87629e-07	4	18	51	28	19	18	21	12	15
DN1171_c0_g2	GBP6	PBS_RSV	healthy	400.443	157.006	292.249	1.34563	0.206091	6.52928	6.60863e-11	3.57541e-08	0	39	89	0	23	31	9	0	34
Shisp_DN40950_c1_g2		PBS_RSV	healthy	37.3038	14.3395	27.0975	1.34611	0.354989	3.79197	0.000149455	0.016748	5	22	33	20	18	23	28	6	7
Shisp_DN2259_c62_g1		PBS_RSV	healthy	95.9452	36.9373	69.7195	1.34738	0.372035	3.62164	0.000292746	0.0292833	0	26	58	23	21	20	18	22	12
Shisp_DN41296_c1_g2		PBS_RSV	healthy	28.3216	10.8697	20.5652	1.35136	0.382605	3.53201	0.000412418	0.0379357	6	27	41	22	12	18	18	19	21
Shisp_DN24386_c10_g1		PBS_RSV	healthy	50.4685	19.5354	36.7204	1.35558	0.387917	3.49451	0.00047493	0.042369	5	28	26	32	20	33	32	20	23
Shisp_DN2448_c1_g1		PBS_RSV	healthy	70.8546	26.6301	51.1993	1.35681	0.249291	5.44267	5.24891e-08	1.55352e-05	9	14	111	0	54	14	50	34	38
Shisp_DN15764_c1_g2		PBS_RSV	healthy	194.504	74.4089	141.128	1.35798	0.184267	7.36962	1.71115e-13	1.43494e-10	3	27	36	14	17	20	20	19	14
Shisp_DN6417_c13_g1		PBS_RSV	healthy	51.71	20.1623	37.6888	1.3581	0.35586	3.81638	0.000135422	0.0154506	3	5	24	24	9	23	25	5	15
Shisp_DN46870_c1_g1		PBS_RSV	healthy	22.8511	8.81433	16.6125	1.35875	0.370059	3.67171	0.00024093	0.0249431	0	9	37	7	33	4	33	12	16
Shisp_DN3002_c11_g1		PBS_RSV	healthy	24.4674	9.53821	17.8322	1.36075	0.383823	3.54525	0.000392241	0.0365136	6	47	87	34	44	49	70	54	9
Shisp_DN2604_c1_g1		PBS_RSV	healthy	441.895	170.97	321.484	1.36314	0.36981	3.68605	0.000227762	0.0238498	14	59	89	47	23	100	62	43	48
Shisp_DN6674_c1_g1		PBS_RSV	healthy	258.567	99.3872	187.821	1.36496	0.317984	4.29253	1.76649e-05	0.00283061	12	48	42	30	20	20	59	37	27
DN1194_c2_g3	TR30A	PBS_RSV	healthy	243.886	93.3227	176.969	1.3661	0.189394	7.21303	5.47205e-13	4.26862e-10	13	18	101	61	48	36	15	24	17
Shisp_DN3946_c1_g1		PBS_RSV	healthy	228.218	88.4335	166.091	1.36687	0.333595	4.0974	4.17814e-05	0.00594691	5	19	54	20	12	20	18	14	12
Shisp_DN603_c0_g2		PBS_RSV	healthy	48.3424	18.1239	34.912	1.37123	0.281989	4.86273	1.15779e-06	0.000262999	14	43	34	25	32	32	24	20	25
Shisp_DN95_c5_g2		PBS_RSV	healthy	123.289	47.0835	89.42	1.37129	0.310202	4.42065	9.84055e-06	0.00171029	9	22	45	13	22	24	20	17	18
DN11627_c0_g1	TR34A	PBS_RSV	healthy	198.322	75.3088	143.649	1.37289	0.20385	6.73479	1.64162e-11	9.77495e-09	22	63	191	84	44	62	59	52	41
Shisp_DN29407_c0_g2		PBS_RSV	healthy	87.7547	32.6036	63.2431	1.37611	0.238983	5.7582	8.50161e-09	2.9809e-06	7	32	76	27	16	24	21	20	12
Shisp_DN162723_c3_g1		PBS_RSV	healthy	26.6972	10.2887	19.4046	1.37746	0.388615	3.54455	0.000393289	0.0365435	32	78	119	51	60	36	41	41	44
Shisp_DN87330_c0_g1		PBS_RSV	healthy	34.688	12.7156	24.9225	1.37754	0.379848	3.62655	0.000287229	0.0288462	10	31	36	35	11	37	29	16	17
Shisp_DN54463_c0_g1		PBS_RSV	healthy	121.682	45.9136	88.0069	1.37773	0.243807	5.65091	1.59602e-08	5.28314e-06	1	7	28	15	17	27	18	24	12
Shisp_DN32660_c0_g1		PBS_RSV	healthy	154.85	58.0399	111.823	1.37784	0.180973	7.61353	2.66704e-14	2.41788e-11	20	50	104	36	31	43	50	37	39
Shisp_DN18002_c0_g1		PBS_RSV	healthy	32.1451	12.1134	23.2421	1.38559	0.396242	3.49681	0.000470853	0.0421547	0	68	163	57	39	113	114	53	95
Shisp_DN440_c1_g3		PBS_RSV	healthy	42.3942	16.1167	30.7153	1.38723	0.351407	3.94764	7.89258e-05	0.0100663	1	7	118	34	2	7	6	26	17
DN13515_c0_g1	PSME2	PBS_RSV	healthy	776.118	295.042	562.306	1.38867	0.258048	5.38143	7.38945e-08	2.11852e-05	6	0	14	35	7	13	33	22	0
Shisp_DN7388_c0_g1		PBS_RSV	healthy	154.607	58.0735	111.703	1.39005	0.341377	4.07188	4.66347e-05	0.00655425	19	51	126	53	30	56	40	44	43
Shisp_DN39663_c0_g1		PBS_RSV	healthy	50.618	18.7168	36.4397	1.39066	0.320187	4.34327	1.40375e-05	0.00228946	13	51	71	44	32	47	42	44	38
Shisp_DN532129_c0_g1		PBS_RSV	healthy	63.4635	23.8343	45.8505	1.39258	0.227946	6.10923	1.00113e-09	4.26882e-07	6	22	36	20	21	21	15	18	20
Shisp_DN4893_c1_g2		PBS_RSV	healthy	43.5509	16.3544	31.4635	1.39471	0.319193	4.36949	1.24536e-05	0.00207142	8	23	46	26	15	27	20	17	23
Shisp_DN43932_c1_g2		PBS_RSV	healthy	874.542	331.288	633.096	1.39563	0.191215	7.29875	2.90452e-13	2.35711e-10	10	43	61	32	32	34	29	18	36
Shisp_DN5329_c23_g1		PBS_RSV	healthy	44.2986	16.6137	31.9942	1.39726	0.329974	4.23445	2.29113e-05	0.0035577	2	29	56	19	15	18	27	19	10
Shisp_DN2680_c31_g1		PBS_RSV	healthy	46.5178	16.9962	33.3971	1.40239	0.319897	4.38389	1.16578e-05	0.00197449	11	53	149	40	42	37	33	15	16
Shisp_DN13453_c1_g1		PBS_RSV	healthy	604.163	227.375	436.701	1.40281	0.162192	8.64906	5.19248e-18	6.69897e-15	46	106	227	110	94	75	68	65	69
Shisp_DN3132_c37_g1		PBS_RSV	healthy	80.2631	30.8796	58.3149	1.40406	0.239753	5.85629	4.73322e-09	1.75112e-06	0	0	30	13	0	16	0	53	40
Shisp_DN53167_c0_g1		PBS_RSV	healthy	26.9422	9.73211	19.2933	1.4059	0.370409	3.79552	0.000147332	0.0165469	11	26	64	29	13	25	26	16	24
Shisp_DN59422_c0_g2		PBS_RSV	healthy	22.8884	8.25793	16.386	1.40707	0.399557	3.52159	0.000428972	0.0390302	5	13	66	23	10	23	25	25	17
Shisp_DN31795_c11_g1		PBS_RSV	healthy	35.9623	13.7187	26.0762	1.40843	0.313997	4.4855	7.27439e-06	0.00130615	9	45	64	43	21	34	28	23	31
Shisp_DN6013_c0_g2		PBS_RSV	healthy	70.5705	26.3639	50.9231	1.41006	0.392182	3.59543	0.000323854	0.0315483	4	16	41	14	12	22	13	14	14
Shisp_DN19156_c0_g1		PBS_RSV	healthy	35.7253	13.3077	25.7619	1.41063	0.318019	4.43567	9.17849e-06	0.00160911	7	18	68	49	9	23	44	24	10
Shisp_DN3450_c10_g1		PBS_RSV	healthy	78.7489	29.5489	56.8823	1.41236	0.228205	6.189	6.05488e-10	2.68415e-07	17	46	68	34	26	41	29	33	39
Shisp_DN4071_c0_g1		PBS_RSV	healthy	172.648	64.5665	124.612	1.41345	0.308702	4.5787	4.67864e-06	0.000883323	63	135	165	94	85	98	94	99	100
Shisp_DN25482_c13_g1		PBS_RSV	healthy	68.4088	25.3724	49.2815	1.41347	0.302307	4.67562	2.93064e-06	0.00059941	0	0	61	9	23	0	0	0	28
Shisp_DN13179_c5_g1		PBS_RSV	healthy	284.538	106.379	205.356	1.41351	0.347567	4.06687	4.76492e-05	0.0066412	10	40	56	36	55	9	8	13	10
Shisp_DN42360_c8_g1		PBS_RSV	healthy	110.051	41.6074	79.6317	1.41519	0.332557	4.25549	2.08595e-05	0.00328496	8	13	21	12	10	55	24	22	0
DN11487_c0_g1	ELF3	PBS_RSV	healthy	64.3136	23.3165	46.0926	1.41822	0.378986	3.74216	0.000182448	0.019763	0	27	11	37	6	29	26	6	13
Shisp_DN4430_c1_g1		PBS_RSV	healthy	25.4222	9.52655	18.3575	1.41832	0.389399	3.64234	0.000270171	0.0274065	38	104	200	85	72	77	83	80	75
Shisp_DN4366_c0_g2		PBS_RSV	healthy	38.4376	13.8191	27.496	1.41975	0.407288	3.48586	0.000490552	0.0435311	38	77	350	138	69	71	98	73	64
DN152102_c0_g1	LORF1	PBS_RSV	healthy	73.8691	27.7362	53.3656	1.42475	0.394393	3.6125	0.000303257	0.0300362	7	27	31	23	15	23	17	13	17
DN11389_c0_g2	HA12	PBS_RSV	healthy	15313	5690.03	11036.1	1.42805	0.391755	3.64527	0.000267107	0.0272331	21	39	49	43	31	70	27	46	27
Shisp_DN14333_c3_g1		PBS_RSV	healthy	29.8295	11.0262	21.4724	1.42842	0.394997	3.61629	0.000298861	0.0297178	12	19	28	42	26	45	47	24	25
Shisp_DN43915_c0_g1		PBS_RSV	healthy	142.413	51.9067	102.188	1.42877	0.269754	5.29654	1.18014e-07	3.31726e-05	10	114	146	70	80	57	91	75	82
Shisp_DN37192_c1_g1		PBS_RSV	healthy	35.095	12.2143	24.9258	1.43099	0.370743	3.85978	0.000113488	0.0135633	9	27	58	15	20	29	24	12	12
DN109992_c2_g1	LORF2	PBS_RSV	healthy	32.7194	11.8748	23.4552	1.43188	0.410262	3.49015	0.00048275	0.0429446	5	32	88	17	10	30	15	15	15
Shisp_DN501_c101_g1		PBS_RSV	healthy	111.064	41.5673	80.1767	1.43988	0.417186	3.4514	0.000557691	0.0477819	0	19	43	25	0	20	17	31	26
Shisp_DN38836_c3_g1		PBS_RSV	healthy	24.1332	9.17318	17.4843	1.44089	0.376915	3.82286	0.000131912	0.0151533	3	20	30	24	6	16	22	11	10
Shisp_DN10600_c23_g1		PBS_RSV	healthy	53.8417	20.2271	38.9019	1.44421	0.357182	4.04334	5.26957e-05	0.00723433	8	34	38	11	12	9	25	13	17
Shisp_DN42970_c0_g1		PBS_RSV	healthy	42.2364	15.0194	30.1399	1.4446	0.276161	5.231	1.68599e-07	4.56078e-05	3	12	54	16	10	26	16	11	19
Shisp_DN72614_c0_g1		PBS_RSV	healthy	25.7174	9.3628	18.4487	1.44862	0.378617	3.82608	0.000130197	0.015025	17	107	255	99	42	86	36	53	84
Shisp_DN1894_c8_g1		PBS_RSV	healthy	21.3773	7.93075	15.4011	1.45012	0.411475	3.5242	0.000424764	0.0386823	2	26	44	20	7	9	16	31	8
Shisp_DN30528_c1_g1		PBS_RSV	healthy	68.3952	25.0212	49.1178	1.4508	0.263647	5.5028	3.73805e-08	1.16099e-05	7	26	61	32	22	22	23	20	19
Shisp_DN1987_c5_g1		PBS_RSV	healthy	58.4874	20.7625	41.7208	1.45187	0.275733	5.2655	1.39812e-07	3.86519e-05	6	29	36	24	14	17	24	13	14
Shisp_DN74492_c0_g1		PBS_RSV	healthy	41.1572	14.4428	29.2841	1.45252	0.383635	3.7862	0.00015297	0.0170469	9	0	64	12	10	28	24	22	12
Shisp_DN9660_c2_g1		PBS_RSV	healthy	25.2775	9.42332	18.2312	1.45325	0.375917	3.86588	0.00011069	0.0132762	19	81	99	64	50	70	90	63	83
Shisp_DN3729_c33_g1		PBS_RSV	healthy	52.4417	19.4533	37.7802	1.46065	0.313583	4.65794	3.19396e-06	0.000642817	2	10	64	21	13	20	19	16	17
Shisp_DN23430_c2_g1		PBS_RSV	healthy	70.3177	25.6172	50.4508	1.46529	0.238928	6.13276	8.63685e-10	3.7597e-07	9	23	79	16	19	11	23	17	7
Shisp_DN73656_c0_g1		PBS_RSV	healthy	27.0221	9.58595	19.2727	1.46655	0.39085	3.75221	0.000175279	0.0191098	8	35	56	58	25	45	28	37	49
Shisp_DN636_c12_g1		PBS_RSV	healthy	40.2585	14.5433	28.8296	1.47123	0.393704	3.7369	0.000186305	0.0200942	230	367	247	189	299	173	221	201	220
Shisp_DN3588_c4_g1		PBS_RSV	healthy	1865.91	670.909	1334.8	1.47307	0.215198	6.84519	7.63725e-12	4.86415e-09	41	96	263	104	81	87	77	71	65
Shisp_DN7006_c1_g1		PBS_RSV	healthy	320.688	114.331	228.974	1.47837	0.322803	4.57977	4.65487e-06	0.000880488	9	34	88	49	35	42	49	36	29
Shisp_DN17138_c0_g1		PBS_RSV	healthy	29.2787	10.2503	20.8216	1.47961	0.409334	3.61467	0.000300731	0.0298742	173	398	537	327	294	262	284	244	239
Shisp_DN2402_c1_g2		PBS_RSV	healthy	46.0428	16.3678	32.8539	1.48137	0.366342	4.04369	5.26168e-05	0.00723338	13	50	103	43	30	48	42	38	32
DN13404_c8_g1	B2MG	PBS_RSV	healthy	2997.55	1069.94	2140.83	1.48492	0.246224	6.03076	1.63193e-09	6.73035e-07	24	32	38	28	49	37	25	25	33
Shisp_DN9995_c13_g1		PBS_RSV	healthy	29.4014	10.4432	20.9755	1.48583	0.349231	4.25458	2.09445e-05	0.00329213	5	21	44	18	17	16	20	9	24
Shisp_DN63145_c0_g1		PBS_RSV	healthy	55.0407	19.1624	39.0948	1.48701	0.271203	5.48303	4.18106e-08	1.28274e-05	112	190	365	167	154	155	134	134	143
Shisp_DN69_c6_g1		PBS_RSV	healthy	25.6787	9.18287	18.3472	1.48799	0.337821	4.40468	1.05941e-05	0.00182396	9	30	64	34	21	12	31	26	20
Shisp_DN777_c10_g1		PBS_RSV	healthy	1051.32	372.159	749.469	1.49333	0.189447	7.88259	3.20664e-15	3.13285e-12	6	31	83	47	41	55	58	27	44
Shisp_DN381_c13_g1		PBS_RSV	healthy	83.002	29.0455	59.0214	1.49647	0.337621	4.43241	9.31845e-06	0.00162516	3	25	59	25	30	16	23	21	27
DN12972_c1_g1	RN213	PBS_RSV	healthy	59.9457	20.8701	42.5788	1.49915	0.299543	5.00478	5.59248e-07	0.000138956	0	32	49	9	8	22	0	0	20
Shisp_DN14493_c11_g1		PBS_RSV	healthy	36.9258	13.1278	26.3489	1.50853	0.337286	4.47255	7.72908e-06	0.00138149	11	25	59	22	19	20	24	22	21
Shisp_DN303_c3_g1		PBS_RSV	healthy	107.624	36.8648	76.1754	1.5111	0.236404	6.392	1.63728e-10	8.19697e-08	0	67	163	72	64	86	30	63	0
Shisp_DN35557_c2_g1		PBS_RSV	healthy	60.1343	21.282	42.8666	1.51362	0.383244	3.9495	7.83149e-05	0.010001	9	34	72	40	18	27	27	25	21
Shisp_DN4024_c20_g1		PBS_RSV	healthy	62.0308	21.6962	44.1043	1.51467	0.299206	5.06231	4.14213e-07	0.000104729	10	33	53	70	25	133	58	67	39
Shisp_DN28626_c1_g1		PBS_RSV	healthy	82.8124	29.1833	58.9773	1.51742	0.330108	4.59673	4.29163e-06	0.000825749	54	134	151	98	98	89	100	96	86
Shisp_DN43986_c0_g1		PBS_RSV	healthy	34.5311	11.3965	24.249	1.52954	0.331704	4.61117	4.00411e-06	0.000785305	5	68	66	49	60	73	54	49	72
Shisp_DN3977_c4_g2		PBS_RSV	healthy	220.975	75.5586	156.345	1.53267	0.257408	5.95424	2.61286e-09	1.03111e-06	281	672	954	561	489	485	498	470	441
Shisp_DN8095_c0_g1		PBS_RSV	healthy	135.742	47.39	96.4746	1.53587	0.359752	4.26925	1.96132e-05	0.00311797	8	22	52	23	16	25	34	18	22
Shisp_DN8452_c3_g1		PBS_RSV	healthy	334.653	114.254	236.698	1.54077	0.185963	8.28533	1.17778e-16	1.34681e-13	4	39	63	18	22	31	22	32	8
Shisp_DN4750_c22_g1		PBS_RSV	healthy	36.5669	12.9935	26.0899	1.54221	0.394732	3.90698	9.34564e-05	0.0115677	44	179	275	138	143	162	146	152	147
Shisp_DN34561_c0_g1		PBS_RSV	healthy	95.0379	32.6662	67.3172	1.54376	0.236327	6.53231	6.47649e-11	3.52286e-08	6	28	43	42	27	37	26	23	0
DN146605_c0_g1	RN213	PBS_RSV	healthy	30.1374	9.93297	21.1577	1.54531	0.3535	4.37146	1.23417e-05	0.00205961	2	9	69	9	23	13	23	11	17
DN11789_c1_g1	TR30A	PBS_RSV	healthy	232.639	78.5483	164.154	1.54898	0.344909	4.491	7.08902e-06	0.00127844	0	13	108	43	14	33	23	22	12
Shisp_DN142816_c0_g1		PBS_RSV	healthy	59.6687	19.7225	41.9148	1.54942	0.378262	4.09615	4.2007e-05	0.00597058	25	125	60	61	53	87	77	48	45
Shisp_DN18007_c0_g1		PBS_RSV	healthy	103.593	34.5641	72.9135	1.55267	0.181103	8.57338	1.00489e-17	1.24842e-14	33	82	80	56	65	42	54	44	40
Shisp_DN32803_c0_g1		PBS_RSV	healthy	24.2209	8.36778	17.1751	1.55301	0.430438	3.60797	0.000308603	0.0304458	8	8	41	27	10	9	14	16	6
Shisp_DN2514_c14_g1		PBS_RSV	healthy	71.5675	23.4776	50.1942	1.55327	0.241243	6.43861	1.20572e-10	6.09749e-08	0	0	34	8	0	0	26	0	18
Shisp_DN239_c8_g1		PBS_RSV	healthy	145.409	48.462	102.322	1.55734	0.324726	4.79587	1.61969e-06	0.000350514	0	32	54	0	0	0	0	25	15
Shisp_DN2633_c2_g1		PBS_RSV	healthy	286.037	96.287	201.704	1.55871	0.385632	4.04196	5.30064e-05	0.00725718	1	18	73	15	18	23	14	27	23
Shisp_DN37593_c1_g1		PBS_RSV	healthy	53.3405	18.0949	37.6758	1.55989	0.412842	3.77841	0.000157831	0.0174534	7	11	69	30	9	0	20	0	0
Shisp_DN14272_c16_g1		PBS_RSV	healthy	47.7652	16.3383	33.7977	1.56334	0.256846	6.08668	1.15276e-09	4.81335e-07	14	30	88	45	28	24	27	20	17
Shisp_DN7362_c0_g1		PBS_RSV	healthy	167.388	55.61	117.709	1.56731	0.378488	4.14098	3.45822e-05	0.00508774	6	27	83	26	20	21	25	27	19
Shisp_DN4814_c25_g1		PBS_RSV	healthy	64.4625	21.5159	45.3751	1.56902	0.266196	5.89422	3.76456e-09	1.42954e-06	0	15	49	79	23	63	41	25	28
Shisp_DN9753_c0_g1		PBS_RSV	healthy	4216.5	1417.39	2972.45	1.57184	0.371111	4.2355	2.28048e-05	0.00354691	17	13	0	71	0	28	37	0	12
Shisp_DN2772_c3_g1		PBS_RSV	healthy	33.0186	10.7351	23.1148	1.57308	0.360504	4.36356	1.27962e-05	0.00212139	0	25	174	22	29	0	22	10	34
Shisp_DN166118_c0_g1		PBS_RSV	healthy	88.8544	29.6706	62.5505	1.57653	0.393107	4.01043	6.06087e-05	0.00805688	0	21	131	0	0	44	19	26	0
DN12443_c0_g1	IRF8	PBS_RSV	healthy	111.06	36.362	77.861	1.57921	0.254055	6.21599	5.10008e-10	2.30144e-07	16	8	38	15	0	0	8	7	39
Shisp_DN1772_c6_g1		PBS_RSV	healthy	22.9067	7.92549	16.2484	1.58212	0.452212	3.49862	0.000467671	0.0419819	0	40	40	18	26	37	37	24	11
Shisp_DN109490_c0_g1		PBS_RSV	healthy	31.8605	10.431	22.3363	1.5843	0.403032	3.93095	8.46093e-05	0.0106581	5	19	49	19	19	20	17	15	15
Shisp_DN479_c2_g1		PBS_RSV	healthy	74.7685	24.4134	52.3885	1.58432	0.302149	5.24349	1.57565e-07	4.28535e-05	5	15	61	19	11	13	15	28	15
Shisp_DN2844_c7_g1		PBS_RSV	healthy	43.4764	14.2398	30.4824	1.58521	0.38848	4.08053	4.49325e-05	0.00633271	9	0	43	24	0	0	0	34	13
Shisp_DN15767_c1_g1		PBS_RSV	healthy	34.6786	11.5746	24.4101	1.58642	0.292592	5.42194	5.89541e-08	1.72961e-05	85	171	356	157	145	118	137	98	107
DN12115_c9_g2	NEDD4	PBS_RSV	healthy	353.934	116.944	248.605	1.58741	0.235079	6.75266	1.45163e-11	8.69508e-09	4	25	49	21	18	22	17	17	15
Shisp_DN55530_c0_g1		PBS_RSV	healthy	31.4753	9.95409	21.9103	1.58809	0.461952	3.43778	0.000586514	0.0497227	6	27	29	7	12	18	12	12	12
Shisp_DN15105_c2_g3		PBS_RSV	healthy	37.3975	12.4842	26.3249	1.58954	0.37376	4.25283	2.1109e-05	0.00330872	4	11	45	18	14	24	18	15	15
Shisp_DN32247_c0_g2		PBS_RSV	healthy	432.83	142.806	303.931	1.5965	0.317218	5.0328	4.83368e-07	0.000120698	6	13	40	30	13	22	13	17	17
Shisp_DN9788_c9_g1		PBS_RSV	healthy	30.5396	9.95409	21.3905	1.60274	0.441201	3.63268	0.000280496	0.0282829	9	33	112	49	12	48	38	21	30
Shisp_DN7963_c3_g1		PBS_RSV	healthy	40.0106	13.1313	28.0642	1.6054	0.275389	5.82959	5.55648e-09	2.0259e-06	136	207	115	81	106	85	108	98	134
Shisp_DN19555_c0_g1		PBS_RSV	healthy	57.9402	18.8492	40.5664	1.60607	0.274808	5.84431	5.08678e-09	1.86887e-06	7	33	47	19	8	31	18	7	15
Shisp_DN4822_c49_g1		PBS_RSV	healthy	38.1895	12.6519	26.8394	1.61397	0.440998	3.65981	0.000252406	0.025918	22	112	297	131	71	62	79	33	60
Shisp_DN4668_c1_g1		PBS_RSV	healthy	438.228	142.354	306.729	1.61451	0.257365	6.27325	3.53595e-10	1.63221e-07	9	51	71	41	18	43	21	16	17
Shisp_DN3070_c14_g1		PBS_RSV	healthy	29.5325	9.27601	20.5296	1.61509	0.392443	4.11548	3.86376e-05	0.00557833	15	49	99	54	38	52	42	31	41
Shisp_DN37068_c1_g1		PBS_RSV	healthy	305.519	99.165	213.806	1.61612	0.296771	5.44568	5.16081e-08	1.53195e-05	10	24	58	22	13	32	18	9	13
Shisp_DN15691_c0_g1		PBS_RSV	healthy	28.457	9.40023	19.9873	1.61645	0.341151	4.73821	2.15616e-06	0.000455829	4	9	45	15	5	22	14	8	16
Shisp_DN1538_c6_g1		PBS_RSV	healthy	77.6366	25.2629	54.3594	1.61813	0.296721	5.45338	4.9422e-08	1.48016e-05	13	0	0	9	24	32	57	51	47
Shisp_DN38960_c0_g1		PBS_RSV	healthy	44.1963	14.2992	30.9087	1.62382	0.333206	4.87333	1.09734e-06	0.000249832	22	55	217	44	44	122	128	93	58
Shisp_DN5452_c0_g1		PBS_RSV	healthy	27.6724	9.30593	19.5095	1.62614	0.349016	4.65921	3.17419e-06	0.000640118	2	33	133	39	39	37	17	13	27
Shisp_DN25894_c2_g2		PBS_RSV	healthy	24.6827	7.84496	17.1993	1.63295	0.428557	3.81034	0.000138777	0.0156911	10	25	35	17	32	23	22	18	20
Shisp_DN3179_c2_g2		PBS_RSV	healthy	51.6444	16.5294	36.0378	1.63332	0.343755	4.7514	2.02016e-06	0.000429787	21	56	104	42	44	41	45	44	50
Shisp_DN5791_c4_g2		PBS_RSV	healthy	52.7993	16.5896	36.7061	1.63476	0.320526	5.10024	3.39218e-07	8.7527e-05	21	76	139	60	44	53	60	49	22
Shisp_DN182173_c1_g2		PBS_RSV	healthy	22.534	7.08089	15.6659	1.63917	0.428824	3.82247	0.00013212	0.0151599	17	88	221	65	40	64	50	47	39
Shisp_DN360_c0_g1		PBS_RSV	healthy	51.4912	16.6362	36.0001	1.64544	0.268329	6.13219	8.6679e-10	3.7597e-07	23	67	141	58	33	30	38	26	28
Shisp_DN1563_c8_g1		PBS_RSV	healthy	44.0145	13.3758	30.3973	1.64969	0.294987	5.59239	2.23961e-08	7.13203e-06	12	18	49	14	22	45	20	31	24
Shisp_DN23196_c0_g1		PBS_RSV	healthy	54.2696	17.6339	37.9871	1.65464	0.427984	3.86613	0.000110575	0.0132762	12	52	97	50	37	48	43	43	42
Shisp_DN27002_c3_g2		PBS_RSV	healthy	45.5187	13.7228	31.3872	1.65641	0.35049	4.72599	2.29002e-06	0.000480092	5	29	43	28	16	23	22	21	13
Shisp_DN42575_c0_g1		PBS_RSV	healthy	182.987	56.8709	126.935	1.65712	0.254938	6.5001	8.02687e-11	4.25128e-08	7	21	50	20	17	27	27	19	18
Shisp_DN185897_c1_g1		PBS_RSV	healthy	31.7378	9.95409	22.0561	1.6575	0.333	4.97748	6.44166e-07	0.000157719	6	24	77	28	23	22	17	16	18
Shisp_DN26391_c0_g1		PBS_RSV	healthy	26.0588	7.86513	17.9727	1.66094	0.364776	4.55332	5.28065e-06	0.000987716	7	24	82	27	27	30	31	25	23
Shisp_DN9582_c0_g1		PBS_RSV	healthy	310.299	97.4699	215.708	1.6612	0.197346	8.4177	3.83939e-17	4.49253e-14	6	16	106	27	17	25	22	26	20
Shisp_DN9504_c0_g1		PBS_RSV	healthy	44.2978	13.9009	30.7881	1.66669	0.333911	4.99143	5.99333e-07	0.000148184	22	73	126	77	70	71	74	68	47
Shisp_DN44557_c6_g1		PBS_RSV	healthy	33.536	10.4484	23.2748	1.66918	0.459581	3.63196	0.00028128	0.0283335	10	25	110	40	35	47	36	43	31
Shisp_DN375_c100_g1		PBS_RSV	healthy	21.603	6.89108	15.0644	1.66976	0.417665	3.99785	6.39199e-05	0.00840818	8	22	74	27	15	9	5	8	5
Shisp_DN8677_c1_g1		PBS_RSV	healthy	44.5221	14.0684	30.9872	1.67083	0.269446	6.20099	5.61079e-10	2.49829e-07	13	33	120	26	22	36	22	26	45
Shisp_DN5313_c2_g1		PBS_RSV	healthy	21.2842	6.73757	14.819	1.67222	0.442494	3.77908	0.000157407	0.0174256	3	17	29	50	32	6	19	27	22
Shisp_DN8199_c0_g1		PBS_RSV	healthy	18.7216	5.96497	13.052	1.67514	0.450661	3.71708	0.00020154	0.0213935	1	14	41	27	6	12	10	12	15
Shisp_DN20289_c1_g1		PBS_RSV	healthy	301.689	93.6805	209.241	1.67962	0.404557	4.15175	3.2994e-05	0.00487545	5	29	64	21	22	26	18	24	18
Shisp_DN5131_c3_g1		PBS_RSV	healthy	24.0279	7.68363	16.7638	1.6816	0.425104	3.95573	7.63008e-05	0.00979568	0	14	50	33	12	0	14	12	7
Shisp_DN62735_c0_g1		PBS_RSV	healthy	53.4605	16.491	37.0296	1.68203	0.265251	6.34127	2.27878e-10	1.09719e-07	4	47	44	58	9	18	22	0	29
Shisp_DN10086_c4_g1		PBS_RSV	healthy	60.1446	18.7869	41.7634	1.689	0.299278	5.64357	1.66559e-08	5.47741e-06	9	37	40	18	25	30	30	24	25
DN14038_c5_g1	Tm1	PBS_RSV	healthy	36.5139	11.188	25.2579	1.68938	0.433744	3.89487	9.82513e-05	0.0120721	8	30	56	25	18	27	20	19	19
Shisp_DN3112_c1_g1		PBS_RSV	healthy	118.873	36.0864	82.079	1.69126	0.176094	9.60432	7.66593e-22	1.48351e-18	10	11	37	24	21	27	14	14	33
Shisp_DN114052_c2_g1		PBS_RSV	healthy	26.5016	8.67439	18.5784	1.6927	0.465124	3.63924	0.000273441	0.0276824	7	4	61	26	5	12	22	15	0
Shisp_DN16696_c1_g1		PBS_RSV	healthy	572.817	175.923	396.42	1.69743	0.379197	4.47639	7.59148e-06	0.00135931	22	45	64	36	42	63	46	14	35
Shisp_DN1405_c2_g2		PBS_RSV	healthy	420.746	128.225	290.737	1.70082	0.200878	8.46691	2.5199e-17	2.98326e-14	0	38	0	16	0	19	0	0	34
Shisp_DN300_c17_g1		PBS_RSV	healthy	21.2157	6.7826	14.801	1.70168	0.430587	3.952	7.74999e-05	0.00992215	5	31	69	54	16	19	32	19	23
Shisp_DN240_c0_g2		PBS_RSV	healthy	33.7239	10.3609	23.3403	1.70327	0.311409	5.46957	4.51123e-08	1.36326e-05	11	66	114	65	44	65	50	60	52
DN1192_c0_g1	PAR14	PBS_RSV	healthy	345.823	104.833	238.717	1.70443	0.174289	9.77931	1.38153e-22	2.83722e-19	16	29	87	37	19	26	18	16	22
Shisp_DN76267_c0_g1		PBS_RSV	healthy	31.5378	9.43653	21.715	1.70453	0.492184	3.46321	0.000533781	0.0463854	5	14	34	20	16	21	20	17	7
Shisp_DN1563_c21_g1		PBS_RSV	healthy	358.259	108.488	247.25	1.71501	0.41705	4.11224	3.91831e-05	0.00564168	10	36	103	32	26	37	36	32	36
Shisp_DN13453_c1_g2		PBS_RSV	healthy	445.285	135.336	307.53	1.71807	0.295989	5.80451	6.45532e-09	2.31174e-06	55	136	216	100	74	126	111	106	107
Shisp_DN567_c35_g1		PBS_RSV	healthy	31.8857	9.88344	22.1069	1.72144	0.483698	3.55892	0.00037238	0.0351525	5	30	52	23	20	18	18	8	13
Shisp_DN390_c21_g1		PBS_RSV	healthy	85.5513	26.4651	59.2908	1.72236	0.248549	6.92966	4.21848e-12	2.83004e-09	10	26	64	27	22	18	31	11	10
Shisp_DN5905_c3_g1		PBS_RSV	healthy	19.2424	5.87879	13.303	1.72282	0.483702	3.56174	0.000368403	0.0348425	2	35	39	10	3	20	22	7	18
Shisp_DN60571_c0_g1		PBS_RSV	healthy	55.6356	16.3961	38.1958	1.72398	0.309803	5.56475	2.62526e-08	8.25563e-06	16	17	89	18	12	16	24	9	22
Shisp_DN164720_c0_g1		PBS_RSV	healthy	26.8193	8.19158	18.5403	1.72418	0.400887	4.3009	1.70104e-05	0.00273444	0	44	21	30	31	62	100	22	32
Shisp_DN7159_c2_g1		PBS_RSV	healthy	42.8136	12.3234	29.2624	1.72823	0.324493	5.32593	1.00439e-07	2.83909e-05	61	134	298	143	116	136	162	121	114
Shisp_DN4142_c32_g3		PBS_RSV	healthy	203.015	61.3149	140.037	1.72839	0.249676	6.92253	4.43646e-12	2.91792e-09	8	0	167	23	20	0	31	0	23
Shisp_DN3587_c7_g1		PBS_RSV	healthy	34.3764	10.717	23.8611	1.73059	0.307528	5.62742	1.82921e-08	5.97641e-06	3	15	49	17	16	27	16	6	15
DN13821_c0_g1	TCB2	PBS_RSV	healthy	34.4884	10.4354	23.7982	1.73118	0.408864	4.23412	2.29449e-05	0.0035577	29	106	251	109	55	146	82	79	78
Shisp_DN1153_c10_g2		PBS_RSV	healthy	47.6795	14.7544	33.0461	1.73237	0.316562	5.47246	4.43826e-08	1.34931e-05	15	38	102	41	39	28	26	23	29
DN150570_c0_g1	SLN12	PBS_RSV	healthy	61.0525	18.042	41.9368	1.73621	0.306702	5.6609	1.50577e-08	5.03407e-06	11	29	68	36	18	42	35	27	23
Shisp_DN636_c1_g2		PBS_RSV	healthy	120.979	35.9466	83.1868	1.73989	0.275212	6.32201	2.58188e-10	1.22554e-07	7	24	70	38	24	31	11	30	0
Shisp_DN15226_c10_g1		PBS_RSV	healthy	95.3053	28.7581	65.7288	1.74071	0.427595	4.07093	4.68266e-05	0.00656607	6	37	58	42	29	47	33	31	29
Shisp_DN2862_c3_g1		PBS_RSV	healthy	31.839	9.67155	21.9868	1.74095	0.378581	4.59862	4.253e-06	0.000821757	0	29	69	13	11	30	13	59	13
Shisp_DN52966_c0_g3		PBS_RSV	healthy	19.9215	6.24849	13.8446	1.74261	0.476684	3.65569	0.000256488	0.0262567	6	52	99	56	37	39	32	25	27
DN1039_c0_g1	NLRC5	PBS_RSV	healthy	116.528	34.5355	80.0871	1.74456	0.362521	4.81229	1.49208e-06	0.00032816	5	16	85	21	8	36	15	11	28
Shisp_DN20919_c0_g2		PBS_RSV	healthy	305.658	90.2506	209.921	1.74687	0.21212	8.23527	1.79146e-16	2.00305e-13	20	55	139	46	24	60	46	51	48
Shisp_DN9261_c3_g1		PBS_RSV	healthy	317.604	93.4279	217.97	1.75025	0.171463	10.2078	1.83008e-24	4.38479e-21	0	10	58	31	8	31	6	18	13
Shisp_DN45475_c0_g2		PBS_RSV	healthy	77.462	22.2538	52.925	1.75043	0.237562	7.36829	1.7283e-13	1.43734e-10	0	34	82	43	13	17	15	14	90
Shisp_DN387_c4_g1		PBS_RSV	healthy	54.5454	16.4004	37.5921	1.75095	0.295094	5.93354	2.96467e-09	1.16083e-06	14	21	151	68	42	34	70	62	50
Shisp_DN26437_c2_g5		PBS_RSV	healthy	34.0663	10.4841	23.5853	1.75339	0.431116	4.0671	4.76028e-05	0.0066412	3	18	52	25	16	18	25	15	15
Shisp_DN4636_c2_g1		PBS_RSV	healthy	390.197	114.744	267.773	1.75666	0.355103	4.9469	7.5404e-07	0.000181529	95	214	335	185	193	178	177	160	140
DN122206_c1_g1	SN12L	PBS_RSV	healthy	191.297	55.6774	131.022	1.75733	0.24015	7.31762	2.52399e-13	2.08187e-10	4	14	30	24	6	0	31	28	38
Shisp_DN391_c9_g1		PBS_RSV	healthy	28.2258	8.08406	19.2739	1.76078	0.43484	4.04925	5.13821e-05	0.00712201	14	77	182	59	48	120	83	88	77
Shisp_DN8930_c0_g1		PBS_RSV	healthy	38.4837	11.0135	26.2748	1.76727	0.306538	5.76525	8.15386e-09	2.86896e-06	9	32	74	53	26	48	17	16	9
Shisp_DN2338_c11_g1		PBS_RSV	healthy	61.8003	17.6547	42.18	1.76785	0.271204	6.51854	7.09927e-11	3.8e-08	173	242	364	218	156	188	140	138	160
Shisp_DN65343_c0_g1		PBS_RSV	healthy	48.8821	13.9209	33.3438	1.76996	0.492164	3.59629	0.000322788	0.031492	4	23	29	23	6	24	25	21	10
Shisp_DN17766_c2_g1		PBS_RSV	healthy	58.8056	16.8268	40.1483	1.7749	0.311565	5.69671	1.22141e-08	4.22371e-06	10	26	36	25	8	18	12	21	17
Shisp_DN21166_c0_g1		PBS_RSV	healthy	305.28	89.0353	209.171	1.7765	0.487437	3.64458	0.000267833	0.0272794	22	0	0	44	13	18	15	28	31
DN105561_c0_g1	LORF2	PBS_RSV	healthy	33.0368	9.61622	22.6277	1.77676	0.475854	3.73384	0.000188584	0.0202748	10	26	47	23	19	20	19	28	20
Shisp_DN5420_c14_g1		PBS_RSV	healthy	78.9918	22.5942	53.9262	1.77728	0.511335	3.47577	0.000509387	0.0446902	9	36	65	30	25	26	34	16	33
Shisp_DN20905_c0_g2		PBS_RSV	healthy	80.7488	23.0283	55.0952	1.77894	0.428232	4.15414	3.26509e-05	0.00483897	11	18	38	28	12	29	21	18	30
Shisp_DN9033_c0_g1		PBS_RSV	healthy	83.4543	23.8975	56.9846	1.78335	0.426642	4.17998	2.91535e-05	0.0044116	5	18	40	25	10	15	23	8	22
Shisp_DN15838_c1_g1		PBS_RSV	healthy	39.4297	11.123	26.8489	1.78383	0.424482	4.20237	2.6414e-05	0.00401517	969	2088	3994	1934	1368	1542	1274	1292	1232
Shisp_DN142666_c0_g1		PBS_RSV	healthy	437.849	127.083	299.731	1.78435	0.385038	4.63421	3.58297e-06	0.000705585	0	27	65	12	0	0	12	0	0
Shisp_DN16500_c5_g1		PBS_RSV	healthy	79.5031	23.0656	54.4198	1.78664	0.297227	6.01103	1.84349e-09	7.54107e-07	0	0	134	0	13	17	15	0	30
Shisp_DN8100_c3_g1		PBS_RSV	healthy	149.37	42.0969	101.693	1.78713	0.225606	7.92147	2.34727e-15	2.31575e-12	11	35	70	32	32	25	25	21	20
Shisp_DN31303_c0_g1		PBS_RSV	healthy	92.3883	26.5462	63.1251	1.79385	0.426627	4.20472	2.61401e-05	0.00399163	33	133	180	48	53	84	68	63	99
Shisp_DN30968_c0_g1		PBS_RSV	healthy	34.9828	9.80175	23.7912	1.7957	0.369782	4.85611	1.19717e-06	0.000270115	23	23	45	18	20	10	22	7	10
Shisp_DN6824_c12_g1		PBS_RSV	healthy	51.2348	14.4839	34.9011	1.79647	0.385174	4.66406	3.10031e-06	0.000626474	30	52	73	34	30	30	33	33	35
Shisp_DN37633_c0_g1		PBS_RSV	healthy	51.213	14.1769	34.7525	1.79724	0.281328	6.38841	1.67623e-10	8.35047e-08	0	13	21	0	30	14	35	21	0
Shisp_DN66615_c0_g1		PBS_RSV	healthy	31.3353	9.08797	21.4476	1.80289	0.428869	4.20382	2.62445e-05	0.00400067	11	0	140	29	40	89	0	57	0
Shisp_DN784_c19_g1		PBS_RSV	healthy	348.529	99.3886	237.8	1.80705	0.191471	9.43771	3.81019e-21	6.49863e-18	16	62	99	65	55	92	44	71	54
Shisp_DN42352_c2_g2		PBS_RSV	healthy	39.0683	11.2571	26.7078	1.81094	0.299853	6.03944	1.54648e-09	6.43068e-07	14	52	74	39	34	35	37	43	26
Shisp_DN3404_c14_g1		PBS_RSV	healthy	35.6343	10.2895	24.37	1.81497	0.38249	4.74513	2.08372e-06	0.000442372	8	36	95	54	39	49	50	21	24
Shisp_DN50399_c0_g1		PBS_RSV	healthy	56.1007	15.7926	38.186	1.82137	0.378624	4.81049	1.50564e-06	0.000329374	31	66	79	127	50	67	58	27	15
Shisp_DN20247_c1_g1		PBS_RSV	healthy	164.438	45.849	111.732	1.82147	0.368112	4.94815	7.49216e-07	0.0001808	6	27	13	8	11	5	4	31	33
Shisp_DN38085_c6_g1		PBS_RSV	healthy	26.3091	7.12824	17.7843	1.82448	0.40677	4.48528	7.28165e-06	0.00130615	0	10	59	0	10	41	18	47	27
Shisp_DN3238_c0_g1		PBS_RSV	healthy	174.112	48.4006	118.24	1.82659	0.350996	5.20401	1.95034e-07	5.23368e-05	42	137	143	80	95	90	98	77	76
Shisp_DN27302_c0_g1		PBS_RSV	healthy	390.496	109.418	265.572	1.82835	0.417744	4.37673	1.20475e-05	0.00202057	0	19	76	18	0	41	9	8	27
DN113071_c0_g1	LORF2	PBS_RSV	healthy	27.1994	7.36481	18.384	1.83353	0.524436	3.4962	0.000471934	0.042214	29	46	99	48	42	34	37	50	25
Shisp_DN3250_c23_g2		PBS_RSV	healthy	22.8209	6.42551	15.5341	1.83797	0.478192	3.84359	0.000121249	0.0143039	5	20	40	18	16	26	17	18	16
Shisp_DN17052_c1_g1		PBS_RSV	healthy	46.4698	12.708	31.4645	1.83938	0.454687	4.04538	5.22382e-05	0.00721088	8	28	89	43	29	41	45	40	22
Shisp_DN72798_c0_g1		PBS_RSV	healthy	125.778	34.8932	85.3849	1.84696	0.43918	4.20547	2.60541e-05	0.00398453	15	50	111	45	49	49	48	45	36
Shisp_DN9729_c10_g1		PBS_RSV	healthy	33.843	9.32902	22.9479	1.85075	0.36698	5.04319	4.5783e-07	0.000114891	14	94	122	60	49	129	26	64	45
Shisp_DN2102_c4_g1		PBS_RSV	healthy	145.153	39.7814	98.3209	1.85134	0.377237	4.90762	9.21882e-07	0.000217258	11	87	106	69	63	91	69	66	80
Shisp_DN83402_c0_g1		PBS_RSV	healthy	83.8354	22.4985	56.5745	1.85303	0.271381	6.82816	8.6012e-12	5.31006e-09	19	69	148	53	28	48	35	55	44
Shisp_DN442_c0_g2		PBS_RSV	healthy	140.732	38.2666	95.192	1.85665	0.367615	5.05052	4.40598e-07	0.000110843	6	23	33	18	17	20	22	15	13
Shisp_DN93022_c0_g1		PBS_RSV	healthy	233.668	64.5564	158.507	1.85692	0.385757	4.81369	1.48168e-06	0.000326976	2	27	59	37	25	28	22	18	20
Shisp_DN9180_c2_g1		PBS_RSV	healthy	22.9307	6.63317	15.6874	1.86311	0.522743	3.56411	0.000365098	0.0345949	149	329	450	181	179	187	130	126	158
Shisp_DN96861_c0_g1		PBS_RSV	healthy	68.6556	18.2262	46.2425	1.86323	0.277299	6.7192	1.82728e-11	1.07532e-08	18	98	250	154	65	56	76	71	33
Shisp_DN191_c38_g1		PBS_RSV	healthy	26.633	7.67415	18.2068	1.86571	0.408078	4.57195	4.83205e-06	0.000908877	12	8	83	22	5	39	26	23	12
Shisp_DN2534_c0_g1		PBS_RSV	healthy	569.668	155.262	385.488	1.86617	0.183531	10.1682	2.75082e-24	6.29126e-21	15	97	36	0	36	47	21	34	11
Shisp_DN91133_c0_g1		PBS_RSV	healthy	252.82	68.9647	171.106	1.86929	0.385986	4.84291	1.27952e-06	0.000286767	6	24	43	22	19	20	19	16	13
Shisp_DN163967_c0_g2		PBS_RSV	healthy	65.5246	17.5315	44.1943	1.87111	0.462522	4.04545	5.22227e-05	0.00721088	24	37	38	11	10	0	0	10	34
Shisp_DN19076_c2_g1		PBS_RSV	healthy	88.0545	24.0735	59.6185	1.87252	0.413696	4.52631	6.00224e-06	0.0011022	6	25	78	22	19	21	21	19	16
Shisp_DN20563_c7_g1		PBS_RSV	healthy	29.0392	7.50707	19.4694	1.87432	0.390593	4.79864	1.59746e-06	0.000347949	70	155	833	314	206	258	182	166	166
Shisp_DN6077_c19_g1		PBS_RSV	healthy	104.693	28.3519	70.7636	1.87471	0.274928	6.81893	9.17231e-12	5.594e-09	3	16	29	20	11	23	23	15	15
Shisp_DN5016_c3_g1		PBS_RSV	healthy	45.9106	12.4679	31.0472	1.8799	0.294933	6.374	1.84163e-10	9.08447e-08	10	51	81	78	24	49	21	36	12
Shisp_DN1504_c62_g1		PBS_RSV	healthy	38.7457	10.4438	26.1671	1.88172	0.376379	4.99953	5.74713e-07	0.000142447	12	0	62	0	44	0	33	0	17
Shisp_DN2114_c2_g1		PBS_RSV	healthy	199.677	53.2454	134.596	1.88322	0.28678	6.56678	5.14155e-11	2.87441e-08	15	45	83	47	38	36	29	39	34
DN1171_c0_g1	GBP4	PBS_RSV	healthy	344.435	92.5688	232.495	1.88323	0.257849	7.30361	2.80143e-13	2.29193e-10	7	17	35	22	16	21	20	23	19
Shisp_DN6355_c0_g1		PBS_RSV	healthy	182.085	49.1358	122.997	1.88622	0.188072	10.0293	1.13333e-23	2.42654e-20	3	18	43	14	14	18	29	18	13
DN131_c3_g1	RN213	PBS_RSV	healthy	469.042	126.077	316.613	1.8881	0.265445	7.11296	1.13577e-12	8.22248e-10	5	13	87	21	19	23	12	17	18
Shisp_DN3423_c16_g2		PBS_RSV	healthy	32.0254	8.83006	21.7164	1.89979	0.375849	5.05468	4.31113e-07	0.000108729	37	92	141	80	73	66	71	68	66
Shisp_DN21805_c1_g1		PBS_RSV	healthy	138.439	36.6114	93.1823	1.8998	0.334351	5.68205	1.33088e-08	4.52453e-06	12	36	81	27	27	18	14	18	8
Shisp_DN1999_c2_g1		PBS_RSV	healthy	142.182	37.1006	95.4791	1.9022	0.245532	7.74726	9.38994e-15	8.99914e-12	6	17	73	30	23	35	26	20	19
Shisp_DN33782_c0_g1		PBS_RSV	healthy	60.9352	15.8283	40.8877	1.90357	0.329792	5.77201	7.8331e-09	2.76577e-06	10	30	44	26	19	23	23	20	21
Shisp_DN5008_c0_g1		PBS_RSV	healthy	42.1957	11.1568	28.4006	1.90968	0.50663	3.76937	0.000163659	0.0180186	16	41	44	24	26	41	27	20	26
Shisp_DN2504_c1_g1		PBS_RSV	healthy	469.964	123.901	316.158	1.91351	0.220162	8.69137	3.58097e-18	4.80471e-15	15	57	160	51	20	87	35	33	45
Shisp_DN1398_c53_g1		PBS_RSV	healthy	32.8928	8.81413	22.1912	1.9209	0.35383	5.42887	5.67104e-08	1.67354e-05	153	326	654	294	220	255	235	224	217
Shisp_DN5125_c1_g2		PBS_RSV	healthy	75.3439	19.6781	50.6036	1.92304	0.433696	4.43408	9.24667e-06	0.00161544	0	11	33	0	32	0	10	5	5
Shisp_DN135008_c2_g1		PBS_RSV	healthy	61.6257	15.8155	41.2656	1.92761	0.290388	6.63804	3.17886e-11	1.85982e-08	66	142	216	110	107	133	105	102	89
Shisp_DN382_c1_g2		PBS_RSV	healthy	32.5322	8.70856	21.9439	1.92769	0.388231	4.96532	6.85869e-07	0.000166713	9	35	47	22	22	22	24	18	21
Shisp_DN14511_c1_g1		PBS_RSV	healthy	740.632	194.088	497.724	1.92919	0.21451	8.99347	2.3955e-19	3.76655e-16	5	10	48	22	8	35	14	10	9
Shisp_DN26623_c1_g1		PBS_RSV	healthy	110.816	29.1824	74.5345	1.92953	0.283845	6.79784	1.06202e-11	6.39946e-09	15	23	9	25	23	30	11	20	27
Shisp_DN3824_c0_g3		PBS_RSV	healthy	134.932	35.1889	90.6015	1.92998	0.343801	5.61367	1.98083e-08	6.38882e-06	312	553	592	433	431	323	337	320	319
Shisp_DN50918_c0_g1		PBS_RSV	healthy	178.612	46.0609	119.7	1.93809	0.329966	5.8736	4.2642e-09	1.59519e-06	0	16	46	14	4	21	34	9	5
Shisp_DN1285_c0_g1		PBS_RSV	healthy	203.233	52.2035	136.109	1.93992	0.260483	7.44742	9.51801e-14	8.1863e-11	5	20	60	16	18	23	21	18	18
Shisp_DN20720_c3_g1		PBS_RSV	healthy	112.457	29.0299	75.3784	1.94064	0.343562	5.6486	1.61759e-08	5.337e-06	7	19	60	31	13	17	26	18	23
Shisp_DN9753_c12_g1		PBS_RSV	healthy	29.3279	7.25013	19.5156	1.94973	0.52298	3.72811	0.000192924	0.0206751	13	18	69	37	17	46	26	18	19
Shisp_DN88514_c0_g1		PBS_RSV	healthy	42.1396	10.776	28.2002	1.95971	0.313155	6.25798	3.90007e-10	1.78393e-07	14	27	19	13	19	9	23	18	21
Shisp_DN17960_c13_g1		PBS_RSV	healthy	734.032	188.325	491.495	1.95988	0.403464	4.85764	1.18794e-06	0.00026924	11	25	63	48	17	33	22	20	25
Shisp_DN1054_c50_g1		PBS_RSV	healthy	23.5878	6.26444	15.8885	1.96342	0.522171	3.76011	0.000169842	0.0186178	0	7	16	0	22	17	20	24	20
Shisp_DN112409_c1_g2		PBS_RSV	healthy	62.3616	16.0223	41.7664	1.96344	0.489666	4.00975	6.0782e-05	0.00806925	0	26	120	0	14	18	33	7	33
Shisp_DN34052_c0_g1		PBS_RSV	healthy	43.8781	11.0316	29.2796	1.97758	0.367208	5.38546	7.22603e-08	2.07759e-05	2	15	54	25	21	21	25	18	21
Shisp_DN627_c0_g2		PBS_RSV	healthy	72.6687	18.6164	48.6455	1.97865	0.415042	4.76735	1.86666e-06	0.000397971	14	48	193	44	27	29	41	37	27
Shisp_DN3496_c0_g2		PBS_RSV	healthy	75.1802	19.5174	50.4412	1.97995	0.417655	4.74064	2.13049e-06	0.000451349	3	19	85	30	8	20	14	21	14
Shisp_DN10133_c0_g1		PBS_RSV	healthy	70.9142	17.8645	47.3365	1.99365	0.332313	5.9993	1.98173e-09	8.00891e-07	3	40	87	13	16	20	37	17	18
Shisp_DN5775_c0_g1		PBS_RSV	healthy	31.8594	7.67552	21.111	1.99745	0.342787	5.82709	5.64022e-09	2.04164e-06	3	14	80	8	15	33	13	4	4
Shisp_DN3031_c3_g1		PBS_RSV	healthy	267.528	67.6219	178.681	1.99782	0.315201	6.33824	2.32403e-10	1.11365e-07	11	27	26	30	11	18	29	18	12
Shisp_DN33088_c0_g1		PBS_RSV	healthy	120.228	29.8554	80.0624	2.00076	0.352919	5.66917	1.4349e-08	4.82924e-06	61	128	93	78	90	69	73	60	70
Shisp_DN4324_c14_g1		PBS_RSV	healthy	181.148	44.3304	120.34	2.001	0.251223	7.96503	1.65184e-15	1.67903e-12	5	25	71	37	22	24	24	24	19
Shisp_DN2694_c29_g1		PBS_RSV	healthy	86.184	21.2186	57.3105	2.00172	0.288902	6.92871	4.24691e-12	2.83024e-09	0	25	89	29	25	33	52	17	6
Shisp_DN2476_c7_g1		PBS_RSV	healthy	158.718	39.0491	105.532	2.00274	0.293591	6.82154	9.00726e-12	5.52683e-09	9	20	115	43	20	34	30	16	23
Shisp_DN5594_c7_g1		PBS_RSV	healthy	3099	772.289	2064.91	2.00381	0.393843	5.08783	3.62176e-07	9.27373e-05	0	0	56	24	22	10	17	23	8
Shisp_DN3300_c0_g1		PBS_RSV	healthy	60.6603	14.6757	40.2227	2.00416	0.328792	6.09553	1.09073e-09	4.57334e-07	59	140	139	87	122	94	102	109	98
Shisp_DN9778_c0_g1		PBS_RSV	healthy	30.8624	7.71162	20.5732	2.0063	0.352922	5.68483	1.30939e-08	4.48178e-06	3	9	73	38	20	45	21	22	20
Shisp_DN3713_c1_g1		PBS_RSV	healthy	85.4346	21.2247	56.8968	2.0092	0.537358	3.73903	0.000184729	0.019967	6	19	60	22	18	21	15	20	19
DN1078_c15_g1	IFIT1	PBS_RSV	healthy	123.669	30.7178	82.3576	2.01033	0.427475	4.7028	2.56622e-06	0.000532452	12	35	77	33	26	36	25	32	27
Shisp_DN34169_c1_g1		PBS_RSV	healthy	489.743	120.956	325.837	2.01124	0.348108	5.77763	7.57604e-09	2.68443e-06	0	23	18	0	27	24	0	37	21
Shisp_DN81978_c1_g1		PBS_RSV	healthy	278.447	68.5672	185.167	2.01203	0.290486	6.92642	4.31613e-12	2.85745e-09	13	78	109	80	75	80	87	48	48
Shisp_DN158060_c0_g2		PBS_RSV	healthy	20.2992	5.01734	13.5073	2.013	0.553112	3.6394	0.000273269	0.0276824	0	11	32	10	22	6	15	0	20
Shisp_DN42430_c0_g1		PBS_RSV	healthy	28.8439	6.98852	19.1304	2.01433	0.421948	4.77388	1.8071e-06	0.00038609	22	60	42	32	46	29	43	44	55
Shisp_DN3435_c2_g2		PBS_RSV	healthy	36.0582	9.14793	24.0981	2.02747	0.486292	4.16925	3.05609e-05	0.0045764	23	38	63	34	39	21	26	24	23
Shisp_DN1781_c1_g1		PBS_RSV	healthy	63.5704	15.5079	42.2092	2.02966	0.251805	8.06045	7.60159e-16	8.13775e-13	9	24	73	23	14	25	14	19	15
Shisp_DN184_c2_g2		PBS_RSV	healthy	52.1959	12.7658	34.6714	2.03513	0.437113	4.65586	3.22634e-06	0.000648037	6	19	34	12	5	29	17	12	17
Shisp_DN15217_c3_g1		PBS_RSV	healthy	80000	19476.1	53100.5	2.03827	0.57525	3.54329	0.000395174	0.0366226	0	29	45	9	23	0	18	0	9
Shisp_DN17181_c2_g1		PBS_RSV	healthy	53.0033	12.8753	35.1686	2.04156	0.456609	4.47114	7.78054e-06	0.00138822	501	946	2146	962	716	859	715	712	707
Shisp_DN685_c20_g1		PBS_RSV	healthy	27.9444	6.82552	18.5582	2.04376	0.443945	4.60364	4.15168e-06	0.000806532	8	27	68	25	21	31	19	28	18
Shisp_DN76291_c0_g1		PBS_RSV	healthy	38.7689	9.63507	25.8205	2.04382	0.390431	5.23479	1.65171e-07	4.48009e-05	6	12	59	28	20	22	18	24	29
Shisp_DN3209_c8_g1		PBS_RSV	healthy	42.7819	10.3855	28.3835	2.05566	0.294415	6.98218	2.90627e-12	2.00314e-09	3	14	56	33	13	26	25	27	22
Shisp_DN5999_c0_g1		PBS_RSV	healthy	77.3588	18.4875	51.1938	2.05933	0.318443	6.46687	1.00053e-10	5.16323e-08	9	41	132	12	11	29	12	15	0
Shisp_DN16010_c0_g3		PBS_RSV	healthy	31.1881	7.35453	20.5954	2.0721	0.516457	4.01214	6.01705e-05	0.00803992	0	29	23	23	11	0	13	36	27
Shisp_DN21661_c1_g1		PBS_RSV	healthy	32.7941	7.73431	21.6564	2.077	0.33924	6.12249	9.21239e-10	3.97873e-07	15	87	80	82	65	2	18	6	3
Shisp_DN6187_c9_g1		PBS_RSV	healthy	594.33	140.361	392.566	2.0773	0.327344	6.34593	2.21084e-10	1.07477e-07	0	35	14	8	28	9	58	15	8
Shisp_DN407154_c0_g1		PBS_RSV	healthy	37.3963	8.58491	24.5913	2.08231	0.583878	3.56635	0.000361992	0.0343649	246	361	439	194	270	163	181	189	223
Shisp_DN1638_c9_g1		PBS_RSV	healthy	124.311	28.9957	81.9484	2.08946	0.469532	4.45009	8.58358e-06	0.00151538	131	0	0	1	1	20	16	132	63
Shisp_DN3508_c60_g1		PBS_RSV	healthy	52.2001	11.9538	34.3129	2.09276	0.359927	5.81441	6.08494e-09	2.19472e-06	6	22	79	36	6	26	18	26	31
Shisp_DN17164_c5_g1		PBS_RSV	healthy	25.9784	5.97622	17.0885	2.09571	0.427821	4.89858	9.65336e-07	0.000225387	11	0	56	29	40	35	0	40	31
Shisp_DN5385_c8_g1		PBS_RSV	healthy	19.5	4.76737	12.9522	2.10328	0.588789	3.57221	0.000353976	0.0338277	7	26	37	21	24	17	24	16	16
Shisp_DN3484_c3_g2		PBS_RSV	healthy	21.2921	4.85935	13.9887	2.1093	0.436757	4.82947	1.369e-06	0.000304785	8	25	53	22	24	22	22	14	20
Shisp_DN41_c3_g2		PBS_RSV	healthy	173.782	40.0107	114.328	2.1306	0.203781	10.4554	1.38483e-25	3.87098e-22	9	30	73	33	18	26	16	20	12
Shisp_DN43717_c0_g1		PBS_RSV	healthy	263.852	60.0287	173.264	2.13169	0.297295	7.17029	7.48372e-13	5.7052e-10	6	20	49	28	12	16	18	14	10
Shisp_DN27293_c0_g1		PBS_RSV	healthy	90.8962	20.2733	59.5082	2.14053	0.437787	4.88943	1.01127e-06	0.000233403	10	52	109	40	40	45	38	34	35
Shisp_DN17793_c0_g1		PBS_RSV	healthy	20.4959	4.59716	13.4298	2.14208	0.491783	4.35574	1.32617e-05	0.00218417	247	685	2409	1091	546	833	695	530	633
Shisp_DN66505_c0_g10		PBS_RSV	healthy	42.8677	9.87256	28.2032	2.14307	0.597416	3.58723	0.000334214	0.0323695	12	45	128	49	36	44	36	36	34
Shisp_DN2603_c8_g1		PBS_RSV	healthy	132.876	30.0361	87.1691	2.14355	0.445542	4.8111	1.50101e-06	0.000329078	34	65	81	50	52	42	48	39	43
Shisp_DN10675_c0_g1		PBS_RSV	healthy	85.1779	19.3739	55.9317	2.14673	0.324199	6.62166	3.55196e-11	2.0194e-08	3	19	43	29	11	16	15	22	11
Shisp_DN40901_c0_g2		PBS_RSV	healthy	95.332	21.3082	62.4325	2.15419	0.483741	4.45319	8.46038e-06	0.00149889	32	127	106	107	106	113	82	87	65
Shisp_DN16150_c1_g1		PBS_RSV	healthy	46.575	10.4754	30.5307	2.15758	0.359634	5.99938	1.98068e-09	8.00891e-07	7	27	68	31	22	18	21	19	17
Shisp_DN5817_c6_g1		PBS_RSV	healthy	632.063	140.43	413.56	2.16615	0.370646	5.84425	5.08865e-09	1.86887e-06	4	18	45	23	11	22	15	13	20
Shisp_DN33994_c3_g1		PBS_RSV	healthy	44.3625	9.66187	28.94	2.16884	0.412072	5.26324	1.41536e-07	3.90213e-05	8	21	41	30	20	20	22	18	21
Shisp_DN82552_c0_g1		PBS_RSV	healthy	32.5962	7.07177	21.252	2.1715	0.440682	4.92758	8.32541e-07	0.000198528	6	19	32	29	10	15	12	15	16
Shisp_DN59173_c0_g1		PBS_RSV	healthy	24.3536	5.15784	15.8222	2.1727	0.539745	4.02541	5.6875e-05	0.00772379	4	0	30	12	27	21	38	23	0
Shisp_DN4366_c0_g1		PBS_RSV	healthy	729.182	160.91	476.616	2.17292	0.20329	10.6888	1.14873e-26	3.72893e-23	22	70	195	78	46	76	59	57	58
Shisp_DN4054_c0_g3		PBS_RSV	healthy	1153.21	254.326	753.705	2.17765	0.38993	5.58473	2.34065e-08	7.43026e-06	8	25	69	24	13	22	8	19	25
Shisp_DN8845_c8_g1		PBS_RSV	healthy	31.6294	7.23692	20.7883	2.18695	0.366052	5.97442	2.30915e-09	9.25778e-07	7	10	57	29	16	15	16	17	16
Shisp_DN155274_c0_g1		PBS_RSV	healthy	472.062	103.62	308.31	2.19125	0.270414	8.10331	5.34817e-16	5.78695e-13	35	91	152	70	67	71	66	62	59
Shisp_DN599831_c1_g1		PBS_RSV	healthy	23.3354	5.06001	15.213	2.1971	0.546728	4.01863	5.85375e-05	0.00790688	6	41	58	24	25	23	18	13	28
Shisp_DN2186_c11_g2		PBS_RSV	healthy	29.4922	6.40436	19.2309	2.19827	0.472374	4.65367	3.26075e-06	0.000653643	23	45	100	42	49	82	32	11	65
DN101026_c0_g1	LY6E	PBS_RSV	healthy	1729.34	375.468	1127.62	2.20117	0.312793	7.03715	1.96206e-12	1.37112e-09	15	40	81	37	31	24	35	35	33
Shisp_DN148543_c5_g1		PBS_RSV	healthy	53.3896	11.5993	34.8161	2.20527	0.516964	4.26582	1.99172e-05	0.00315633	0	5	32	39	26	45	30	56	31
Shisp_DN701_c0_g1		PBS_RSV	healthy	367.355	78.9513	239.176	2.20648	0.218892	10.0803	6.7554e-24	1.47782e-20	104	340	460	370	304	292	261	288	264
Shisp_DN1595_c1_g1		PBS_RSV	healthy	29.9545	6.56156	19.5577	2.20835	0.373658	5.91009	3.41927e-09	1.31832e-06	6	18	49	20	11	18	23	12	7
Shisp_DN5172_c2_g1		PBS_RSV	healthy	428.11	91.7434	278.614	2.20847	0.208676	10.5832	3.56438e-26	1.05495e-22	12	40	82	45	26	41	36	30	30
Shisp_DN5302_c1_g1		PBS_RSV	healthy	170.043	36.7381	110.797	2.21117	0.531566	4.15973	3.18625e-05	0.0047291	9	32	94	35	23	39	24	27	29
Shisp_DN1792_c0_g1		PBS_RSV	healthy	28.1637	6.13189	18.3718	2.21332	0.416187	5.3181	1.04858e-07	2.95569e-05	22	57	42	30	26	34	29	39	35
Shisp_DN2_c20_g1		PBS_RSV	healthy	73.7822	15.4789	47.8697	2.21771	0.304902	7.27351	3.50274e-13	2.77544e-10	14	22	141	50	70	82	41	37	52
Shisp_DN21100_c11_g1		PBS_RSV	healthy	21.4264	4.79203	14.0333	2.22037	0.537579	4.13033	3.6225e-05	0.00529844	16	49	136	61	32	54	47	40	40
Shisp_DN2112_c42_g1		PBS_RSV	healthy	56.8905	11.9589	36.9209	2.22302	0.557734	3.9858	6.72529e-05	0.0088006	132	303	1059	310	221	49	211	29	61
Shisp_DN8563_c0_g1		PBS_RSV	healthy	148.097	31.0335	96.0689	2.23028	0.349632	6.37893	1.78334e-10	8.84027e-08	84	101	188	113	98	131	127	94	114
Shisp_DN19540_c2_g1		PBS_RSV	healthy	154.83	32.3245	100.383	2.24231	0.206929	10.8361	2.32155e-27	8.05577e-24	0	0	31	12	5	22	13	6	6
Shisp_DN4706_c0_g1		PBS_RSV	healthy	797.681	168.159	517.893	2.24248	0.303082	7.39894	1.37279e-13	1.16088e-10	5	27	56	33	12	34	19	11	16
Shisp_DN1311_c8_g1		PBS_RSV	healthy	36.6488	7.97421	23.9045	2.24277	0.345106	6.49879	8.09705e-11	4.266e-08	6	38	10	28	13	33	23	12	4
Shisp_DN42524_c5_g1		PBS_RSV	healthy	16.6368	3.42032	10.7628	2.24381	0.641244	3.49916	0.00046673	0.0419681	0	0	41	4	8	20	4	12	13
Shisp_DN34408_c0_g1		PBS_RSV	healthy	84.0306	17.6294	54.519	2.24543	0.371857	6.03842	1.55633e-09	6.44501e-07	15	53	136	44	35	36	44	32	43
Shisp_DN8486_c2_g3		PBS_RSV	healthy	237.326	50.2357	154.175	2.24614	0.206711	10.8661	1.67163e-27	6.00772e-24	13	49	100	47	46	50	48	45	40
Shisp_DN2978_c1_g1		PBS_RSV	healthy	129.074	27.2752	83.8303	2.24704	0.254651	8.82398	1.10462e-18	1.56561e-15	130	293	222	140	224	170	169	182	175
Shisp_DN3131_c49_g1		PBS_RSV	healthy	67.9283	13.9157	43.9227	2.27424	0.46119	4.93124	8.17097e-07	0.000195308	4	7	63	18	6	21	13	18	19
Shisp_DN2056_c14_g1		PBS_RSV	healthy	28.5547	5.89336	18.483	2.28359	0.380601	5.99997	1.9736e-09	8.00891e-07	6	19	49	22	10	45	23	11	9
Shisp_DN105690_c0_g1		PBS_RSV	healthy	157.032	32.058	101.488	2.28372	0.193224	11.819	3.11213e-32	1.36162e-28	12	29	63	18	24	20	16	13	22
Shisp_DN3287_c14_g1		PBS_RSV	healthy	187.367	38.5276	121.216	2.28429	0.359455	6.35485	2.08628e-10	1.02411e-07	0	0	26	14	12	17	29	27	29
Shisp_DN5352_c44_g1		PBS_RSV	healthy	25.8939	5.39481	16.7832	2.28528	0.444129	5.14553	2.66772e-07	7.046e-05	99	193	210	156	159	128	114	108	113
Shisp_DN21259_c0_g1		PBS_RSV	healthy	22.3158	4.57426	14.4307	2.30538	0.511883	4.50371	6.67768e-06	0.00121515	31	16	53	42	25	101	15	51	30
Shisp_DN9515_c3_g1		PBS_RSV	healthy	34.5833	7.02133	22.3335	2.30883	0.45063	5.12356	2.99813e-07	7.85682e-05	12	43	52	32	20	32	29	16	10
Shisp_DN74547_c0_g1		PBS_RSV	healthy	30.8524	6.19378	19.893	2.31086	0.555509	4.1599	3.18392e-05	0.0047291	7	18	81	27	24	19	21	24	24
Shisp_DN22237_c1_g1		PBS_RSV	healthy	75.3612	14.9495	48.5116	2.31088	0.331868	6.96326	3.32497e-12	2.26075e-09	20	46	58	36	37	33	44	37	41
Shisp_DN62654_c1_g1		PBS_RSV	healthy	36.3597	7.64077	23.5957	2.31306	0.392022	5.90034	3.62745e-09	1.38269e-06	7	25	68	30	14	31	24	26	23
Shisp_DN66673_c0_g1		PBS_RSV	healthy	35.0123	6.99397	22.5597	2.31382	0.511152	4.52668	5.99184e-06	0.0011022	5	23	35	7	0	33	29	20	7
Shisp_DN165414_c0_g1		PBS_RSV	healthy	27.8849	5.69544	18.0229	2.31451	0.454535	5.09204	3.54225e-07	9.11654e-05	62	116	222	110	106	83	89	97	87
DN12125_c1_g1	IRF9	PBS_RSV	healthy	174.45	34.4093	112.21	2.32739	0.455384	5.11083	3.20746e-07	8.35388e-05	38	99	293	117	87	95	66	71	82
Shisp_DN1681_c25_g1		PBS_RSV	healthy	172.557	34.2606	111.092	2.33516	0.182866	12.7698	2.41842e-37	1.43156e-33	5	18	56	34	15	26	29	13	18
Shisp_DN26208_c1_g1		PBS_RSV	healthy	111.956	22.0374	71.9924	2.33691	0.535821	4.36138	1.29248e-05	0.00213216	8	27	58	32	15	21	14	17	22
Shisp_DN26376_c0_g3		PBS_RSV	healthy	26.1298	5.33601	16.8881	2.34331	0.610483	3.83845	0.000123815	0.0145043	7	32	75	39	28	18	19	34	22
Shisp_DN87595_c3_g2		PBS_RSV	healthy	20.4828	4.02502	13.1682	2.34772	0.680466	3.45017	0.000560241	0.0479386	5	20	36	15	11	11	22	10	6
Shisp_DN72353_c2_g1		PBS_RSV	healthy	319.731	63.0921	205.669	2.34774	0.236033	9.94665	2.60822e-23	5.46803e-20	10	37	73	27	26	34	27	28	26
Shisp_DN16342_c0_g1		PBS_RSV	healthy	22.6313	4.45626	14.5535	2.35146	0.558653	4.20917	2.56307e-05	0.00392576	64	96	125	102	125	82	100	94	84
Shisp_DN3305_c2_g1		PBS_RSV	healthy	726.313	141.798	466.529	2.35372	0.409809	5.74347	9.2758e-09	3.24106e-06	47	114	144	78	100	68	105	68	80
Shisp_DN3305_c2_g3		PBS_RSV	healthy	315.751	60.6781	202.385	2.37268	0.357862	6.63017	3.35307e-11	1.91715e-08	9	22	40	24	19	23	13	17	14
Shisp_DN8304_c0_g1		PBS_RSV	healthy	313.884	59.651	200.892	2.38585	0.321822	7.41355	1.22966e-13	1.04865e-10	14	31	51	56	43	32	41	19	21
Shisp_DN2776_c0_g1		PBS_RSV	healthy	177.152	33.4883	113.302	2.38909	0.296632	8.05403	8.01111e-16	8.48588e-13	45	111	184	106	85	81	76	68	66
Shisp_DN164007_c0_g1		PBS_RSV	healthy	72.452	14.0236	46.4838	2.39427	0.442543	5.41025	6.29378e-08	1.8252e-05	10	36	45	28	33	34	24	36	21
Shisp_DN3713_c36_g1		PBS_RSV	healthy	21.7005	3.9676	13.8192	2.39894	0.618158	3.88079	0.000104119	0.0126979	21	38	57	30	36	13	16	11	8
Shisp_DN698_c52_g1		PBS_RSV	healthy	171.637	31.9791	109.567	2.40125	0.321134	7.47743	7.57906e-14	6.63201e-11	16	25	77	21	24	23	24	19	21
Shisp_DN6490_c2_g2		PBS_RSV	healthy	76.9466	14.4244	49.159	2.41239	0.581892	4.14577	3.3867e-05	0.00499712	55	122	215	104	93	86	75	69	68
Shisp_DN25957_c0_g4		PBS_RSV	healthy	26.1026	5.06449	16.7523	2.41487	0.484099	4.98839	6.08855e-07	0.000150169	5	22	42	19	20	29	16	18	14
Shisp_DN67430_c2_g1		PBS_RSV	healthy	70.1467	13.0504	44.7706	2.4177	0.493522	4.89887	9.63905e-07	0.000225387	42	53	52	49	45	31	27	29	29
DN107540_c0_g1	C4BPA	PBS_RSV	healthy	62.7206	11.5251	39.967	2.41903	0.335505	7.21011	5.59079e-13	4.3277e-10	35	93	81	58	56	59	42	54	41
Shisp_DN186513_c0_g1		PBS_RSV	healthy	43.4152	8.05005	27.6974	2.42236	0.617597	3.92223	8.77328e-05	0.0109671	9	54	54	45	40	67	7	18	27
Shisp_DN4748_c3_g1		PBS_RSV	healthy	164.322	30.5522	104.869	2.42311	0.580593	4.1735	2.9995e-05	0.00450507	12	24	47	22	21	21	21	22	20
DN122397_c0_g1	CO4A	PBS_RSV	healthy	22.2046	4.03823	14.1306	2.43059	0.58313	4.16818	3.07043e-05	0.00459104	5	21	52	23	20	31	13	26	8
Shisp_DN8023_c13_g1		PBS_RSV	healthy	26.657	5.06314	17.0597	2.43333	0.582312	4.17875	2.93121e-05	0.00442894	10	39	34	24	38	36	61	59	43
DN11955_c0_g1	LG3BP	PBS_RSV	healthy	1897.33	346.06	1207.88	2.45352	0.344775	7.1163	1.10866e-12	8.08436e-10	16	18	54	21	17	24	19	16	23
Shisp_DN4084_c1_g1		PBS_RSV	healthy	198.968	35.8333	126.464	2.4544	0.358962	6.83749	8.05935e-12	5.10071e-09	0	27	8	30	5	6	5	24	5
Shisp_DN21831_c0_g1		PBS_RSV	healthy	31.6937	5.4988	20.0515	2.46089	0.438732	5.60911	2.03373e-08	6.53848e-06	58	145	129	111	90	109	98	103	86
Shisp_DN1881_c4_g1		PBS_RSV	healthy	23.0195	4.17098	14.6424	2.46095	0.503507	4.88762	1.02063e-06	0.000234488	0	111	102	123	24	49	42	52	43
Shisp_DN1667_c4_g1		PBS_RSV	healthy	603.492	108.97	383.704	2.46877	0.158242	15.6013	7.13495e-55	2.3933e-50	9	70	138	70	23	70	56	34	47
Shisp_DN5126_c5_g1		PBS_RSV	healthy	386.026	68.4458	244.879	2.48816	0.348436	7.14093	9.26994e-13	6.96145e-10	7	23	36	24	19	22	17	16	20
Shisp_DN27073_c0_g1		PBS_RSV	healthy	63.9573	11.234	40.5247	2.49664	0.719179	3.47151	0.00051754	0.045287	12	7	31	11	18	25	13	8	20
Shisp_DN33729_c5_g1		PBS_RSV	healthy	42.0155	7.21266	26.5475	2.499	0.350324	7.1334	9.79221e-13	7.29918e-10	5	12	39	16	12	24	7	7	9
Shisp_DN1102_c34_g1		PBS_RSV	healthy	31.1874	5.54635	19.7914	2.51516	0.389606	6.45566	1.07748e-10	5.53198e-08	3	14	43	10	3	28	11	12	5
DN13011_c0_g1	PSB9	PBS_RSV	healthy	841.263	146.324	532.401	2.52053	0.405687	6.21298	5.19901e-10	2.33561e-07	8	22	61	22	22	22	15	22	12
Shisp_DN5910_c0_g1		PBS_RSV	healthy	106.988	18.4183	67.6237	2.53732	0.277682	9.13751	6.39045e-20	1.05421e-16	3	13	39	14	15	4	23	5	16
Shisp_DN1572_c20_g1		PBS_RSV	healthy	66.4222	11.4343	41.9831	2.54039	0.425144	5.97535	2.29594e-09	9.24161e-07	5	29	52	25	11	18	22	10	22
Shisp_DN34625_c2_g1		PBS_RSV	healthy	77.1324	13.3793	48.7977	2.54121	0.286254	8.87745	6.84125e-19	1.04308e-15	8	24	29	14	17	30	16	21	28
Shisp_DN3986_c30_g1		PBS_RSV	healthy	31.2703	5.36084	19.755	2.54538	0.717961	3.54529	0.000392177	0.0365136	62	153	224	127	112	126	106	111	112
Shisp_DN140754_c1_g1		PBS_RSV	healthy	919.709	157.248	580.837	2.54737	0.520124	4.89762	9.70065e-07	0.000225967	19	28	55	49	23	45	44	57	70
Shisp_DN472_c3_g1		PBS_RSV	healthy	51.5665	8.648	32.4916	2.55504	0.339609	7.5235	5.3329e-14	4.79152e-11	207	327	269	199	283	187	210	198	213
Shisp_DN11991_c10_g1		PBS_RSV	healthy	30.0115	5.15395	18.9637	2.55905	0.59303	4.31521	1.59454e-05	0.00257145	8	25	40	0	20	13	57	10	0
Shisp_DN80486_c0_g1		PBS_RSV	healthy	74.9019	12.6585	47.2382	2.56096	0.336249	7.61625	2.6115e-14	2.38905e-11	16	33	84	22	20	27	17	20	13
Shisp_DN3690_c3_g1		PBS_RSV	healthy	118.201	19.8149	74.4738	2.5625	0.212106	12.0812	1.32716e-33	6.35962e-30	48	112	153	98	73	100	124	59	91
Shisp_DN17029_c1_g1		PBS_RSV	healthy	397.552	66.7936	250.548	2.56658	0.20981	12.2328	2.07544e-34	1.09922e-30	17	43	101	61	31	41	37	30	24
Shisp_DN2141_c8_g2		PBS_RSV	healthy	152.15	25.5209	95.8706	2.56802	0.291023	8.82412	1.10324e-18	1.56561e-15	5	20	38	17	17	25	23	16	17
Shisp_DN5817_c6_g3		PBS_RSV	healthy	75.9788	12.6942	47.8523	2.57911	0.400132	6.44564	1.15111e-10	5.87999e-08	14	22	87	30	17	12	20	0	29
Shisp_DN4455_c1_g1		PBS_RSV	healthy	78.8426	13.2035	49.6696	2.58852	0.314259	8.23691	1.76715e-16	1.99807e-13	20	83	224	63	63	95	62	64	45
Shisp_DN6094_c3_g2		PBS_RSV	healthy	174.709	28.6935	109.813	2.59441	0.338042	7.67483	1.65644e-14	1.5434e-11	9	33	65	24	30	29	25	22	28
Shisp_DN48350_c0_g2		PBS_RSV	healthy	18.9358	3.1127	11.9033	2.60167	0.679455	3.82905	0.000128639	0.0148964	27	42	50	48	8	11	20	53	10
Shisp_DN18677_c5_g1		PBS_RSV	healthy	24.3024	3.88589	15.2284	2.61447	0.479945	5.44744	5.11001e-08	1.52588e-05	0	33	82	15	0	6	5	14	36
Shisp_DN47421_c0_g1		PBS_RSV	healthy	32.1726	5.30223	20.2302	2.61702	0.394625	6.63166	3.3193e-11	1.90869e-08	13	35	51	25	41	20	19	20	32
Shisp_DN73104_c0_g3		PBS_RSV	healthy	26.8985	4.4369	16.9156	2.61972	0.75935	3.44994	0.000560705	0.0479386	25	115	180	70	84	93	94	73	52
Shisp_DN15682_c0_g1		PBS_RSV	healthy	26.4452	4.3734	16.6355	2.62277	0.427501	6.13512	8.50932e-10	3.72301e-07	5	17	29	17	9	17	16	14	20
Shisp_DN6745_c6_g1		PBS_RSV	healthy	49.0511	7.99357	30.8033	2.63512	0.370725	7.10801	1.17728e-12	8.46211e-10	3	11	73	35	31	29	0	24	10
Shisp_DN1937_c11_g4		PBS_RSV	healthy	32.6691	4.96571	20.3565	2.63714	0.519798	5.07339	3.90798e-07	9.93081e-05	8	39	67	32	23	38	31	26	24
Shisp_DN19652_c0_g3		PBS_RSV	healthy	27.8661	4.47487	17.47	2.638	0.500214	5.27374	1.33674e-07	3.71592e-05	5	9	62	19	3	27	4	0	12
Shisp_DN32410_c0_g1		PBS_RSV	healthy	28.5569	4.48228	17.8571	2.65305	0.490114	5.41314	6.1929e-08	1.80635e-05	25	98	199	105	70	111	84	86	72
Shisp_DN73437_c0_g2		PBS_RSV	healthy	667.847	105.02	417.702	2.66341	0.192891	13.8078	2.28715e-43	3.28795e-39	32	34	160	73	13	67	30	56	62
Shisp_DN1564_c1_g1		PBS_RSV	healthy	352.622	55.1274	220.402	2.67112	0.391061	6.83045	8.46502e-12	5.2909e-09	7	18	57	27	19	24	13	16	13
Shisp_DN2253_c1_g1		PBS_RSV	healthy	251.5	38.7583	156.948	2.68233	0.303955	8.82477	1.09686e-18	1.56561e-15	6	18	43	22	18	22	20	17	14
DN12075_c0_g1	K2C6A	PBS_RSV	healthy	56.6059	8.48521	35.2189	2.70265	0.623669	4.33347	1.46778e-05	0.00238615	4	29	88	27	20	25	18	15	25
Shisp_DN9333_c0_g3		PBS_RSV	healthy	25.6902	3.90995	16.0101	2.70372	0.523232	5.16735	2.37441e-07	6.28782e-05	8	19	93	24	23	18	34	27	23
Shisp_DN10656_c1_g1		PBS_RSV	healthy	65.3365	10.0448	40.7624	2.70834	0.324813	8.33816	7.54553e-17	8.72766e-14	0	0	0	40	12	16	14	25	14
Shisp_DN2915_c0_g1		PBS_RSV	healthy	1851.62	282.171	1154.09	2.71112	0.222072	12.2083	2.80617e-34	1.41192e-30	271	424	484	321	362	287	310	322	304
Shisp_DN883_c5_g1		PBS_RSV	healthy	48.9611	7.18741	30.395	2.72685	0.499651	5.45752	4.82832e-08	1.45037e-05	14	34	37	15	22	18	20	19	23
Shisp_DN7963_c0_g1		PBS_RSV	healthy	68.6711	9.96867	42.5811	2.72793	0.344156	7.92644	2.2551e-15	2.24684e-12	12	47	77	42	43	48	55	47	27
Shisp_DN101865_c0_g2		PBS_RSV	healthy	343.264	51.3195	213.511	2.74045	0.557221	4.91807	8.74021e-07	0.000207436	10	19	76	28	36	16	21	30	12
Shisp_DN66909_c0_g1		PBS_RSV	healthy	46.4205	6.89108	28.8519	2.75096	0.334973	8.21248	2.16674e-16	2.36999e-13	6	27	48	19	16	23	20	18	18
Shisp_DN6953_c2_g3		PBS_RSV	healthy	74.3913	11.1894	46.3015	2.75484	0.572482	4.8121	1.49356e-06	0.00032816	3	32	81	19	34	25	10	15	14
Shisp_DN18976_c2_g1		PBS_RSV	healthy	30.8376	4.4974	19.1309	2.76115	0.747972	3.69151	0.000222925	0.0234409	62	123	119	66	92	55	67	59	60
Shisp_DN8703_c0_g1		PBS_RSV	healthy	634.709	93.4713	394.159	2.76196	0.487972	5.66007	1.51314e-08	5.04198e-06	5	25	38	19	12	26	29	23	9
Shisp_DN45776_c0_g1		PBS_RSV	healthy	195.843	28.6151	121.519	2.76504	0.256243	10.7907	3.80901e-27	1.27767e-23	9	37	83	40	25	37	35	25	26
Shisp_DN6490_c2_g1		PBS_RSV	healthy	611.631	89.7686	379.692	2.76723	0.452556	6.11467	9.67588e-10	4.16104e-07	12	58	74	0	29	0	84	32	35
Shisp_DN50524_c1_g1		PBS_RSV	healthy	69.0248	10.0231	42.8019	2.7754	0.783951	3.54027	0.000399725	0.036937	10	28	33	5	22	52	21	33	52
Shisp_DN8010_c5_g1		PBS_RSV	healthy	213.258	31.0527	132.278	2.77941	0.462073	6.0151	1.79779e-09	7.38415e-07	0	28	40	43	20	25	11	7	7
Shisp_DN20442_c8_g1		PBS_RSV	healthy	49.7432	7.19174	30.8315	2.78721	0.388059	7.18243	6.84821e-13	5.26058e-10	212	377	373	231	279	153	214	207	196
DN0_c15_g8	HSH2D	PBS_RSV	healthy	146.151	20.8099	90.4437	2.79715	0.400872	6.97766	3.00141e-12	2.05464e-09	15	29	56	34	23	30	9	4	18
Shisp_DN118492_c0_g1		PBS_RSV	healthy	99.1585	14.0372	61.3268	2.80063	0.296609	9.44218	3.65109e-21	6.33464e-18	24	76	497	86	60	70	88	86	27
Shisp_DN0_c4555_g1		PBS_RSV	healthy	46.6557	6.50955	28.813	2.82367	0.513543	5.49842	3.83218e-08	1.18292e-05	5	10	41	26	8	30	12	15	22
Shisp_DN410_c5_g1		PBS_RSV	healthy	32.4887	4.59832	20.093	2.82409	0.45108	6.26074	3.83155e-10	1.76059e-07	12	28	65	20	41	27	29	17	34
Shisp_DN34485_c0_g2		PBS_RSV	healthy	23.6563	3.42421	14.6643	2.83195	0.570223	4.96639	6.82104e-07	0.000166199	9	34	71	34	21	26	27	27	24
Shisp_DN3276_c4_g1		PBS_RSV	healthy	29.5394	4.15933	18.2594	2.83491	0.527772	5.37147	7.80958e-08	2.23261e-05	8	41	65	33	21	33	31	17	30
Shisp_DN17437_c2_g1		PBS_RSV	healthy	24.7366	3.58897	15.3376	2.83939	0.553516	5.12973	2.90159e-07	7.62368e-05	38	104	261	127	79	108	78	71	63
Shisp_DN31456_c4_g1		PBS_RSV	healthy	306.004	42.1438	188.733	2.84043	0.213556	13.3006	2.29502e-40	2.14011e-36	0	0	64	16	0	0	51	0	0
Shisp_DN31673_c3_g1		PBS_RSV	healthy	20.8281	2.82762	12.8279	2.84909	0.572663	4.97516	6.51946e-07	0.000159236	3	35	44	19	21	14	16	23	14
Shisp_DN688_c2_g3		PBS_RSV	healthy	166.157	22.8364	102.459	2.87121	0.393593	7.29488	2.9893e-13	2.40651e-10	5	27	64	28	8	18	15	13	18
Shisp_DN11505_c1_g5		PBS_RSV	healthy	44.262	6.01643	27.264	2.87569	0.486915	5.90594	3.50639e-09	1.34163e-06	20	128	108	105	39	65	85	59	89
Shisp_DN5213_c13_g1		PBS_RSV	healthy	30.6209	4.12053	18.843	2.88778	0.815314	3.54192	0.000397219	0.0367729	0	0	83	16	43	47	8	7	25
Shisp_DN10568_c7_g1		PBS_RSV	healthy	27.8584	3.7417	17.1398	2.89112	0.627032	4.6108	4.0112e-06	0.000785305	0	39	57	29	4	15	27	10	6
Shisp_DN4663_c7_g1		PBS_RSV	healthy	44.4445	5.98289	27.3505	2.89776	0.768495	3.77069	0.000162794	0.017943	10	19	146	29	45	0	22	27	15
Shisp_DN35914_c3_g1		PBS_RSV	healthy	56.7069	7.32113	34.7577	2.91634	0.820085	3.55614	0.000376349	0.0353284	6	48	151	62	8	85	73	32	71
Shisp_DN1544_c1_g1		PBS_RSV	healthy	115.903	14.7925	70.9648	2.93047	0.274964	10.6577	1.60589e-26	4.89698e-23	3	17	38	19	10	20	11	11	20
Shisp_DN3434_c4_g2		PBS_RSV	healthy	153.576	20.18	94.2891	2.93077	0.625856	4.68282	2.82948e-06	0.0005799	7	18	45	24	22	22	14	11	14
Shisp_DN21701_c0_g3		PBS_RSV	healthy	56.7406	7.44151	34.8299	2.93392	0.540681	5.42635	5.75179e-08	1.6924e-05	23	36	172	87	47	0	0	10	0
Shisp_DN22760_c6_g1		PBS_RSV	healthy	38.6767	4.86111	23.6475	2.94822	0.418386	7.04666	1.83266e-12	1.28966e-09	15	50	142	75	38	62	22	41	50
Shisp_DN463_c17_g1		PBS_RSV	healthy	121.012	15.5503	74.1402	2.96126	0.341087	8.68184	3.89417e-18	5.15619e-15	22	44	106	53	34	47	37	38	32
Shisp_DN17179_c1_g1		PBS_RSV	healthy	134.469	17.0696	82.2915	2.97056	0.542796	5.4727	4.43221e-08	1.34931e-05	3	14	67	15	18	31	23	20	22
Shisp_DN19074_c0_g1		PBS_RSV	healthy	214.781	26.5127	131.106	3.01121	0.29333	10.2656	1.00671e-24	2.53263e-21	0	0	33	0	0	0	0	26	0
Shisp_DN13348_c11_g1		PBS_RSV	healthy	29.1285	3.70792	17.8305	3.01857	0.594035	5.08147	3.74527e-07	9.56565e-05	9	22	52	16	28	22	20	16	11
Shisp_DN666_c11_g1		PBS_RSV	healthy	51.322	6.2252	31.279	3.0199	0.424164	7.11965	1.082e-12	7.9476e-10	25	83	354	74	38	107	49	81	66
Shisp_DN2671_c3_g1		PBS_RSV	healthy	61.8822	7.40168	37.6687	3.02404	0.378935	7.98037	1.45891e-15	1.49806e-12	10	22	94	24	13	22	24	14	17
Shisp_DN8600_c0_g1		PBS_RSV	healthy	23.9406	2.99529	14.6316	3.0494	0.691501	4.40983	1.03452e-05	0.00178566	58	134	219	95	111	45	61	29	48
Shisp_DN5578_c2_g2		PBS_RSV	healthy	45.7393	5.40585	27.8133	3.07483	0.382962	8.02906	9.82199e-16	1.01896e-12	2	17	42	11	14	19	25	28	20
Shisp_DN8838_c0_g1		PBS_RSV	healthy	234.15	26.7821	141.986	3.10823	0.325739	9.5421	1.39971e-21	2.56096e-18	25	106	165	83	59	106	81	79	77
Shisp_DN17050_c3_g1		PBS_RSV	healthy	59.1829	6.8577	35.9272	3.13552	0.458657	6.83631	8.12578e-12	5.11061e-09	0	18	68	48	0	18	0	22	8
Shisp_DN121079_c4_g1		PBS_RSV	healthy	18.0007	1.98321	10.8818	3.14571	0.723352	4.3488	1.36881e-05	0.0022361	9	51	81	43	31	50	43	45	39
Shisp_DN3397_c17_g1		PBS_RSV	healthy	37.0589	4.06406	22.3945	3.15283	0.436455	7.22373	5.05803e-13	3.97648e-10	3	12	28	28	15	22	11	25	10
Shisp_DN2736_c1_g2		PBS_RSV	healthy	20.5181	2.27026	12.4079	3.1547	0.637997	4.94469	7.6265e-07	0.000183164	3	26	60	14	4	16	5	4	24
Shisp_DN58593_c0_g1		PBS_RSV	healthy	55.7818	6.20291	33.7467	3.16643	0.489038	6.4748	9.49366e-11	4.92447e-08	12	32	82	35	22	31	31	27	22
DN112437_c2_g1	RSAD2	PBS_RSV	healthy	22.533	2.54233	13.6482	3.17942	0.566947	5.60796	2.04721e-08	6.56084e-06	57	151	298	128	100	144	144	125	117
Shisp_DN2141_c8_g1		PBS_RSV	healthy	58.2183	6.1668	35.0843	3.22712	0.368325	8.76161	1.92481e-18	2.65333e-15	6	29	73	31	16	31	24	28	19
Shisp_DN71894_c0_g1		PBS_RSV	healthy	137.365	14.3058	82.6719	3.23076	0.379589	8.5112	1.72148e-17	2.08714e-14	5	32	59	26	19	27	18	21	16
Shisp_DN23293_c0_g1		PBS_RSV	healthy	35.4531	3.45583	21.2321	3.25156	0.532649	6.10451	1.03119e-09	4.37844e-07	22	57	198	62	18	72	21	19	40
Shisp_DN5113_c0_g1		PBS_RSV	healthy	37.9317	3.84822	22.7835	3.26671	0.461409	7.07986	1.44303e-12	1.02262e-09	6	49	75	74	29	37	41	46	27
Shisp_DN44581_c2_g1		PBS_RSV	healthy	32.7165	3.3883	19.6818	3.2855	0.483074	6.80123	1.03733e-11	6.28832e-09	2	27	60	21	20	20	35	29	14
Shisp_DN16683_c0_g1		PBS_RSV	healthy	180.94	18.2315	108.625	3.29809	0.380537	8.66694	4.43902e-18	5.80128e-15	18	58	22	28	69	17	18	34	18
Shisp_DN114922_c0_g1		PBS_RSV	healthy	26.6109	2.7956	16.0263	3.32292	0.842682	3.94327	8.03773e-05	0.0102126	31	105	182	79	59	121	37	64	49
Shisp_DN15786_c0_g2		PBS_RSV	healthy	25.3816	2.61531	15.2632	3.32678	0.569538	5.84119	5.183e-09	1.8966e-06	0	10	15	18	8	20	0	24	0
Shisp_DN27859_c0_g1		PBS_RSV	healthy	47.1808	4.74249	28.3194	3.3481	0.736679	4.54486	5.49729e-06	0.00102119	7	18	65	24	17	27	19	15	20
DN117894_c0_g1	MX2	PBS_RSV	healthy	39.7427	3.88589	23.8063	3.35218	0.433554	7.73187	1.05976e-14	1.00608e-11	8	34	56	36	13	29	35	22	23
Shisp_DN79901_c0_g3		PBS_RSV	healthy	25.7702	2.47092	15.415	3.35981	0.549607	6.11312	9.7703e-10	4.18377e-07	5	16	44	27	12	22	13	16	13
Shisp_DN16550_c0_g1		PBS_RSV	healthy	35.5977	3.36248	21.2709	3.36923	0.569633	5.91473	3.32423e-09	1.29157e-06	407	753	976	574	574	536	469	437	496
Shisp_DN24732_c0_g1		PBS_RSV	healthy	136.571	13.1255	81.7063	3.37135	0.355866	9.47367	2.70171e-21	4.76971e-18	7	12	17	14	6	37	4	17	30
Shisp_DN3287_c1_g1		PBS_RSV	healthy	15.2949	1.44855	9.14098	3.37335	0.902435	3.73805	0.000185451	0.0200235	10	33	41	28	21	21	21	13	13
DN146375_c0_g1	sigP	PBS_RSV	healthy	45.2549	4.22166	27.0179	3.40072	0.609613	5.57848	2.42623e-08	7.67773e-06	8	26	49	18	16	55	62	0	6
Shisp_DN11185_c29_g1		PBS_RSV	healthy	25.1636	2.2512	14.9803	3.42299	0.958919	3.56963	0.000357483	0.0340835	22	58	172	40	31	47	38	37	37
DN11754_c2_g1	ABEC1	PBS_RSV	healthy	89.374	7.9614	53.1906	3.44975	0.33309	10.3568	3.8971e-25	1.03201e-21	5	29	146	8	21	10	23	6	24
Shisp_DN335359_c0_g1		PBS_RSV	healthy	22.8402	2.23511	13.6824	3.46357	0.660115	5.24691	1.54668e-07	4.22941e-05	4	19	33	25	14	19	27	11	16
Shisp_DN2121_c2_g4		PBS_RSV	healthy	31.2182	2.74536	18.5636	3.47924	0.93359	3.72673	0.00019398	0.0207441	6	20	0	18	30	21	0	8	0
Shisp_DN123_c46_g1		PBS_RSV	healthy	85.0309	7.81314	50.7119	3.48731	0.410777	8.48957	2.07409e-17	2.48471e-14	9	24	44	18	8	10	23	14	7
Shisp_DN537_c0_g1		PBS_RSV	healthy	29.4475	2.6382	17.5322	3.50286	0.527895	6.63553	3.23342e-11	1.8808e-08	14	33	62	29	26	25	23	18	25
Shisp_DN26671_c0_g1		PBS_RSV	healthy	29.1604	2.71138	17.4053	3.50636	0.563803	6.21911	4.99967e-10	2.26629e-07	35	75	78	57	68	52	65	57	54
DN112437_c0_g1	RSAD2	PBS_RSV	healthy	32.2316	2.88935	19.1906	3.50984	0.504501	6.95706	3.47441e-12	2.34651e-09	6	23	42	23	15	35	24	23	20
Shisp_DN38518_c0_g2		PBS_RSV	healthy	20.2174	1.80661	12.0348	3.52703	0.654519	5.38874	7.09536e-08	2.04586e-05	2	7	46	18	10	21	23	12	20
Shisp_DN56572_c0_g2		PBS_RSV	healthy	35.9477	3.13736	21.3653	3.53902	0.470943	7.51474	5.70244e-14	5.0782e-11	15	38	71	32	33	27	36	34	27
Shisp_DN503_c2_g1		PBS_RSV	healthy	239.305	20.108	141.884	3.55616	0.274703	12.9455	2.49257e-38	1.79162e-34	62	154	246	92	92	105	97	106	102
DN149434_c0_g1	CXL11	PBS_RSV	healthy	44.731	3.82553	26.5508	3.56403	0.459148	7.76228	8.34171e-15	8.07141e-12	14	103	134	118	58	104	73	74	64
Shisp_DN7987_c10_g1		PBS_RSV	healthy	49.1637	4.22106	29.1892	3.56785	0.499183	7.14739	8.84429e-13	6.69174e-10	12	22	73	29	30	28	19	19	17
Shisp_DN3920_c1_g1		PBS_RSV	healthy	15.2759	1.25894	9.04612	3.60602	0.917774	3.92909	8.52674e-05	0.0107256	108	287	379	208	212	206	194	190	177
Shisp_DN405600_c0_g1		PBS_RSV	healthy	119.792	9.6366	70.8339	3.64347	0.381237	9.55698	1.21247e-21	2.25946e-18	12	35	50	17	27	33	35	27	29
Shisp_DN6618_c0_g1		PBS_RSV	healthy	46.9318	3.99457	27.8486	3.649	0.443768	8.22276	1.98866e-16	2.19911e-13	10	61	119	18	28	31	0	29	22
Shisp_DN2970_c124_g1		PBS_RSV	healthy	27.4378	2.02608	16.1437	3.67787	0.994526	3.69812	0.000217206	0.0229354	9	69	354	112	97	122	84	123	159
Shisp_DN19623_c11_g1		PBS_RSV	healthy	369.393	28.6179	217.938	3.68879	0.427147	8.63588	5.82784e-18	7.42349e-15	0	34	53	61	36	47	31	28	21
Shisp_DN5975_c6_g4		PBS_RSV	healthy	40.7379	3.23479	24.0699	3.69762	0.565085	6.54347	6.01083e-11	3.28733e-08	4	17	52	15	10	20	13	11	12
Shisp_DN32010_c0_g2		PBS_RSV	healthy	67.607	5.26496	39.8994	3.70479	0.467085	7.93172	2.16138e-15	2.17499e-12	10	0	124	67	12	31	14	13	14
Shisp_DN2962_c49_g1		PBS_RSV	healthy	23.15	1.81826	13.6692	3.71233	0.656902	5.65126	1.59272e-08	5.28314e-06	12	38	7	38	11	24	57	12	22
DN10458_c0_g1	M4A4D	PBS_RSV	healthy	93.0029	6.98871	54.7744	3.71859	0.355039	10.4738	1.14027e-25	3.27844e-22	11	22	47	20	16	22	16	9	24
Shisp_DN17722_c0_g3		PBS_RSV	healthy	115.756	8.85801	68.2458	3.72302	0.360267	10.334	4.94299e-25	1.27542e-21	12	31	69	27	21	29	27	26	28
Shisp_DN76340_c0_g1		PBS_RSV	healthy	63.5259	4.66025	37.3634	3.73661	0.423041	8.83274	1.02141e-18	1.53409e-15	54	105	93	77	70	54	61	66	54
Shisp_DN14490_c0_g1		PBS_RSV	healthy	50.5401	3.64913	29.6997	3.76936	0.438811	8.58994	8.70172e-18	1.09457e-14	6	36	53	28	29	16	19	22	19
Shisp_DN1088_c0_g2		PBS_RSV	healthy	185.546	13.3878	109.031	3.77512	0.295617	12.7703	2.40207e-37	1.43156e-33	0	0	124	0	19	26	0	27	15
Shisp_DN600_c0_g2		PBS_RSV	healthy	28.4915	2.03193	16.7317	3.81044	0.606568	6.28198	3.34298e-10	1.55743e-07	6	25	62	26	18	34	22	32	23
Shisp_DN66295_c0_g4		PBS_RSV	healthy	32.1807	2.2462	18.8765	3.83371	0.918372	4.17446	2.98695e-05	0.00449965	6	34	55	29	26	25	27	32	28
DN13824_c0_g5	LORF2	PBS_RSV	healthy	31.1979	2.23648	18.3262	3.84644	0.645694	5.95707	2.56802e-09	1.0174e-06	126	348	464	238	226	210	215	193	194
Shisp_DN5594_c3_g1		PBS_RSV	healthy	77.5213	5.1821	45.3706	3.86865	0.371953	10.4009	2.45609e-25	6.67991e-22	3	15	30	16	12	29	20	25	15
Shisp_DN2539_c8_g1		PBS_RSV	healthy	17.6155	1.1256	10.2867	3.88193	1.01148	3.83788	0.0001241	0.0145043	10	30	31	20	27	18	23	18	19
Shisp_DN1596_c9_g1		PBS_RSV	healthy	26.2402	1.69616	15.3317	3.92219	0.698359	5.6163	1.95092e-08	6.31256e-06	5	8	43	7	3	10	4	14	22
Shisp_DN2388_c1_g1		PBS_RSV	healthy	361.325	23.3582	211.117	3.93884	0.306113	12.8673	6.87948e-38	4.61522e-34	14	35	47	26	27	20	21	28	20
Shisp_DN71901_c3_g1		PBS_RSV	healthy	536.835	34.8637	313.737	3.94131	0.405241	9.72584	2.33966e-22	4.70879e-19	53	115	93	57	93	71	63	57	58
Shisp_DN18650_c1_g1		PBS_RSV	healthy	337.691	20.3082	196.632	4.04294	0.237909	16.9936	9.15956e-65	4.60863e-60	11	35	51	21	23	3	5	3	4
Shisp_DN2649_c0_g1		PBS_RSV	healthy	59.6527	3.60041	34.7405	4.05664	0.421782	9.61786	6.72163e-22	1.32627e-18	9	32	65	34	24	29	33	23	25
Shisp_DN4334_c0_g1		PBS_RSV	healthy	131.134	7.72444	76.2851	4.05768	0.352062	11.5255	9.81682e-31	3.95147e-27	5	32	112	48	29	43	45	40	33
Shisp_DN21791_c0_g1		PBS_RSV	healthy	151.043	8.36469	87.6304	4.15156	0.305716	13.5798	5.27947e-42	5.90304e-38	0	0	84	0	11	0	26	60	0
Shisp_DN3719_c1_g1		PBS_RSV	healthy	816.007	45.2466	473.447	4.17401	0.235226	17.7446	1.89594e-70	1.90789e-65	19	31	186	50	25	41	33	26	33
Shisp_DN11485_c17_g1		PBS_RSV	healthy	19.3071	1.14113	11.2333	4.19963	1.03831	4.04469	5.23932e-05	0.00722236	3	8	37	11	10	19	23	11	8
Shisp_DN3596_c0_g1		PBS_RSV	healthy	552.716	29.8746	320.342	4.20714	0.343179	12.2593	1.49789e-34	8.37402e-31	2	25	40	34	14	19	21	22	8
DN140604_c0_g1	MX2	PBS_RSV	healthy	141.443	7.56321	81.9411	4.23907	0.480069	8.83012	1.04561e-18	1.54734e-15	9	25	29	28	19	29	21	19	16
Shisp_DN692_c28_g1		PBS_RSV	healthy	28.9991	1.67736	16.8561	4.24068	0.754127	5.6233	1.87349e-08	6.10127e-06	9	28	62	32	12	23	19	18	23
Shisp_DN26253_c0_g1		PBS_RSV	healthy	107.748	5.66053	62.376	4.24941	0.996247	4.26541	1.99532e-05	0.00315706	3	18	33	20	11	28	13	16	21
Shisp_DN52030_c1_g1		PBS_RSV	healthy	32.0916	1.6531	18.5634	4.30452	0.656963	6.55215	5.67158e-11	3.13589e-08	0	9	54	80	7	46	8	7	8
Shisp_DN4674_c1_g1		PBS_RSV	healthy	74.5235	3.62487	43.013	4.33802	0.452927	9.57775	9.91778e-22	1.88307e-18	9	30	67	28	21	34	26	18	22
Shisp_DN44757_c0_g2		PBS_RSV	healthy	319.375	15.38	184.266	4.36998	0.372132	11.7431	7.66106e-32	3.21222e-28	5	15	38	28	6	27	13	4	12
Shisp_DN228805_c0_g1		PBS_RSV	healthy	654.096	31.3806	377.334	4.37607	0.409943	10.6748	1.33527e-26	4.19902e-23	17	58	196	70	35	55	57	41	46
Shisp_DN217353_c0_g1		PBS_RSV	healthy	56.8979	2.73837	32.827	4.41372	0.843917	5.23005	1.69469e-07	4.57202e-05	7	22	121	56	37	40	29	15	26
Shisp_DN8314_c4_g1		PBS_RSV	healthy	37.9081	1.74705	21.8365	4.42001	0.801169	5.51695	3.44932e-08	1.07463e-05	12	40	51	26	32	37	12	14	21
Shisp_DN9667_c0_g4		PBS_RSV	healthy	68.0732	3.09021	39.1919	4.42456	0.493572	8.96437	3.12064e-19	4.83124e-16	9	39	46	38	26	34	34	33	28
Shisp_DN17740_c0_g3		PBS_RSV	healthy	45.595	1.99662	26.218	4.46477	0.78552	5.68384	1.31704e-08	4.49265e-06	5	14	46	19	13	24	21	20	18
Shisp_DN14055_c7_g1		PBS_RSV	healthy	23.4843	1.03382	13.5063	4.51551	0.796492	5.66925	1.43427e-08	4.82924e-06	36	84	121	77	63	55	54	63	44
Shisp_DN2595_c7_g1		PBS_RSV	healthy	30.6955	1.33211	17.6451	4.53482	0.71878	6.30905	2.8075e-10	1.32018e-07	280	455	395	297	307	306	292	273	291
Shisp_DN15786_c0_g1		PBS_RSV	healthy	49.8048	2.10511	28.6049	4.57184	0.56811	8.04746	8.45333e-16	8.86103e-13	2	4	36	13	9	8	24	22	10
Shisp_DN19406_c21_g1		PBS_RSV	healthy	24.7647	0.998312	14.2019	4.62117	0.966718	4.78026	1.75065e-06	0.000374825	15	86	215	56	37	25	51	20	44
DN14446_c0_g1	CXL10	PBS_RSV	healthy	103.69	4.08655	59.4216	4.62374	0.414278	11.1609	6.33146e-29	2.45052e-25	18	50	55	28	35	19	40	24	39
Shisp_DN40718_c0_g1		PBS_RSV	healthy	19.4517	0.78424	11.155	4.63907	0.948985	4.88846	1.0163e-06	0.000234029	20	33	65	12	5	27	12	9	31
Shisp_DN17722_c0_g1		PBS_RSV	healthy	771.76	29.4261	441.834	4.71056	0.324488	14.5169	9.47078e-48	1.90609e-43	11	38	149	45	26	35	39	69	8
Shisp_DN24532_c0_g1		PBS_RSV	healthy	292.325	10.6815	167.15	4.75191	0.331733	14.3245	1.53798e-46	2.57945e-42	9	40	73	36	45	20	33	21	7
Shisp_DN69_c0_g1		PBS_RSV	healthy	1908.05	69.4699	1090.9	4.77803	0.347237	13.7601	4.42816e-43	5.57007e-39	119	346	820	335	295	357	288	282	262
Shisp_DN35840_c0_g1		PBS_RSV	healthy	17845.5	642.539	10199.7	4.79555	0.528497	9.07394	1.14788e-19	1.8335e-16	4	21	50	23	12	23	18	21	15
Shisp_DN60197_c0_g1		PBS_RSV	healthy	1384	49.3674	790.83	4.8104	0.371033	12.9649	1.93493e-38	1.49779e-34	38	94	151	87	52	70	69	56	73
Shisp_DN3047_c9_g1		PBS_RSV	healthy	114.583	3.85019	65.3685	4.86464	0.525924	9.24969	2.25142e-20	3.776e-17	0	31	75	27	24	48	28	13	14
Shisp_DN99123_c4_g1		PBS_RSV	healthy	22.4285	0.821512	12.8254	4.87948	1.01967	4.78536	1.7068e-06	0.000366997	6	30	113	27	15	20	17	18	24
Shisp_DN38_c6_g1		PBS_RSV	healthy	657.827	20.0818	374.385	5.02374	0.329686	15.238	1.97966e-52	4.98033e-48	9	42	72	32	26	20	19	23	18
Shisp_DN3841_c61_g1		PBS_RSV	healthy	25.6414	0.821512	14.6104	5.04662	0.926555	5.44665	5.13288e-08	1.52817e-05	7	15	41	16	15	15	10	9	24
DN1184_c1_g1	OAS3	PBS_RSV	healthy	73.5901	2.13924	41.8342	5.12357	0.599619	8.54471	1.28858e-17	1.58134e-14	3	6	91	24	4	14	13	17	20
Shisp_DN6502_c2_g1		PBS_RSV	healthy	47.1288	1.3191	26.7689	5.2072	0.683681	7.61642	2.60814e-14	2.38905e-11	28	76	86	115	87	67	60	59	60
Shisp_DN32271_c1_g1		PBS_RSV	healthy	247.157	6.54603	140.219	5.20758	0.438374	11.8793	1.51607e-32	6.93465e-29	10	56	115	68	23	41	41	31	22
Shisp_DN5606_c1_g2		PBS_RSV	healthy	83.6174	1.77071	47.2411	5.5133	0.605256	9.10903	8.31241e-20	1.34916e-16	6	23	32	20	14	22	19	16	16
Shisp_DN53885_c5_g1		PBS_RSV	healthy	118.295	2.25745	66.7229	5.66706	0.556093	10.1908	2.17861e-24	5.09845e-21	6	16	45	29	14	15	13	7	7
Shisp_DN175285_c0_g1		PBS_RSV	healthy	121.197	1.72199	68.0967	6.09307	0.599737	10.1596	3.00429e-24	6.71827e-21	8	25	57	23	14	30	19	17	21
DN12103_c7_g1	I27L2	PBS_RSV	healthy	307.729	4.2556	172.852	6.19572	0.570063	10.8685	1.62889e-27	6.00772e-24	9	35	63	28	26	32	30	23	30
Shisp_DN119353_c0_g1		PBS_RSV	healthy	14.2957	0	7.94204	6.25796	1.81465	3.44858	0.000563547	0.0481407	9	29	46	38	0	30	39	36	53
Shisp_DN12843_c4_g1		PBS_RSV	healthy	14.5664	0	8.09245	6.28169	1.78462	3.5199	0.000431712	0.0392441	46	91	152	93	78	75	42	45	61
Shisp_DN24631_c0_g1		PBS_RSV	healthy	14.6155	0	8.11971	6.28624	1.71847	3.65806	0.000254135	0.0260423	13	46	51	36	40	23	29	24	30
Shisp_DN4094_c18_g2		PBS_RSV	healthy	14.6155	0	8.11971	6.28624	1.71847	3.65806	0.000254135	0.0260423	11	63	82	37	38	44	35	28	33
Shisp_DN65016_c0_g2		PBS_RSV	healthy	15.1747	0	8.43039	6.3209	1.33458	4.73623	2.17725e-06	0.000459323	42	107	151	97	79	81	52	61	56
Shisp_DN2609_c36_g1		PBS_RSV	healthy	15.436	0	8.57557	6.35911	1.75759	3.61808	0.0002968	0.0295712	7	19	32	12	18	13	19	25	20
Shisp_DN160474_c0_g1		PBS_RSV	healthy	15.409	0	8.56055	6.36307	1.66155	3.82959	0.000128355	0.0148806	7	26	72	29	21	26	22	22	19
DN11711_c2_g1	PRS30	PBS_RSV	healthy	27.383	0.273837	15.3345	6.38696	1.16099	5.50129	3.77031e-08	1.1674e-05	10	24	47	27	16	33	32	23	21
Shisp_DN3610_c11_g1		PBS_RSV	healthy	15.7264	0	8.73691	6.39641	1.67002	3.83014	0.000128068	0.0148806	3	27	39	19	26	61	20	9	5
Shisp_DN200793_c0_g1		PBS_RSV	healthy	15.9177	0	8.84314	6.4041	1.72074	3.72172	0.000197871	0.0210484	14	30	83	34	25	39	21	30	24
Shisp_DN33479_c14_g1		PBS_RSV	healthy	16.0892	0	8.93847	6.42893	1.60176	4.01366	5.97843e-05	0.00801078	0	13	0	12	10	28	12	22	0
Shisp_DN39029_c4_g1		PBS_RSV	healthy	16.714	0	9.28557	6.47809	1.3886	4.6652	3.08314e-06	0.000625518	6	19	41	31	13	11	11	19	18
Shisp_DN10115_c1_g2		PBS_RSV	healthy	16.9933	0	9.44073	6.50457	1.64906	3.94442	7.99946e-05	0.0101897	23	74	54	34	15	32	73	32	35
Shisp_DN149718_c0_g1		PBS_RSV	healthy	17.5051	0	9.72505	6.51773	1.69185	3.85243	0.000116953	0.0138785	5	17	32	18	12	21	10	9	10
Shisp_DN206732_c4_g1		PBS_RSV	healthy	17.5051	0	9.72505	6.51773	1.69185	3.85243	0.000116953	0.0138785	7	24	58	30	31	19	21	23	25
Shisp_DN27551_c4_g1		PBS_RSV	healthy	46.8475	0.510403	26.2532	6.5273	1.03666	6.2965	3.04438e-10	1.42491e-07	3	18	85	32	4	42	34	31	21
Shisp_DN6845_c10_g1		PBS_RSV	healthy	17.3306	0	9.62809	6.5277	1.62303	4.02193	5.77228e-05	0.00781782	12	39	101	20	16	18	14	4	20
Shisp_DN49236_c10_g1		PBS_RSV	healthy	17.5054	0	9.7252	6.55312	1.54646	4.2375	2.26018e-05	0.00352077	0	36	0	0	17	12	33	29	0
Shisp_DN9773_c8_g1		PBS_RSV	healthy	18.3027	0	10.1682	6.61055	1.53532	4.30565	1.66494e-05	0.00268068	21	11	99	19	8	111	30	44	50
Shisp_DN6709_c16_g1		PBS_RSV	healthy	18.6872	0	10.3818	6.62209	1.27559	5.1914	2.08716e-07	5.5417e-05	4	14	64	22	18	16	20	21	16
Shisp_DN13189_c12_g1		PBS_RSV	healthy	19.1421	0	10.6345	6.63923	1.71331	3.87509	0.000106586	0.0129057	8	6	13	39	11	8	6	22	6
Shisp_DN16695_c6_g1		PBS_RSV	healthy	19.0757	0	10.5976	6.64504	1.66595	3.98875	6.64221e-05	0.0087032	26	0	47	12	21	14	37	11	0
Shisp_DN30085_c16_g1		PBS_RSV	healthy	18.7589	0	10.4216	6.6475	1.55122	4.28533	1.82468e-05	0.00291456	44	82	99	61	70	48	43	47	44
Shisp_DN3314_c3_g1		PBS_RSV	healthy	19.3663	0	10.7591	6.6989	1.44972	4.62081	3.82237e-06	0.000751259	12	38	17	19	18	28	10	15	21
Shisp_DN27930_c5_g1		PBS_RSV	healthy	20.2921	0	11.2734	6.70124	1.17744	5.69138	1.26018e-08	4.34288e-06	9	39	168	39	28	43	33	28	60
Shisp_DN187066_c1_g1		PBS_RSV	healthy	20.5023	0	11.3902	6.71378	1.1366	5.90688	3.48653e-09	1.33912e-06	4	48	45	51	10	19	6	15	17
Shisp_DN61507_c1_g1		PBS_RSV	healthy	20.4152	0	11.3418	6.73295	1.20817	5.57286	2.50585e-08	7.90481e-06	105	178	148	111	144	97	106	113	112
Shisp_DN6864_c17_g1		PBS_RSV	healthy	249.437	2.25705	139.579	6.75242	0.508673	13.2746	3.25117e-40	2.72638e-36	6	17	26	12	24	20	22	17	20
Shisp_DN102_c2_g4		PBS_RSV	healthy	20.6292	0	11.4607	6.78815	1.49597	4.53761	5.68949e-06	0.00105052	8	24	37	18	14	20	21	15	10
Shisp_DN33087_c3_g3		PBS_RSV	healthy	21.7567	0	12.087	6.79988	1.16083	5.8578	4.6904e-09	1.74168e-06	0	14	28	34	23	20	9	8	9
Shisp_DN35188_c3_g1		PBS_RSV	healthy	21.7992	0	12.1107	6.83827	1.18036	5.7934	6.89756e-09	2.45266e-06	14	10	49	19	33	66	19	35	10
Shisp_DN6857_c14_g1		PBS_RSV	healthy	22.6039	0	12.5577	6.86727	1.16155	5.91216	3.37646e-09	1.30682e-06	60	173	293	154	133	148	151	124	125
Shisp_DN138397_c1_g1		PBS_RSV	healthy	22.0043	0	12.2246	6.884	1.40377	4.90395	9.39301e-07	0.000220331	9	25	51	13	10	28	14	37	17
Shisp_DN247_c67_g1		PBS_RSV	healthy	22.0063	0	12.2257	6.8851	1.49816	4.59569	4.31323e-06	0.000826743	21	16	115	28	25	17	0	0	0
Shisp_DN16519_c4_g4		PBS_RSV	healthy	21.9606	0	12.2003	6.89059	1.18565	5.81165	6.18605e-09	2.22322e-06	24	57	49	33	57	48	41	51	37
Shisp_DN1901_c40_g1		PBS_RSV	healthy	22.094	0	12.2745	6.90129	1.17267	5.88512	3.97759e-09	1.49912e-06	140	264	314	157	212	237	201	190	182
Shisp_DN44741_c3_g1		PBS_RSV	healthy	23.3769	0	12.9872	6.90546	1.16458	5.92959	3.03684e-09	1.18449e-06	40	108	22	41	83	99	96	108	50
Shisp_DN741_c23_g1		PBS_RSV	healthy	22.7637	0	12.6465	6.91271	1.58125	4.37169	1.2329e-05	0.00205961	13	31	71	33	28	29	24	26	28
Shisp_DN4704_c17_g1		PBS_RSV	healthy	23.6784	0	13.1546	6.94004	1.69293	4.09943	4.14169e-05	0.00590338	20	54	132	64	35	44	35	30	36
Shisp_DN3796_c31_g1		PBS_RSV	healthy	24.495	0	13.6083	7.00541	1.57447	4.44937	8.61227e-06	0.00151778	13	39	59	30	34	46	41	43	29
Shisp_DN7295_c35_g1		PBS_RSV	healthy	24.0537	0	13.3631	7.01262	1.52264	4.60557	4.11345e-06	0.00080065	0	0	24	0	12	31	0	0	28
Shisp_DN1543_c30_g1		PBS_RSV	healthy	24.8534	0	13.8074	7.01271	1.61984	4.32925	1.49619e-05	0.00242841	0	29	26	32	5	18	27	18	0
Shisp_DN18059_c7_g1		PBS_RSV	healthy	24.3957	0	13.5532	7.01428	1.08074	6.49025	8.56944e-11	4.4681e-08	29	54	79	42	40	48	44	46	38
Shisp_DN1433_c4_g1		PBS_RSV	healthy	24.5878	0	13.6599	7.03	1.09185	6.4386	1.2058e-10	6.09749e-08	9	31	65	31	24	34	35	30	22
DN107119_c6_g1	LORF2	PBS_RSV	healthy	24.3567	0	13.5315	7.03365	1.114	6.31389	2.72105e-10	1.28554e-07	9	28	67	20	25	20	15	16	18
Shisp_DN1371_c33_g1		PBS_RSV	healthy	24.9112	0	13.8396	7.03944	1.58749	4.43432	9.23645e-06	0.00161544	2	11	32	16	24	7	28	12	7
Shisp_DN10637_c23_g1		PBS_RSV	healthy	25.7793	0	14.3218	7.0446	1.20132	5.86404	4.51735e-09	1.68363e-06	5	17	38	21	15	0	0	27	0
Shisp_DN141755_c0_g1		PBS_RSV	healthy	25.3817	0	14.1009	7.06782	1.15903	6.09805	1.07367e-09	4.52065e-07	6	28	48	25	21	43	27	28	28
Shisp_DN82680_c5_g1		PBS_RSV	healthy	25.9072	0	14.3929	7.09982	1.47951	4.79877	1.59645e-06	0.000347949	33	65	101	57	54	49	38	40	38
Shisp_DN3664_c29_g2		PBS_RSV	healthy	27.847	0	15.4705	7.14016	1.08894	6.55696	5.49156e-11	3.05313e-08	18	34	76	40	25	45	29	32	24
Shisp_DN62656_c4_g1		PBS_RSV	healthy	26.6565	0	14.8092	7.1511	1.46037	4.89679	9.74165e-07	0.000226398	90	169	227	133	152	147	137	144	136
Shisp_DN8229_c35_g1		PBS_RSV	healthy	27.2651	0	15.1473	7.173	1.52462	4.70478	2.5414e-06	0.000528391	14	35	90	40	15	23	33	22	19
Shisp_DN9644_c5_g1		PBS_RSV	healthy	27.4088	0	15.2271	7.17922	1.54732	4.63976	3.48813e-06	0.000692329	6	27	35	20	18	16	18	15	18
Shisp_DN6036_c4_g2		PBS_RSV	healthy	302.64	2.04357	169.041	7.20746	0.541947	13.2992	2.33938e-40	2.14011e-36	10	27	84	38	18	23	22	18	18
Shisp_DN8221_c8_g1		PBS_RSV	healthy	28.9053	0	16.0585	7.25382	1.189	6.10079	1.05546e-09	4.46265e-07	0	0	34	5	19	6	22	0	0
Shisp_DN61560_c1_g9		PBS_RSV	healthy	29.3107	0	16.2837	7.25874	1.56336	4.64305	3.43299e-06	0.000684083	9	23	85	27	23	22	23	15	17
Shisp_DN28426_c2_g1		PBS_RSV	healthy	30.8129	0	17.1183	7.29924	1.14088	6.39791	1.57522e-10	7.92572e-08	16	24	19	76	19	25	22	40	22
Shisp_DN2263_c21_g1		PBS_RSV	healthy	29.913	0	16.6184	7.30716	1.54813	4.72	2.35842e-06	0.000492381	90	197	327	164	153	139	139	140	129
Shisp_DN9804_c0_g1		PBS_RSV	healthy	52.0657	0.249578	29.0363	7.33236	1.11154	6.59659	4.20732e-11	2.36527e-08	44	79	53	43	63	41	46	44	43
Shisp_DN36191_c10_g1		PBS_RSV	healthy	30.4801	0	16.9334	7.34618	1.48096	4.96042	7.03406e-07	0.000170563	9	25	111	20	12	46	50	4	15
Shisp_DN2399_c23_g1		PBS_RSV	healthy	31.6259	0	17.57	7.39735	1.13771	6.50198	7.92722e-11	4.22072e-08	11	40	68	26	5	36	16	44	5
Shisp_DN2591_c9_g4		PBS_RSV	healthy	32.3729	0	17.9849	7.44594	1.1227	6.6322	3.3073e-11	1.90869e-08	6	36	59	29	20	22	28	19	13
Shisp_DN18744_c1_g1		PBS_RSV	healthy	33.9578	0	18.8654	7.4597	1.1783	6.33093	2.4369e-10	1.1622e-07	38	15	48	52	23	47	27	49	28
Shisp_DN16696_c4_g1		PBS_RSV	healthy	35.2994	0	19.6108	7.53942	1.10073	6.8495	7.4109e-12	4.75006e-09	7	21	53	37	32	43	33	18	24
Shisp_DN84272_c0_g1		PBS_RSV	healthy	41.9371	0	23.2984	7.76725	1.08989	7.12664	1.02847e-12	7.60993e-10	22	44	170	49	59	49	45	39	36
DN144721_c0_g1	SYWC	PBS_RSV	healthy	67.6598	0	37.5888	8.44228	1.09311	7.7232	1.13448e-14	1.06694e-11	112	230	263	136	195	164	175	201	186
Shisp_DN22598_c0_g1		PBS_RSV	healthy	85.4357	0	47.4643	8.81701	1.24281	7.09441	1.29907e-12	9.27132e-10	12	37	182	0	14	0	0	0	0
Shisp_DN31990_c0_g1		PBS_RSV	healthy	138.204	0	76.7799	9.49733	1.08066	8.78842	1.51682e-18	2.11997e-15	9	40	84	30	24	38	32	26	24
Shisp_DN2036_c2_g1		PBS_RSV	healthy	428.755	0	238.197	11.1387	1.08872	10.231	1.44062e-24	3.53584e-21	13	69	85	37	21	55	34	27	49

## Sheet: DESeq2 S.fulviventer
GeneID	GeneName	sampleA	sampleB	baseMeanA	baseMeanB	baseMean	log2FoldChange	lfcSE	stat	pvalue	padj	PBS_RSV	PBS_RSV	PBS_RSV	PBS_RSV	PBS_RSV	healthy	healthy	healthy	healthy
DN5050_c0_g1	ABC8A	PBS_RSV	healthy	634.242	961.647	779.755	-0.603278	0.162886	-3.70367	0.0002125	0.0407939	26	24	0	24	0	25	104	94	23
DN73335_c0_g1	ABCA3	PBS_RSV	healthy	130.363	204.652	163.38	-0.635302	0.157641	-4.03006	5.57623e-05	0.0158833	25	25	15	61	14	11	27	38	25
DN728_c0_g1	ADA33	PBS_RSV	healthy	234.344	127.987	187.074	0.875438	0.159142	5.50098	3.77692e-08	4.7146e-05	175	99	0	39	0	0	50	19	19
DN84462_c0_g1	AKAP5	PBS_RSV	healthy	49.5693	3.78134	29.2191	3.68886	0.453735	8.13	4.29295e-16	1.04113e-11	96	35	16	43	36	28	55	73	34
DN13427_c1_g1	AMZ2	PBS_RSV	healthy	105.582	215.126	154.268	-1.02379	0.225543	-4.53923	5.6461e-06	0.0029402	36	16	19	19	19	18	30	41	27
DN119749_c3_g2	ATAT	PBS_RSV	healthy	38.2426	12.1672	26.6536	1.64321	0.36922	4.45049	8.56736e-06	0.00402889	30	20	30	23	39	6	22	60	6
DN2170_c0_g1	ATF3	PBS_RSV	healthy	163.653	301.55	224.941	-0.885035	0.219761	-4.02726	5.64312e-05	0.0159933	56	18	14	25	34	21	41	36	30
DN161905_c0_g1	ATP6	PBS_RSV	healthy	276.517	63.4512	181.821	2.12303	0.374282	5.67229	1.40902e-08	2.08024e-05	11	20	18	20	21	0	17	46	9
DN787_c4_g2	ATS10	PBS_RSV	healthy	248.974	162.423	210.507	0.622956	0.15798	3.94325	8.03848e-05	0.020422	69	35	29	74	37	23	65	88	46
DN247448_c0_g1	BAHC1	PBS_RSV	healthy	19.7335	0	10.9631	6.83105	1.75597	3.89019	0.000100164	0.023749	38	4	23	58	42	21	16	36	4
DN4719_c0_g1	BATF2	PBS_RSV	healthy	64.973	30.519	49.6601	1.09276	0.292204	3.73972	0.000184224	0.0366209	233	104	46	103	92	73	106	147	147
DN25717_c1_g2	BCR	PBS_RSV	healthy	18.908	38.6798	27.6955	-1.05258	0.276432	-3.80773	0.000140251	0.0298365	23	41	0	32	22	52	40	40	20
DN5013_c1_g1	BNC2	PBS_RSV	healthy	108.458	197.408	147.991	-0.845151	0.19974	-4.23125	2.32393e-05	0.00846608	52	9	8	9	34	4	12	4	21
DN33232_c5_g1	BRCC3	PBS_RSV	healthy	37.6712	14.2112	27.2445	1.35616	0.3694	3.67125	0.000241368	0.0443807	79	42	17	33	40	39	57	49	37
DN3990_c0_g1	CAC1C	PBS_RSV	healthy	43.7448	24.5133	35.1975	0.859864	0.222798	3.8594	0.000113668	0.0259365	505	290	269	474	296	319	378	536	423
DN36041_c0_g1	CAHM6	PBS_RSV	healthy	215.435	115.396	170.973	0.901153	0.245612	3.66902	0.000243485	0.0446691	80	18	27	37	25	34	44	44	62
DN550900_c0_g1	CD248	PBS_RSV	healthy	173.566	93.7337	138.085	0.895126	0.220312	4.063	4.84462e-05	0.0144542	248	53	43	94	105	74	88	190	132
DN14414_c16_g1	CDO1	PBS_RSV	healthy	162.513	107.486	138.057	0.569875	0.156415	3.64335	0.000269111	0.0477881	46	28	3	43	19	13	27	24	19
DN58024_c3_g1	CDYL2	PBS_RSV	healthy	41.0142	10.4779	27.4425	1.96856	0.499889	3.93799	8.21681e-05	0.0206961	167	71	62	119	74	71	95	148	109
DN44783_c0_g1	CEP57	PBS_RSV	healthy	68.196	31.095	51.7067	1.11308	0.302627	3.67806	0.000235016	0.0437471	205	106	77	173	104	84	121	156	114
DN212381_c0_g2	CFAB	PBS_RSV	healthy	22.2989	0	12.3883	6.98897	1.32469	5.27595	1.32072e-07	0.000136714	68	53	31	48	34	61	72	57	60
DN438_c496_g1	CHST2	PBS_RSV	healthy	445.984	246.297	357.234	0.857585	0.196609	4.36187	1.28955e-05	0.00557223	101	16	15	27	0	21	25	43	14
DN10152_c0_g1	CLC2I	PBS_RSV	healthy	181.65	74.9065	134.208	1.28002	0.296509	4.31699	1.58172e-05	0.00651747	55	31	33	67	45	29	51	79	44
DN1659_c0_g1	CLC4G	PBS_RSV	healthy	193.932	342.5	259.962	-0.82913	0.190586	-4.35042	1.35878e-05	0.00579579	32	37	11	12	6	25	28	41	42
DN1499_c31_g1	CN178	PBS_RSV	healthy	28.6898	0	15.9388	7.36479	1.73411	4.24701	2.16641e-05	0.00804766	39	17	16	17	13	9	28	57	13
DN1085_c11_g1	CO7	PBS_RSV	healthy	36.7485	17.8756	28.3605	1.04357	0.277168	3.76512	0.000166471	0.0340228	49	23	21	26	30	20	29	45	27
DN348384_c0_g1	CO7	PBS_RSV	healthy	75.3373	34.9896	57.405	1.11759	0.254172	4.397	1.09755e-05	0.00492924	101	39	18	64	40	45	76	73	75
DN10273_c20_g1	CO7	PBS_RSV	healthy	46.035	13.2425	31.4606	1.7818	0.434812	4.09786	4.16983e-05	0.0129887	70	31	22	42	38	24	45	61	45
DN9605_c0_g1	COFA1	PBS_RSV	healthy	481.778	287.778	395.556	0.748968	0.120398	6.22075	4.94774e-10	1.11993e-06	48	15	12	14	22	5	7	39	23
DN104408_c3_g1	COX1	PBS_RSV	healthy	244.911	59.1673	162.358	2.04492	0.374209	5.46465	4.63825e-08	5.66481e-05	42	76	0	19	20	57	0	89	53
DN343456_c1_g1	COX2	PBS_RSV	healthy	144.944	40.8532	98.6815	1.82391	0.416047	4.38391	1.16568e-05	0.0051534	27	13	0	25	26	0	42	23	12
DN10095_c5_g1	COX3	PBS_RSV	healthy	270.802	63.4069	178.627	2.0941	0.348528	6.0084	1.87362e-09	3.61448e-06	46	21	12	14	16	12	30	44	24
DN28516_c1_g1	CPNE3	PBS_RSV	healthy	28.9155	69.4329	46.9232	-1.2691	0.336597	-3.77039	0.000162993	0.0336214	150	103	55	87	92	72	85	189	54
DN150233_c0_g1	CREB1	PBS_RSV	healthy	7.30061	27.9128	16.4616	-1.94472	0.449148	-4.3298	1.49246e-05	0.00625893	116	63	48	76	78	8	35	62	45
DN4584_c7_g1	CRIM1	PBS_RSV	healthy	305.675	391.088	343.636	-0.353622	0.0770009	-4.59244	4.3809e-06	0.00241467	64	41	31	48	34	25	52	95	35
DN8103_c29_g1	CRY2	PBS_RSV	healthy	20.6324	69.1638	42.2019	-1.6868	0.309091	-5.45728	4.83496e-08	5.8213e-05	57	17	10	24	24	19	40	41	27
DN18689_c0_g1	CXL10	PBS_RSV	healthy	41.6644	7.23101	26.3606	2.60487	0.447935	5.8153	6.0526e-09	1.01214e-05	0	0	0	0	26	26	0	50	25
DN42996_c0_g1	CYFP1	PBS_RSV	healthy	26.572	6.49789	17.6502	2.00102	0.508781	3.93297	8.39016e-05	0.0209155	32	17	27	27	26	18	28	36	28
DN12260_c2_g1	DAA11	PBS_RSV	healthy	48.1955	78.1423	61.5052	-0.689614	0.15782	-4.36961	1.24467e-05	0.00541797	34	17	15	17	11	11	26	37	16
DN2229_c2_g1	DAN4	PBS_RSV	healthy	246.178	0	136.766	10.4693	2.84789	3.67616	0.000236774	0.0438874	97	93	26	35	51	28	57	107	27
DN625_c7_g1	DAN4	PBS_RSV	healthy	101.736	0	56.5201	23.636	3.22661	7.32533	2.38313e-13	1.71907e-09	41	24	19	58	24	14	30	40	35
DN36328_c0_g1	DMTF1	PBS_RSV	healthy	287.216	105.968	206.661	1.43715	0.286965	5.0081	5.49709e-07	0.000471317	55	16	14	35	19	36	43	41	35
DN10969_c1_g1	DTX3L	PBS_RSV	healthy	306.711	162.678	242.696	0.923633	0.201118	4.5925	4.37977e-06	0.00241467	35	22	21	22	24	17	27	40	22
DN92470_c1_g1	DYHC	PBS_RSV	healthy	62.2034	19.6304	43.2821	1.62601	0.384489	4.22901	2.34721e-05	0.00847927	49	21	8	19	17	7	24	22	21
DN168525_c0_g1	DYR1B	PBS_RSV	healthy	184.356	106.964	149.959	0.795304	0.213207	3.7302	0.000191325	0.037759	62	36	9	31	23	23	32	37	27
DN877_c1_g1	ECM29	PBS_RSV	healthy	175.94	81.3672	133.908	1.094	0.285042	3.83803	0.000124027	0.0276316	67	25	23	53	35	29	37	51	35
DN110175_c0_g1	EGLN	PBS_RSV	healthy	45.7076	6.03681	28.0762	2.9447	0.448095	6.5716	4.97788e-11	1.58768e-07	90	41	0	0	21	20	34	58	0
DN4101_c0_g1	EHD4	PBS_RSV	healthy	100.03	143.15	119.194	-0.510016	0.129252	-3.94589	7.95036e-05	0.0203122	48	0	0	22	0	23	0	21	0
DN24669_c0_g1	EHMT2	PBS_RSV	healthy	75.9228	45.0032	62.1808	0.754493	0.189241	3.98695	6.69286e-05	0.0177255	62	26	30	25	43	33	29	37	47
DN2100_c2_g2	ELF2	PBS_RSV	healthy	65.1575	29.686	49.3924	1.12643	0.305513	3.68702	0.000226892	0.0426085	1948	1109	986	2277	1139	1124	1224	1506	1434
DN59765_c0_g1	ENV	PBS_RSV	healthy	44.9754	15.6812	31.9558	1.48746	0.349498	4.25598	2.08135e-05	0.00781723	42	21	18	16	24	23	34	47	36
DN7267_c6_g1	EXOC5	PBS_RSV	healthy	46.9052	2.62601	27.2256	4.02495	0.981448	4.10104	4.11304e-05	0.0129066	66	10	14	18	30	24	24	49	49
DN59_c10_g1	FBXL7	PBS_RSV	healthy	905.567	589.411	765.054	0.619531	0.157713	3.92821	8.55806e-05	0.0212095	21	7	20	17	13	9	14	33	12
DN160654_c2_g1	FHL1	PBS_RSV	healthy	379.259	265.528	328.712	0.51666	0.128938	4.00704	6.14838e-05	0.0168466	87	18	36	39	10	13	8	26	10
DN82188_c0_g1	FINC	PBS_RSV	healthy	53.2541	24.8585	40.6338	1.0657	0.239226	4.45479	8.39755e-06	0.00396001	0	0	30	0	30	0	0	0	0
DN12352_c14_g1	FINC	PBS_RSV	healthy	54.8667	24.5002	41.3705	1.14197	0.237894	4.80031	1.58418e-06	0.0010974	135	47	42	53	56	31	54	83	83
DN234868_c0_g1	FINC	PBS_RSV	healthy	34.1635	0	18.9797	7.60479	1.12138	6.78165	1.18808e-11	4.69054e-08	113	88	62	74	62	81	104	127	137
DN69663_c1_g1	G3P	PBS_RSV	healthy	50.7391	28.5932	40.8965	0.835216	0.22319	3.74217	0.000182437	0.0364435	48	28	9	20	18	19	28	48	33
DN13675_c1_g1	GAG	PBS_RSV	healthy	248.871	157.261	208.155	0.652453	0.178371	3.65783	0.000254355	0.0460344	18	35	0	0	27	9	0	8	8
DN2922_c2_g2	GBP1	PBS_RSV	healthy	199.825	96.508	153.906	1.04234	0.265403	3.9274	8.58675e-05	0.021242	72	28	9	29	50	43	22	49	92
DN863_c0_g3	GBP2	PBS_RSV	healthy	71.7188	25.2365	51.06	1.50356	0.344267	4.36743	1.25718e-05	0.0054584	32	8	13	26	22	4	31	24	10
DN84558_c0_g1	GBP4	PBS_RSV	healthy	101.561	59.3927	82.8195	0.782048	0.191442	4.08505	4.40674e-05	0.0133829	49	27	17	26	47	30	13	36	41
DN3139_c7_g1	GBP4	PBS_RSV	healthy	291.533	127.652	218.697	1.19336	0.287481	4.15111	3.3087e-05	0.0110789	28	0	0	0	0	27	0	0	52
DN7016_c0_g2	GBP4	PBS_RSV	healthy	161.91	56.6967	115.149	1.52259	0.33149	4.59316	4.36588e-06	0.00241467	26	21	4	33	16	15	23	37	22
DN863_c0_g1	GBP5	PBS_RSV	healthy	283.809	155.81	226.92	0.867748	0.22507	3.85545	0.000115515	0.026217	57	15	30	18	32	18	27	34	18
DN7016_c0_g1	GBP6	PBS_RSV	healthy	1128.67	521.236	858.698	1.11495	0.248548	4.48586	7.26191e-06	0.00356304	21	14	17	5	5	17	46	25	14
DN9075_c0_g1	GBP7	PBS_RSV	healthy	42.4896	15.3174	30.4131	1.48128	0.375104	3.94898	7.84837e-05	0.0200982	217	102	77	181	112	117	163	271	163
DN2415_c3_g1	GCYA1	PBS_RSV	healthy	827.716	590.319	722.206	0.485619	0.112282	4.32498	1.52547e-05	0.00633177	105	53	40	76	60	38	59	96	64
DN7526_c1_g1	GLYC	PBS_RSV	healthy	148.185	0	82.3252	9.73883	1.18841	8.19482	2.50978e-16	7.10117e-12	2039	1013	1015	1881	1165	1001	1397	1741	1410
DN34957_c0_g2	GP119	PBS_RSV	healthy	55.4238	14.1104	37.0623	1.90921	0.388426	4.91525	8.86682e-07	0.000693671	66	16	29	46	61	77	51	43	0
DN5251_c1_g3	GPCP1	PBS_RSV	healthy	72.3841	116.049	91.7909	-0.688097	0.1716	-4.00988	6.07488e-05	0.0167418	16	21	25	53	0	21	36	67	43
DN61373_c0_g1	GVIN1	PBS_RSV	healthy	550.427	259.352	421.06	1.08519	0.277961	3.90412	9.45691e-05	0.02274	41	10	18	0	20	9	8	53	42
DN7038_c0_g1	GVIN1	PBS_RSV	healthy	840.365	393.908	641.94	1.09184	0.272952	4.00013	6.33069e-05	0.0171372	133	65	24	73	49	46	54	84	56
DN14843_c0_g1	GVIN1	PBS_RSV	healthy	382.765	178.234	291.862	1.10311	0.281229	3.92245	8.76517e-05	0.0215342	39	25	9	26	15	17	21	25	7
DN818_c1_g1	GVIN1	PBS_RSV	healthy	848.223	374.328	637.603	1.17862	0.288441	4.08616	4.38567e-05	0.0133668	64	38	7	56	43	41	48	36	46
DN15390_c0_g1	GVIN1	PBS_RSV	healthy	1880.4	817.104	1407.83	1.20282	0.222973	5.39448	6.87222e-08	7.93643e-05	23	11	5	17	27	15	13	31	16
DN15900_c0_g1	GVIN1	PBS_RSV	healthy	875.244	378.713	654.564	1.20776	0.297378	4.06138	4.87831e-05	0.0145291	213	132	130	239	144	110	147	209	202
DN96643_c0_g1	GVIN1	PBS_RSV	healthy	518.557	200.071	377.008	1.37047	0.318942	4.29692	1.7319e-05	0.00685001	29	18	16	44	56	9	23	50	17
DN46126_c0_g1	GVIN1	PBS_RSV	healthy	313.208	116.018	225.568	1.43022	0.367205	3.89488	9.82464e-05	0.0234581	132	45	28	48	47	28	65	92	56
DN100806_c0_g1	GVIN1	PBS_RSV	healthy	977.092	335.033	691.733	1.54262	0.415261	3.71482	0.000203346	0.039588	113	36	16	35	46	18	31	25	8
DN11996_c2_g1	GVIN1	PBS_RSV	healthy	218.978	70.5021	152.989	1.62387	0.282168	5.75498	8.66527e-09	1.38778e-05	44	16	26	32	28	22	33	43	35
DN184876_c0_g1	GVIN1	PBS_RSV	healthy	490.524	151.158	339.694	1.69696	0.379102	4.47626	7.59629e-06	0.00366357	55	30	31	57	25	30	40	54	43
DN119097_c0_g1	HA10	PBS_RSV	healthy	110.317	75.0701	94.6516	0.548532	0.145178	3.77834	0.000157879	0.0327656	3	6	42	44	0	0	22	21	3
DN22292_c8_g2	HBA	PBS_RSV	healthy	5674.37	1343.47	3749.52	2.0785	0.512397	4.05642	4.98302e-05	0.0147119	93	68	11	40	20	28	31	61	62
DN2235_c0_g1	HERC6	PBS_RSV	healthy	77.1628	33.276	57.6575	1.21061	0.275166	4.39957	1.08465e-05	0.00488419	81	0	8	0	9	8	7	16	32
DN3502_c3_g1	HLX	PBS_RSV	healthy	68.3694	111.512	87.544	-0.735135	0.180489	-4.07302	4.64079e-05	0.0139194	841	478	321	807	442	421	560	699	659
DN12047_c0_g2	HS90B	PBS_RSV	healthy	100.346	37.5807	72.4503	1.43788	0.374557	3.83889	0.000123592	0.0275995	101	57	60	89	49	48	43	68	46
DN86481_c0_g1	HVM44	PBS_RSV	healthy	2.5892	32.7907	16.0121	-3.51255	0.933837	-3.76142	0.000168951	0.0343083	44	20	0	20	0	40	0	38	19
DN2304_c10_g1	I23O1	PBS_RSV	healthy	474.368	245.055	372.451	0.95595	0.231134	4.13592	3.53539e-05	0.011654	72	39	34	52	37	31	54	77	48
DN13614_c0_g1	I27L2	PBS_RSV	healthy	7799.3	2000.92	5222.24	1.9629	0.274082	7.1617	7.96823e-13	5.20276e-09	53	37	24	26	22	39	33	83	28
DN1338_c0_g2	IF44L	PBS_RSV	healthy	63.0187	29.9134	48.3052	1.07603	0.289919	3.71147	0.000206058	0.0398874	78	36	19	23	47	29	60	50	51
DN131772_c0_g1	IF4A3	PBS_RSV	healthy	44.8347	19.3514	33.5088	1.23501	0.261994	4.71386	2.43066e-06	0.00155712	82	59	34	32	27	27	32	57	45
DN151_c0_g1	IFI27	PBS_RSV	healthy	866.23	421.93	668.763	1.03981	0.272575	3.81478	0.000136305	0.0293567	636	404	145	580	199	237	170	620	112
DN100_c0_g1	IIGP1	PBS_RSV	healthy	420.939	173.349	310.899	1.27763	0.265926	4.80446	1.55171e-06	0.00108405	40	24	15	4	12	16	15	27	20
DN158_c1_g1	IIGP1	PBS_RSV	healthy	1740.33	716.089	1285.11	1.28075	0.319182	4.01259	6.00552e-05	0.0165776	12	0	10	32	23	22	9	0	0
DN1249_c0_g1	IIGP1	PBS_RSV	healthy	251.765	99.815	184.232	1.32721	0.318085	4.17252	3.01249e-05	0.0104157	14	21	6	7	0	21	6	0	7
DN410134_c0_g1	ILF3	PBS_RSV	healthy	54.3966	23.0167	40.45	1.26471	0.240708	5.25413	1.48729e-07	0.00015119	113	65	17	37	84	25	60	66	25
DN19_c1_g1	INKA1	PBS_RSV	healthy	249.997	141.588	201.815	0.823927	0.17849	4.61611	3.91004e-06	0.00225777	33	22	11	21	18	8	25	19	16
DN17205_c1_g1	INT8	PBS_RSV	healthy	25.719	0	14.2883	7.20341	1.77547	4.05718	4.96678e-05	0.0146895	57	28	14	46	30	20	39	36	46
DN7081_c1_g1	IRF9	PBS_RSV	healthy	422.04	207.651	326.756	1.02827	0.205137	5.01262	5.36935e-07	0.000465062	57	23	9	22	16	15	26	33	26
DN712_c0_g1	IRGM	PBS_RSV	healthy	973.073	524.78	773.832	0.892472	0.175131	5.09602	3.46874e-07	0.000313227	22	26	12	15	23	12	13	20	17
DN812_c13_g1	IRGM1	PBS_RSV	healthy	299.85	161.227	238.24	0.899587	0.142061	6.3324	2.41373e-10	6.20854e-07	71	29	0	71	59	42	12	80	13
DN2597_c2_g1	ISG15	PBS_RSV	healthy	213.836	105.833	165.835	1.02364	0.268084	3.81836	0.000134342	0.0290528	30	17	21	28	17	17	11	16	28
DN4234_c3_g1	ITPI1	PBS_RSV	healthy	148.608	217.573	179.259	-0.557413	0.148845	-3.74492	0.000180448	0.0362527	23	6	21	22	11	11	31	21	22
DN18044_c9_g1	K2C8	PBS_RSV	healthy	17.4027	51.2935	32.4653	-1.54481	0.308275	-5.01114	5.41074e-07	0.000466268	43	26	11	23	41	33	35	51	25
DN192_c1_g5	KANK2	PBS_RSV	healthy	153.098	98.764	128.95	0.630795	0.158146	3.98868	6.64423e-05	0.0176647	97	0	0	10	41	0	26	19	9
DN113288_c1_g1	LAMB2	PBS_RSV	healthy	25.9447	0	14.4137	7.22352	1.14653	6.30031	2.97049e-10	7.41592e-07	77	46	53	60	44	36	39	28	33
DN35244_c1_g1	LIN1	PBS_RSV	healthy	62.2273	18.8607	42.9533	1.71108	0.445085	3.8444	0.00012085	0.0271017	71	65	60	22	23	0	18	21	83
DN34642_c11_g1	LORF1	PBS_RSV	healthy	5.84079	33.8819	18.3035	-2.38785	0.445372	-5.36147	8.25454e-08	9.34216e-05	110	57	56	84	67	55	78	120	48
DN9298_c0_g2	LORF1	PBS_RSV	healthy	77.2471	157.149	112.759	-0.998487	0.215634	-4.63048	3.64822e-06	0.00216551	504	187	228	384	217	235	276	521	344
DN14497_c16_g1	LORF1	PBS_RSV	healthy	130.311	58.6358	98.4555	1.13012	0.191273	5.90843	3.45376e-09	6.23749e-06	61	31	16	19	36	30	41	69	39
DN2384_c16_g1	LORF1	PBS_RSV	healthy	35.8781	15.0349	26.6145	1.24261	0.308777	4.02431	5.7143e-05	0.0160701	39	0	19	10	4	8	17	17	10
DN112549_c0_g2	LORF1	PBS_RSV	healthy	70.4798	30.1522	52.5564	1.24485	0.317074	3.92607	8.6345e-05	0.0213056	28	11	10	11	22	16	25	41	16
DN170468_c0_g1	LORF1	PBS_RSV	healthy	34.7776	13.2853	25.2255	1.32721	0.338491	3.92095	8.82015e-05	0.0216067	69	42	39	21	22	63	95	69	172
DN44959_c2_g1	LORF1	PBS_RSV	healthy	53.3767	10.0837	34.1354	2.36292	0.510268	4.63074	3.64356e-06	0.00216551	55	39	10	19	35	15	33	32	32
DN14937_c3_g4	LORF1	PBS_RSV	healthy	42.6192	2.29775	24.6986	4.05727	0.955568	4.24592	2.17694e-05	0.00806912	712	420	260	665	406	290	399	536	490
DN157086_c1_g1	LORF1	PBS_RSV	healthy	48.8467	0	27.137	8.13419	2.03108	4.00487	6.20525e-05	0.016909	76	24	11	40	36	36	33	59	25
DN44433_c5_g1	LORF2	PBS_RSV	healthy	0	51.3513	22.8228	-8.10703	1.00774	-8.04476	8.64148e-16	1.63001e-11	50	29	21	42	32	20	40	47	29
DN94315_c0_g1	LORF2	PBS_RSV	healthy	0	51.2586	22.7816	-8.10132	1.15405	-7.0199	2.22027e-12	1.1049e-08	58	29	12	34	26	24	22	48	35
DN2763_c51_g1	LORF2	PBS_RSV	healthy	0	42.8261	19.0338	-7.84276	1.13735	-6.89567	5.36113e-12	2.4598e-08	40	17	10	18	18	20	18	39	22
DN82425_c0_g1	LORF2	PBS_RSV	healthy	0	34.2975	15.2433	-7.53155	1.8312	-4.11291	3.90697e-05	0.012444	284	44	144	78	144	56	129	163	143
DN37436_c16_g1	LORF2	PBS_RSV	healthy	0	34.2449	15.2199	-7.52551	1.91225	-3.93542	8.30509e-05	0.0207951	50	14	19	48	7	21	19	6	26
DN74103_c1_g1	LORF2	PBS_RSV	healthy	0	32.4615	14.4274	-7.45199	1.86503	-3.99564	6.452e-05	0.0173124	83	27	40	40	65	42	60	39	0
DN119150_c3_g1	LORF2	PBS_RSV	healthy	0	25.6815	11.414	-7.10474	1.11903	-6.34899	2.16735e-10	5.66059e-07	59	20	8	34	23	13	15	27	20
DN61727_c1_g2	LORF2	PBS_RSV	healthy	5.17802	30.8502	16.5879	-2.60922	0.686183	-3.80251	0.000143238	0.0303578	56	19	21	30	27	25	32	41	26
DN99507_c0_g1	LORF2	PBS_RSV	healthy	367.237	280.018	328.473	0.390718	0.0866723	4.50799	6.54455e-06	0.00328707	107	58	36	69	70	52	70	80	68
DN73710_c1_g1	LORF2	PBS_RSV	healthy	350.742	262.719	311.621	0.399999	0.108385	3.69055	0.000223771	0.0423503	32	30	0	31	0	0	28	0	31
DN15269_c4_g3	LORF2	PBS_RSV	healthy	470.557	347.491	415.861	0.436598	0.101231	4.31287	1.61151e-05	0.00659218	38	26	12	15	5	10	20	22	29
DN176418_c0_g1	LORF2	PBS_RSV	healthy	448.408	330.973	396.215	0.443891	0.087626	5.06574	4.06811e-07	0.000363483	44	19	15	20	22	18	24	33	24
DN5607_c17_g1	LORF2	PBS_RSV	healthy	176.199	116.191	149.529	0.614735	0.149209	4.11995	3.78953e-05	0.0122195	68	26	7	56	60	42	43	58	30
DN15106_c1_g1	LORF2	PBS_RSV	healthy	2036.23	1323.22	1719.34	0.619047	0.102558	6.03605	1.57932e-09	3.08175e-06	33	0	19	20	0	0	17	38	0
DN143524_c0_g2	LORF2	PBS_RSV	healthy	511.912	320.849	426.995	0.669679	0.121318	5.52001	3.38981e-08	4.3596e-05	38	22	11	34	21	13	19	20	25
DN41787_c1_g2	LORF2	PBS_RSV	healthy	373.279	223.884	306.881	0.731952	0.177093	4.13315	3.5783e-05	0.0117271	432	212	75	240	214	138	180	234	229
DN129256_c1_g1	LORF2	PBS_RSV	healthy	104.79	62.8621	86.1553	0.742012	0.17321	4.28388	1.83663e-05	0.00711306	37	24	10	22	19	11	19	28	21
DN6872_c9_g1	LORF2	PBS_RSV	healthy	319.257	182.675	258.554	0.807422	0.179625	4.49503	6.95602e-06	0.003463	245	111	131	183	140	102	147	203	83
DN11449_c15_g1	LORF2	PBS_RSV	healthy	246.365	131.69	195.399	0.900002	0.224962	4.00068	6.3161e-05	0.0171372	509	284	258	528	251	284	329	452	413
DN3621_c1_g1	LORF2	PBS_RSV	healthy	222.885	118.267	176.388	0.906436	0.24047	3.76943	0.00016362	0.0336688	25	18	16	23	15	30	21	34	17
DN23265_c2_g1	LORF2	PBS_RSV	healthy	64.8002	31.7888	50.1285	1.01397	0.25065	4.04535	5.22447e-05	0.0151871	46	26	13	32	33	22	34	38	27
DN182166_c1_g1	LORF2	PBS_RSV	healthy	85.4881	41.9288	66.1284	1.05268	0.259367	4.05864	4.93583e-05	0.0146491	61	24	12	27	25	18	30	31	26
DN185621_c2_g2	LORF2	PBS_RSV	healthy	56.9296	26.6527	43.4732	1.07345	0.267338	4.01534	5.93606e-05	0.0164393	35	0	49	111	12	0	46	22	0
DN127157_c1_g1	LORF2	PBS_RSV	healthy	67.3133	29.769	50.627	1.14094	0.310468	3.6749	0.000237938	0.0440015	40	58	12	48	7	33	70	19	12
DN3379_c6_g1	LORF2	PBS_RSV	healthy	50.5087	21.3059	37.5297	1.18782	0.235252	5.04914	4.43815e-07	0.000392415	124	59	42	79	77	68	100	162	60
DN33891_c0_g2	LORF2	PBS_RSV	healthy	39.7786	17.2309	29.7574	1.20021	0.277339	4.3276	1.50742e-05	0.00628761	73	0	65	0	116	23	19	65	64
DN88173_c0_g2	LORF2	PBS_RSV	healthy	177.21	75.3219	131.927	1.22879	0.248072	4.95335	7.29467e-07	0.000589701	72	35	13	33	33	27	42	54	40
DN170230_c5_g1	LORF2	PBS_RSV	healthy	269.421	110.838	198.939	1.29118	0.225325	5.73028	1.00265e-08	1.57605e-05	28	12	16	21	14	28	45	57	34
DN26701_c0_g1	LORF2	PBS_RSV	healthy	31.3754	12.9626	23.1919	1.32858	0.31145	4.26577	1.99215e-05	0.00753883	513	403	123	262	281	286	255	717	414
DN13667_c2_g1	LORF2	PBS_RSV	healthy	139.28	53.4071	101.114	1.37328	0.294783	4.65863	3.18315e-06	0.00194383	69	10	14	26	16	41	29	20	25
DN64786_c0_g1	LORF2	PBS_RSV	healthy	111.302	42.3323	80.6486	1.39415	0.382448	3.64532	0.000267056	0.0474728	37	12	13	18	21	14	14	25	15
DN4765_c16_g1	LORF2	PBS_RSV	healthy	140.19	50.0634	100.133	1.48181	0.35705	4.15014	3.32271e-05	0.0111039	33	24	5	23	11	18	29	52	33
DN27553_c1_g6	LORF2	PBS_RSV	healthy	62.3485	22.1545	44.4845	1.48727	0.283357	5.24874	1.53141e-07	0.000154749	34	18	13	17	19	21	17	27	25
DN53541_c7_g1	LORF2	PBS_RSV	healthy	28.0362	9.91734	19.9834	1.51453	0.384896	3.93491	8.32272e-05	0.0208085	93	49	23	60	38	0	10	34	57
DN162647_c1_g1	LORF2	PBS_RSV	healthy	66.5523	20.0416	45.8809	1.69835	0.441191	3.84948	0.000118368	0.0267284	241	132	69	87	134	100	127	200	97
DN77639_c6_g1	LORF2	PBS_RSV	healthy	50.53	14.8721	34.682	1.74175	0.426154	4.08714	4.36726e-05	0.0133346	51	0	29	45	16	30	38	43	43
DN7644_c1_g2	LORF2	PBS_RSV	healthy	113.422	33.1888	77.7628	1.77964	0.432457	4.11518	3.86883e-05	0.0123685	47	12	17	24	8	26	15	36	26
DN18731_c8_g1	LORF2	PBS_RSV	healthy	47.6975	13.6751	32.5764	1.80999	0.448784	4.03311	5.50441e-05	0.015705	22	18	30	25	19	15	28	42	27
DN101738_c0_g2	LORF2	PBS_RSV	healthy	54.5706	13.3209	36.2374	2.02643	0.515384	3.93189	8.42816e-05	0.0209487	273	120	164	272	200	183	184	189	205
DN20414_c0_g4	LORF2	PBS_RSV	healthy	42.4425	9.29429	27.71	2.16598	0.468582	4.62241	3.79308e-06	0.00223586	58	44	0	9	47	27	8	59	44
DN77838_c2_g1	LORF2	PBS_RSV	healthy	42.2732	8.03085	27.0544	2.3769	0.600432	3.95865	7.53752e-05	0.0195061	26	15	8	20	18	21	18	33	31
DN58070_c0_g1	LORF2	PBS_RSV	healthy	59.918	11.1912	38.2616	2.38218	0.650463	3.66228	0.000249977	0.0454359	22	10	19	10	21	10	26	9	0
DN6205_c12_g1	LORF2	PBS_RSV	healthy	45.2753	7.54363	28.5057	2.54273	0.543552	4.67799	2.89705e-06	0.00181482	35	28	13	7	7	28	24	34	14
DN143189_c0_g1	LORF2	PBS_RSV	healthy	24.9033	1.47713	14.4916	3.8744	1.02678	3.77334	0.000161078	0.0333479	39	21	20	21	26	15	39	41	25
DN132203_c5_g1	LORF2	PBS_RSV	healthy	53.3232	3.11838	31.0099	3.97994	0.983641	4.04613	5.20709e-05	0.0151847	500	249	222	493	307	275	396	505	403
DN140606_c8_g1	LORF2	PBS_RSV	healthy	19.5326	0	10.8515	6.81213	1.79436	3.79642	0.0001468	0.0309197	49	23	17	30	15	27	43	54	11
DN4608_c23_g1	LORF2	PBS_RSV	healthy	20.212	0	11.2289	6.85781	1.87233	3.66272	0.000249554	0.0454076	20	7	0	19	27	0	12	31	38
DN28231_c10_g1	LORF2	PBS_RSV	healthy	22.3989	0	12.4439	7.00801	1.75895	3.9842	6.77065e-05	0.0178374	46	7	23	3	21	14	14	10	0
DN8746_c21_g1	LORF2	PBS_RSV	healthy	22.5589	0	12.5327	7.01915	1.75489	3.99976	6.34057e-05	0.0171372	74	17	22	19	40	14	35	37	39
DN152345_c0_g1	LORF2	PBS_RSV	healthy	23.6721	0	13.1512	7.08564	1.7734	3.99552	6.45528e-05	0.0173124	81	33	23	21	75	0	0	103	58
DN99378_c1_g1	LORF2	PBS_RSV	healthy	23.8247	0	13.2359	7.10549	1.70463	4.16834	3.06822e-05	0.0105227	22	32	10	27	27	22	35	56	32
DN28413_c6_g1	LORF2	PBS_RSV	healthy	24.8253	0	13.7918	7.15435	1.74762	4.09377	4.24424e-05	0.0130967	139	85	61	42	153	107	89	81	100
DN171062_c0_g1	LORF2	PBS_RSV	healthy	24.994	0	13.8856	7.16965	1.6598	4.31958	1.56328e-05	0.0064729	35	14	12	22	20	23	26	30	24
DN10383_c4_g2	LORF2	PBS_RSV	healthy	25.5429	0	14.1905	7.20368	1.09654	6.56945	5.05023e-11	1.58768e-07	108	52	18	28	36	44	34	100	49
DN114003_c1_g3	LORF2	PBS_RSV	healthy	26.4687	0	14.7048	7.22737	1.12623	6.4173	1.38709e-10	3.86031e-07	0	32	0	48	17	0	0	0	0
DN135003_c1_g1	LORF2	PBS_RSV	healthy	26.3185	0	14.6214	7.23763	1.08601	6.66441	2.65739e-11	9.5985e-08	30	5	10	11	21	13	32	15	31
DN123105_c0_g1	LORF2	PBS_RSV	healthy	26.614	0	14.7856	7.26013	1.62353	4.47182	7.75583e-06	0.00371938	26	15	17	19	26	8	14	32	15
DN33760_c1_g4	LORF2	PBS_RSV	healthy	27.8427	0	15.4682	7.32848	1.59344	4.59915	4.24216e-06	0.00239206	44	10	0	30	0	20	9	28	29
DN84938_c0_g1	LORF2	PBS_RSV	healthy	28.6881	0	15.9378	7.36865	1.66864	4.41596	1.00561e-05	0.00457684	101	44	18	40	49	32	48	93	46
DN145992_c1_g2	LORF2	PBS_RSV	healthy	29.9986	0	16.6659	7.42751	1.66647	4.45702	8.31051e-06	0.00392988	140	65	24	67	75	66	78	119	89
DN5416_c18_g1	LORF2	PBS_RSV	healthy	30.1841	0	16.769	7.43646	1.66339	4.47065	7.79816e-06	0.00372915	161	39	22	51	37	44	48	76	49
DN173393_c3_g1	LORF2	PBS_RSV	healthy	30.6853	0	17.0474	7.47039	1.52158	4.90964	9.12453e-07	0.000707313	93	21	41	21	88	21	0	61	40
DN18021_c17_g1	LORF2	PBS_RSV	healthy	31.4609	0	17.4783	7.50624	1.5193	4.9406	7.78844e-07	0.000626633	29	29	27	12	21	17	28	44	17
DN94489_c0_g3	LORF2	PBS_RSV	healthy	32.2977	0	17.9431	7.52477	1.24463	6.04581	1.48659e-09	2.93452e-06	50	26	7	36	30	21	28	42	37
DN21383_c2_g1	LORF2	PBS_RSV	healthy	32.3089	0	17.9494	7.54458	1.5106	4.99442	5.90125e-07	0.00049595	27	20	0	40	21	20	33	0	0
DN89432_c2_g1	LORF2	PBS_RSV	healthy	32.4879	0	18.0488	7.5451	1.58891	4.74859	2.04842e-06	0.00136372	1014	870	230	458	322	32	193	71	102
DN8955_c66_g1	LORF2	PBS_RSV	healthy	37.4223	0	20.7902	7.7462	1.67165	4.63387	3.58896e-06	0.00214534	110	65	47	92	81	123	66	99	59
DN28272_c3_g1	LORF2	PBS_RSV	healthy	39.3453	0	21.8585	7.82015	1.55372	5.03317	4.82429e-07	0.000419996	6	0	23	0	0	19	0	12	12
DN4338_c45_g1	LORF2	PBS_RSV	healthy	40.3006	0	22.3892	7.85205	1.14757	6.84231	7.7928e-12	3.30734e-08	66	31	28	58	42	37	45	88	55
DN62971_c0_g4	LORF2	PBS_RSV	healthy	40.9854	0	22.7697	7.88017	1.51854	5.1893	2.11081e-07	0.000205105	0	0	0	0	30	31	27	0	0
DN215784_c5_g1	LORF2	PBS_RSV	healthy	50.3008	0	27.9449	8.17765	2.22746	3.67129	0.000241327	0.0443807	20	23	2	18	7	7	27	16	9
DN19028_c0_g2	LORF2	PBS_RSV	healthy	50.9314	0	28.2952	8.20062	1.08573	7.55311	4.24971e-14	4.24381e-10	38	22	15	31	23	17	21	33	14
DN1841_c22_g1	LRCH3	PBS_RSV	healthy	27.4193	11.2573	20.2362	1.21825	0.325468	3.74307	0.000181784	0.0364349	41	12	23	25	13	0	31	23	12
DN88351_c0_g1	MB12A	PBS_RSV	healthy	42.0781	13.6706	29.4525	1.63351	0.41851	3.90316	9.49463e-05	0.0227666	30	31	6	31	32	12	28	41	24
DN3235_c5_g1	MDFI	PBS_RSV	healthy	183.152	113.87	152.36	0.692185	0.18845	3.67303	0.000239688	0.0441807	49	9	0	18	0	18	0	17	17
DN146146_c0_g1	MFAP4	PBS_RSV	healthy	147.539	89.2414	121.629	0.728893	0.180161	4.04579	5.21471e-05	0.0151847	28	17	4	10	20	20	32	46	25
DN100738_c3_g1	MFGM	PBS_RSV	healthy	46.07	97.8118	69.0663	-1.07122	0.258552	-4.14315	3.42569e-05	0.0114031	40	13	12	4	9	22	8	25	17
DN63296_c0_g2	MMP2	PBS_RSV	healthy	698.109	444.388	585.344	0.654139	0.168905	3.87283	0.000107578	0.0249153	96	18	29	49	66	46	116	17	50
DN3563_c1_g1	MOT9	PBS_RSV	healthy	137.485	216.84	172.754	-0.666099	0.177719	-3.74805	0.000178213	0.0358461	73	33	9	28	34	38	42	45	47
DN357483_c0_g1	MOV10	PBS_RSV	healthy	19.842	42.3284	29.8359	-1.13838	0.265521	-4.28735	1.80816e-05	0.0070531	53	32	0	16	0	47	0	30	15
DN196661_c0_g1	MTA2	PBS_RSV	healthy	42.4238	13.5635	29.597	1.66713	0.404126	4.12526	3.70316e-05	0.0120434	22	11	8	11	11	14	23	35	28
DN14857_c0_g1	MUC2	PBS_RSV	healthy	327.353	0	181.863	10.8804	2.90755	3.74212	0.000182471	0.0364435	33	15	18	17	18	26	37	48	23
DN15508_c0_g1	MUC2	PBS_RSV	healthy	787.078	0	437.265	12.1461	2.8171	4.31155	1.62115e-05	0.00659943	36	16	21	14	24	34	10	40	34
DN50918_c2_g1	MX1	PBS_RSV	healthy	258.671	50.9626	166.356	2.35572	0.487252	4.8347	1.33346e-06	0.000959206	37	20	26	39	18	23	39	37	14
DN8716_c0_g1	MX1B	PBS_RSV	healthy	243.843	119.215	188.453	1.04071	0.194462	5.35172	8.7124e-08	9.667e-05	172	97	41	80	80	53	30	70	106
DN21611_c0_g1	MX1B	PBS_RSV	healthy	29.7252	5.42028	18.923	2.45462	0.642037	3.82318	0.000131742	0.0288224	77	0	0	0	20	0	16	54	0
DN9962_c0_g2	MX2	PBS_RSV	healthy	152.102	46.9296	105.359	1.70459	0.36752	4.63808	3.51658e-06	0.0021321	7	7	6	7	7	20	7	32	0
DN9962_c0_g1	MX2	PBS_RSV	healthy	248.319	67.8866	168.127	1.87975	0.331393	5.67227	1.40918e-08	2.08024e-05	11	16	20	5	22	0	0	45	0
DN12089_c7_g1	MX2	PBS_RSV	healthy	33.2632	7.7256	21.9132	2.06102	0.483176	4.26557	1.99391e-05	0.00753883	232	103	122	225	130	89	161	268	69
DN21204_c0_g2	MX2	PBS_RSV	healthy	27.8418	5.20213	17.7797	2.48999	0.579867	4.29406	1.75432e-05	0.00687805	83	43	49	37	65	22	25	71	32
DN17914_c1_g1	MX2	PBS_RSV	healthy	39.0292	3.23212	23.1194	3.47656	0.789143	4.40549	1.05544e-05	0.00476531	40	22	10	31	16	12	29	39	29
DN15704_c0_g2	MX3	PBS_RSV	healthy	125.658	24.3621	80.6375	2.36511	0.426577	5.54439	2.94979e-08	3.85206e-05	50	17	8	55	26	17	29	44	8
DN70168_c0_g1	MYLK	PBS_RSV	healthy	752.607	190.431	502.751	1.9797	0.40868	4.84414	1.27158e-06	0.000928034	774	349	277	382	372	301	513	615	413
DN131765_c0_g1	NCAP	PBS_RSV	healthy	43.1085	0.333282	24.0973	7.2378	1.27795	5.66358	1.48246e-08	2.15101e-05	419	216	183	313	283	184	245	303	189
DN5509_c2_g1	NEDD4	PBS_RSV	healthy	10.1575	27.5901	17.9053	-1.43924	0.334686	-4.30026	1.70595e-05	0.00678242	133	36	24	57	42	31	24	44	46
DN545_c4_g3	NEDD4	PBS_RSV	healthy	215.953	288.067	248.004	-0.409553	0.110017	-3.72262	0.000197162	0.0386458	0	0	0	22	23	23	19	43	42
DN373130_c0_g1	NEDD4	PBS_RSV	healthy	91.7255	56.5313	76.0836	0.6994	0.179211	3.90266	9.5143e-05	0.0227812	63	51	121	92	61	0	0	0	0
DN28764_c9_g1	NEDD4	PBS_RSV	healthy	65.7877	31.3621	50.4874	1.0668	0.238681	4.46958	7.83722e-06	0.0037373	764	436	337	802	396	393	454	670	541
DN7994_c18_g1	NEDD4	PBS_RSV	healthy	103.395	37.237	73.9916	1.48713	0.363163	4.09493	4.22304e-05	0.0130825	0	0	0	0	20	0	32	36	0
DN675673_c0_g1	NEDD4	PBS_RSV	healthy	26.3701	5.20663	16.9641	2.32787	0.627006	3.71268	0.000205075	0.0397425	49	25	12	24	21	20	31	38	25
DN20595_c2_g1	NEDD4	PBS_RSV	healthy	29.2108	5.61441	18.7235	2.41952	0.624729	3.87291	0.000107543	0.0249153	41	9	8	13	4	14	13	47	0
DN52438_c1_g1	NEDD4	PBS_RSV	healthy	23.3535	0	12.9741	7.06721	1.70389	4.14769	3.35852e-05	0.0112015	72	40	19	47	35	24	35	53	46
DN83185_c0_g2	NEDD4	PBS_RSV	healthy	24.4273	0	13.5707	7.13853	1.65575	4.31136	1.62252e-05	0.00659943	47	26	18	35	25	18	26	41	12
DN272_c0_g1	NLRC5	PBS_RSV	healthy	294.157	149.019	229.652	0.985321	0.228844	4.30565	1.66499e-05	0.00666642	66	46	15	54	37	24	37	29	48
DN104658_c7_g1	NLRC5	PBS_RSV	healthy	38.4397	19.6318	30.0806	1.03117	0.261522	3.94297	8.04783e-05	0.020422	147	91	26	81	60	48	74	116	107
DN296_c27_g1	NS1BP	PBS_RSV	healthy	36.9574	61.6703	47.9409	-0.752662	0.196934	-3.82191	0.000132423	0.0288584	53	20	13	17	16	14	28	42	42
DN30254_c0_g1	NTRK2	PBS_RSV	healthy	124.347	51.9774	92.1825	1.26206	0.347091	3.6361	0.000276799	0.0488467	30	13	4	9	26	22	16	25	8
DN24841_c4_g1	NU1M	PBS_RSV	healthy	146.751	39.1625	98.934	1.90595	0.368819	5.16772	2.36972e-07	0.000223496	933	439	386	511	460	352	453	875	394
DN208159_c2_g1	NU2M	PBS_RSV	healthy	158.566	39.2503	105.537	2.01173	0.367334	5.47657	4.33659e-08	5.33476e-05	62	32	18	36	24	28	34	49	35
DN145180_c2_g1	NU3M	PBS_RSV	healthy	157.066	32.5188	101.712	2.26657	0.411715	5.5052	3.68757e-08	4.63716e-05	82	41	42	59	45	42	59	82	52
DN24020_c8_g1	NU4M	PBS_RSV	healthy	120.476	29.0052	79.8223	2.05109	0.331825	6.18122	6.3609e-10	1.4024e-06	53	10	54	49	41	0	8	64	55
DN2287_c35_g1	NU5M	PBS_RSV	healthy	77.9031	21.7537	52.9478	1.84765	0.445075	4.15133	3.30554e-05	0.0110789	274	115	22	205	24	93	215	200	22
DN67999_c1_g1	NU5M	PBS_RSV	healthy	75.5176	20.5692	51.0961	1.89844	0.45511	4.17139	3.02747e-05	0.0104462	0	16	0	16	17	47	0	15	29
DN29360_c0_g1	OAS1	PBS_RSV	healthy	168.443	63.6947	121.888	1.41521	0.370628	3.81842	0.000134308	0.0290528	60	32	7	16	20	40	34	30	20
DN414_c1_g1	OAS1A	PBS_RSV	healthy	337.984	157.114	257.597	1.11144	0.176735	6.2887	3.20137e-10	7.76396e-07	44	18	15	21	12	19	23	34	19
DN24798_c0_g1	OAS1A	PBS_RSV	healthy	40.9696	13.6958	28.8479	1.58454	0.401255	3.94896	7.84919e-05	0.0200982	48	9	6	20	24	17	24	32	39
DN13869_c0_g1	OAS1A	PBS_RSV	healthy	26.3263	8.19367	18.2674	1.64901	0.365318	4.51389	6.36486e-06	0.00322545	43	15	23	29	25	14	29	30	26
DN6826_c6_g1	OAS2	PBS_RSV	healthy	79.7077	27.3111	56.4203	1.56841	0.355696	4.40942	1.03647e-05	0.00469215	43	32	8	17	26	18	26	28	21
DN13490_c0_g1	OAS3	PBS_RSV	healthy	22.7828	3.16139	14.0622	2.88736	0.705649	4.09179	4.28065e-05	0.0131411	45	19	19	29	16	6	27	23	9
DN12942_c0_g1	OASL2	PBS_RSV	healthy	178.414	70.5156	130.459	1.35089	0.302369	4.46771	7.90629e-06	0.00375967	197	66	32	56	36	90	44	169	101
DN14349_c3_g1	OCLN	PBS_RSV	healthy	10.7663	31.6284	20.0384	-1.48521	0.354108	-4.19423	2.73801e-05	0.00961103	25	23	0	0	24	24	0	46	22
DN440_c18_g2	PAR14	PBS_RSV	healthy	293.769	176.126	241.483	0.745292	0.176014	4.23427	2.29295e-05	0.00838922	22	21	13	18	26	27	22	22	22
DN3281_c21_g1	PARP9	PBS_RSV	healthy	162.842	109.658	139.205	0.578902	0.146286	3.95733	7.5792e-05	0.0195841	191	96	96	138	90	75	121	198	78
DN128576_c0_g1	PCDBE	PBS_RSV	healthy	161.766	87.6769	128.838	0.878554	0.189483	4.63659	3.54196e-06	0.00213985	141	97	69	149	121	58	78	120	112
DN8548_c9_g1	PDC6I	PBS_RSV	healthy	75.4736	32.9143	56.5584	1.18061	0.31983	3.69137	0.00022305	0.0423048	32	9	12	21	22	10	27	26	15
DN31232_c0_g1	PEG3	PBS_RSV	healthy	41.424	21.1751	32.4245	1.03514	0.259873	3.98324	6.79814e-05	0.0178374	47	41	15	61	55	30	59	57	35
DN1931_c7_g1	PER2	PBS_RSV	healthy	40.1916	71.4283	54.0746	-0.851201	0.213085	-3.99466	6.4788e-05	0.0173481	103	33	12	28	39	20	52	34	32
DN5383_c51_g1	PER2	PBS_RSV	healthy	54.4472	97.0338	73.3746	-0.823272	0.181072	-4.54666	5.45042e-06	0.00285582	50	19	7	12	21	10	29	21	12
DN56601_c1_g1	PGDH	PBS_RSV	healthy	37.174	4.56525	22.6812	2.9481	0.475844	6.19551	5.80952e-10	1.29769e-06	113	109	53	81	52	58	33	114	31
DN479_c7_g1	PGFRB	PBS_RSV	healthy	86.944	47.6141	69.4641	0.869586	0.23571	3.68923	0.000224937	0.0423894	34	14	18	8	11	9	26	16	29
DN4713_c2_g1	PKD2	PBS_RSV	healthy	852.039	569.062	726.271	0.582075	0.154397	3.77	0.00016325	0.0336335	0	46	0	69	0	24	0	0	22
DN103845_c0_g1	PLS2	PBS_RSV	healthy	103.105	167.379	131.671	-0.718271	0.174385	-4.11889	3.80698e-05	0.0122403	77	44	27	35	43	39	53	83	52
DN33240_c5_g5	POK6	PBS_RSV	healthy	67.2878	31.9721	51.5919	1.08409	0.181068	5.98721	2.13469e-09	4.02659e-06	130	62	37	85	75	50	75	124	78
DN153667_c0_g2	POK9	PBS_RSV	healthy	233.491	365.019	291.948	-0.641713	0.174562	-3.67612	0.000236804	0.0438874	64	106	54	104	61	46	59	87	109
DN1056_c8_g1	POL	PBS_RSV	healthy	293.711	435.273	356.628	-0.574956	0.129615	-4.43589	9.1691e-06	0.00426461	775	441	284	709	393	393	450	607	555
DN3664_c1_g1	POL	PBS_RSV	healthy	302.274	418.678	354.009	-0.462623	0.0970474	-4.76698	1.87007e-06	0.00125981	145	13	9	10	45	19	42	18	65
DN2152_c8_g1	POL	PBS_RSV	healthy	40.9624	20.9401	32.0636	1.00343	0.257852	3.89152	9.96196e-05	0.0236962	49	0	26	19	19	19	31	32	28
DN165633_c0_g4	POL	PBS_RSV	healthy	29.6564	6.38345	19.3129	2.11332	0.519898	4.06487	4.8059e-05	0.0143639	353	174	108	262	164	131	157	223	210
DN130785_c0_g1	PSPB	PBS_RSV	healthy	87.9508	29.7162	62.0688	1.58346	0.377925	4.18988	2.79107e-05	0.00976472	29	14	3	18	11	0	3	34	36
DN87414_c5_g1	PTGIS	PBS_RSV	healthy	41.1399	15.7148	29.8399	1.40727	0.373091	3.77192	0.000161996	0.0334564	86	40	39	49	39	19	39	82	13
DN60860_c2_g1	PURA	PBS_RSV	healthy	835.015	532.985	700.779	0.648011	0.150315	4.31103	1.62494e-05	0.00659943	54	30	20	31	15	22	39	38	32
DN107236_c1_g1	RAGE	PBS_RSV	healthy	819.665	526.124	689.202	0.637863	0.172431	3.69925	0.000216241	0.0412008	44	19	21	38	32	18	31	41	30
DN202787_c2_g1	RBCC1	PBS_RSV	healthy	59.9981	28.3634	45.9382	1.02514	0.245306	4.17903	2.92751e-05	0.010205	30	43	33	28	59	7	19	54	27
DN2253_c43_g1	RL17	PBS_RSV	healthy	40.6288	73.6394	55.3002	-0.85559	0.162291	-5.27195	1.3498e-07	0.000138878	162	86	63	129	86	65	111	161	104
DN10716_c2_g1	RL30	PBS_RSV	healthy	163.558	248.524	201.321	-0.610092	0.128893	-4.73333	2.2087e-06	0.00143587	29	14	0	13	28	48	28	54	0
DN251259_c0_g1	RL6	PBS_RSV	healthy	315.011	178.343	254.27	0.820827	0.150973	5.43693	5.42079e-08	6.43535e-05	25	11	21	34	12	11	10	21	11
DN150488_c0_g1	RL7A	PBS_RSV	healthy	481.541	311.326	405.89	0.624897	0.171415	3.64552	0.000266856	0.0474728	28	0	15	0	26	0	26	88	0
DN20429_c0_g1	RLA0	PBS_RSV	healthy	128.336	61.1027	98.4546	1.08319	0.22455	4.82382	1.40832e-06	0.00100034	51	10	0	9	10	0	25	62	71
DN89310_c0_g1	RN213	PBS_RSV	healthy	349.671	172.953	271.13	1.02195	0.271345	3.76625	0.000165719	0.0339771	56	22	7	21	20	21	26	38	19
DN2271_c0_g3	RS15A	PBS_RSV	healthy	137.54	36.5414	92.6515	1.90368	0.235385	8.08753	6.08879e-16	1.29207e-11	64	42	15	30	23	23	27	44	23
DN116318_c0_g2	RS6	PBS_RSV	healthy	18.0832	37.4529	26.6919	-1.10585	0.257138	-4.30062	1.70322e-05	0.00678242	67	13	47	13	33	19	47	8	56
DN12964_c0_g1	SC5A1	PBS_RSV	healthy	16.3464	35.5268	24.871	-1.11932	0.302877	-3.69562	0.00021935	0.041653	76	40	6	20	27	33	42	50	51
DN89804_c0_g1	SEPP1	PBS_RSV	healthy	123.204	38.3451	85.4892	1.70531	0.288997	5.90077	3.61817e-09	6.46563e-06	63	60	30	61	61	0	83	155	0
DN74697_c7_g1	SEPP1	PBS_RSV	healthy	297.066	50.7626	187.598	2.55719	0.44424	5.75633	8.5962e-09	1.38778e-05	522	165	119	215	297	142	243	470	113
DN31867_c0_g1	SHC2	PBS_RSV	healthy	108.984	52.6291	83.9372	1.06266	0.288803	3.67954	0.000233652	0.0436065	84	13	6	33	14	0	42	32	26
DN5019_c2_g1	sigP	PBS_RSV	healthy	36.3763	112.595	70.2511	-1.63718	0.316538	-5.17214	2.31428e-07	0.000221232	41	16	11	35	12	16	7	30	27
DN1549_c5_g1	sigP	PBS_RSV	healthy	14.0744	35.7627	23.7137	-1.34349	0.311697	-4.31026	1.63063e-05	0.00660042	62	18	10	8	16	16	26	25	16
DN480308_c0_g1	sigP	PBS_RSV	healthy	67.8521	109.194	86.2261	-0.682427	0.155443	-4.39022	1.13238e-05	0.00503239	23	0	0	0	0	0	35	0	59
DN10228_c0_g1	sigP	PBS_RSV	healthy	50.4997	23.5978	38.5433	1.08529	0.244075	4.44654	8.72647e-06	0.0040811	40	21	27	27	34	30	42	28	14
DN1295_c14_g7	sigP	PBS_RSV	healthy	42.7371	18.3626	31.904	1.18958	0.23582	5.04444	4.54852e-07	0.000398028	72	0	21	22	45	22	0	21	21
DN20_c24_g2	sigP	PBS_RSV	healthy	145.707	60.6075	107.885	1.24898	0.335455	3.72324	0.000196685	0.038641	0	21	0	0	22	0	18	60	0
DN69696_c0_g1	sigP	PBS_RSV	healthy	223.741	87.2489	163.078	1.35247	0.336094	4.02407	5.71999e-05	0.0160701	48	26	2	10	20	8	10	25	8
DN61310_c0_g1	sigP	PBS_RSV	healthy	224.244	81.2165	160.676	1.46617	0.290441	5.0481	4.46224e-07	0.000392501	35	31	22	38	27	22	21	31	29
DN14587_c8_g1	sigP	PBS_RSV	healthy	25.7222	7.57008	17.6546	1.75769	0.469534	3.74347	0.000181498	0.0364206	37	9	8	24	15	14	27	28	19
DN47830_c0_g1	sigP	PBS_RSV	healthy	51.298	0	28.4989	22.7042	3.22728	7.03509	1.99129e-12	1.05641e-08	65	30	13	25	19	22	28	39	34
DN65112_c1_g1	SPD2A	PBS_RSV	healthy	304.194	188.718	252.871	0.693671	0.150624	4.60532	4.11827e-06	0.00234608	105	11	23	49	35	25	37	57	20
DN382_c0_g1	STAT1	PBS_RSV	healthy	852.552	493.511	692.978	0.79061	0.172798	4.57535	4.75417e-06	0.00257034	49	21	11	12	21	12	20	23	26
DN15551_c9_g1	STAT1	PBS_RSV	healthy	60.8927	32.1707	48.1274	0.886495	0.225328	3.93425	8.34576e-05	0.0208354	27	4	0	8	12	17	16	40	12
DN155_c0_g1	STAT1	PBS_RSV	healthy	112.591	60.1766	89.2957	0.926729	0.206241	4.49342	7.00895e-06	0.00347067	23	11	18	19	30	19	40	25	23
DN61570_c0_g1	STAT1	PBS_RSV	healthy	76.5877	40.2151	60.4221	0.941256	0.229593	4.09967	4.13733e-05	0.0129384	57	17	19	13	27	29	46	41	17
DN53201_c0_g1	STAT1	PBS_RSV	healthy	62.1491	30.6622	48.1549	1.05949	0.243536	4.35045	1.35861e-05	0.00579579	48	29	21	27	32	20	24	53	46
DN9278_c12_g1	STAT1	PBS_RSV	healthy	59.6361	26.2972	44.8188	1.19483	0.284014	4.20693	2.58858e-05	0.00915516	651	259	194	451	308	305	313	523	397
DN5725_c0_g1	STAT1	PBS_RSV	healthy	263.505	103.893	192.566	1.33878	0.169916	7.87907	3.29818e-15	5.59912e-11	139	29	34	0	19	46	15	34	44
DN45909_c0_g2	STAT1	PBS_RSV	healthy	57.3926	22.2006	41.7517	1.38899	0.237676	5.84406	5.09427e-09	8.73559e-06	120	46	0	36	71	45	32	51	30
DN924_c0_g1	STAT2	PBS_RSV	healthy	302.933	175.9	246.474	0.793865	0.204394	3.88399	0.000102757	0.0242118	50	17	9	14	7	17	12	16	17
DN8327_c31_g1	SYCC	PBS_RSV	healthy	35.3931	18.0748	27.6961	0.960465	0.263464	3.64553	0.000266845	0.0474728	192	70	99	184	139	94	93	282	81
DN13986_c1_g1	SYWC	PBS_RSV	healthy	81.5622	41.8948	63.9323	0.975656	0.255599	3.81713	0.000135012	0.0291606	34	16	12	18	17	15	33	34	15
DN3034_c6_g1	TGTP2	PBS_RSV	healthy	631.241	370.998	515.578	0.76745	0.199611	3.84472	0.000120691	0.0271017	63	19	0	0	0	0	16	72	0
DN21751_c5_g1	TGTP2	PBS_RSV	healthy	632.189	280.41	475.842	1.17157	0.222924	5.25548	1.47639e-07	0.000150986	54	36	12	0	0	25	10	11	12
DN623_c21_g1	Tm1	PBS_RSV	healthy	13.0865	40.2608	25.164	-1.68131	0.365256	-4.60311	4.16235e-06	0.00235539	609	330	306	709	347	268	368	395	423
DN1172_c39_g1	Tm1	PBS_RSV	healthy	68.8079	114.135	88.9532	-0.713876	0.151611	-4.7086	2.49423e-06	0.00159184	39	27	17	31	24	22	33	47	14
DN32303_c3_g1	Tm1	PBS_RSV	healthy	750.622	562.851	667.168	0.413947	0.105702	3.91617	8.9966e-05	0.0219125	87	32	40	47	47	26	66	83	23
DN513_c12_g1	Tm1	PBS_RSV	healthy	171.948	91.6665	136.267	0.884021	0.146118	6.05005	1.44801e-09	2.892e-06	48	37	14	29	35	27	30	57	36
DN22694_c0_g2	Tm1	PBS_RSV	healthy	41.6286	19.1228	31.626	1.12176	0.294094	3.8143	0.000136572	0.0293567	58	38	33	42	23	41	35	50	22
DN14576_c2_g2	Tm1	PBS_RSV	healthy	84.7058	37.3488	63.6583	1.1826	0.188407	6.27684	3.45518e-10	8.26148e-07	30	31	8	29	24	21	19	19	21
DN19677_c21_g1	Tm1	PBS_RSV	healthy	37.4386	15.5802	27.7237	1.21048	0.284187	4.25946	2.0492e-05	0.00771353	89	64	27	52	48	48	65	100	49
DN5382_c24_g1	Tm1	PBS_RSV	healthy	60.6477	17.4907	41.4668	1.78318	0.479045	3.72236	0.000197367	0.0386458	48	10	19	23	41	26	63	55	34
DN31472_c15_g1	Tm1	PBS_RSV	healthy	19.9023	0	11.0569	6.83591	1.83131	3.73281	0.000189356	0.037466	61	31	26	51	39	17	42	79	54
DN32497_c0_g2	Tm2	PBS_RSV	healthy	11.8956	45.6328	26.8899	-1.89298	0.378163	-5.00572	5.56527e-07	0.000474765	54	23	14	40	24	18	31	45	12
DN18302_c7_g1	Tm2	PBS_RSV	healthy	34.7389	81.1003	55.3439	-1.24441	0.270658	-4.59771	4.27163e-06	0.0023933	520	187	199	279	281	218	354	425	198
DN1269_c17_g1	Tm2	PBS_RSV	healthy	35.4605	70.2357	50.9162	-1.00961	0.230955	-4.37147	1.23414e-05	0.00538591	71	33	30	43	43	35	45	82	34
DN92481_c0_g1	Tm2	PBS_RSV	healthy	38.3887	71.5139	53.111	-0.877816	0.203915	-4.30482	1.67124e-05	0.00667567	119	43	35	59	61	32	63	105	51
DN21655_c0_g1	Tm2	PBS_RSV	healthy	129.983	91.4773	112.869	0.486807	0.130486	3.73073	0.000190923	0.0377321	67	33	5	11	16	16	20	62	16
DN550_c46_g1	Tm2	PBS_RSV	healthy	83.9318	48.9933	68.4035	0.774716	0.200117	3.87131	0.000108254	0.0249785	29	21	8	15	21	14	27	26	17
DN64392_c0_g1	Tm2	PBS_RSV	healthy	38.5002	0	21.389	7.78226	1.23345	6.30935	2.80216e-10	7.10008e-07	37	17	5	15	14	14	21	35	18
DN9877_c1_g1	Tm3	PBS_RSV	healthy	10.602	26.4533	17.647	-1.30509	0.342213	-3.81369	0.000136909	0.0293567	47	32	12	41	26	15	32	59	31
DN31363_c9_g1	Tm3	PBS_RSV	healthy	15.2583	33.2362	23.2484	-1.09772	0.26816	-4.09353	4.24852e-05	0.0130967	85	44	28	28	27	42	62	73	31
DN29390_c0_g2	Tm4	PBS_RSV	healthy	10.9064	31.1572	19.9068	-1.53315	0.397467	-3.8573	0.000114646	0.0260546	55	27	32	55	38	27	45	58	24
DN8265_c7_g1	Tm4	PBS_RSV	healthy	54.5787	0	30.3215	22.7873	3.2272	7.06103	1.65267e-12	9.05045e-09	79	49	28	32	36	27	38	59	46
DN11802_c0_g1	Tm6	PBS_RSV	healthy	318.348	0	176.86	25.1883	3.22614	7.80756	5.8305e-15	8.99826e-11	47	52	48	44	40	24	53	42	31
DN12621_c0_g1	TP4A2	PBS_RSV	healthy	1415.65	1114.7	1281.9	0.341451	0.0882398	3.86958	0.000109024	0.0251131	16	10	19	15	5	10	13	34	5
DN22102_c0_g1	UB2L6	PBS_RSV	healthy	215.324	94.2779	161.526	1.19398	0.270003	4.42208	9.77536e-06	0.00448515	37	21	48	28	15	14	31	56	15
DN1495_c0_g1	UBA7	PBS_RSV	healthy	267.566	152.034	216.218	0.821442	0.179769	4.56942	4.89077e-06	0.00262746	44	20	18	18	26	24	28	33	29
DN89442_c0_g1	UBP18	PBS_RSV	healthy	93.8807	19.4709	60.8097	2.28924	0.442647	5.17171	2.31965e-07	0.000221232	22	12	13	24	12	19	33	18	19
DN114523_c0_g1	UN93B	PBS_RSV	healthy	53.1297	2.95426	30.8295	4.04187	0.972541	4.15599	3.23879e-05	0.0109966	144	67	66	122	56	50	69	100	67
DN1173_c21_g1	UTER	PBS_RSV	healthy	392.195	491.689	436.415	-0.337531	0.0779807	-4.32838	1.50207e-05	0.00628073	154	85	23	111	132	46	42	78	59
DN15392_c1_g1	VGLL3	PBS_RSV	healthy	413.293	278.418	353.349	0.5648	0.144812	3.90022	9.61038e-05	0.0229788	34	29	0	24	5	10	5	23	28
DN1673_c2_g1	YCX91	PBS_RSV	healthy	26.2338	0	14.5743	7.2395	1.83497	3.94529	7.97042e-05	0.0203122	64	0	27	43	31	29	36	27	14
DN1124_c2_g2	ZBT16	PBS_RSV	healthy	107.742	44.1499	79.4786	1.28669	0.247305	5.20286	1.9625e-07	0.000192579	68	38	12	50	13	12	35	46	12
DN15658_c1_g1	ZBT16	PBS_RSV	healthy	77.4651	25.7007	54.4587	1.597	0.371991	4.29312	1.76179e-05	0.00689144	94	32	14	35	64	28	44	43	34
DN27224_c2_g2	ZFP54	PBS_RSV	healthy	82.3772	50.5126	68.2151	0.664209	0.165371	4.01648	5.9074e-05	0.0164393	104	41	17	23	44	32	56	51	50
Sfulv_DN6353_c8_g1		PBS_RSV	healthy	0	52.286	23.2382	-8.13618	1.06095	-7.66879	1.7362e-14	2.10532e-10	56	12	4	33	16	14	19	52	12
Sfulv_DN4773_c33_g1		PBS_RSV	healthy	0	45.3867	20.1719	-7.93232	1.04646	-7.58016	3.45118e-14	3.66179e-10	138	64	58	80	76	75	99	145	59
Sfulv_DN243647_c0_g1		PBS_RSV	healthy	0	43.6953	19.4201	-7.87002	1.11148	-7.08066	1.43471e-12	8.20271e-09	66	34	24	33	26	23	35	57	27
Sfulv_DN84955_c6_g1		PBS_RSV	healthy	0	41.7375	18.55	-7.81239	1.77747	-4.39523	1.10655e-05	0.00495651	400	226	117	332	211	187	222	288	257
Sfulv_DN110802_c5_g1		PBS_RSV	healthy	0	39.8719	17.7208	-7.74718	1.16565	-6.64624	3.00668e-11	1.06339e-07	35	13	10	28	19	21	19	29	25
Sfulv_DN93231_c2_g1		PBS_RSV	healthy	0	39.1134	17.3837	-7.71804	1.80392	-4.27849	1.88166e-05	0.00724349	101	45	55	54	46	39	52	53	49
Sfulv_DN236407_c0_g1		PBS_RSV	healthy	0	38.1865	16.9718	-7.6834	1.16176	-6.61359	3.75105e-11	1.27359e-07	82	36	20	50	41	26	47	69	46
Sfulv_DN809_c28_g1		PBS_RSV	healthy	0	37.3842	16.6152	-7.65503	1.03714	-7.38092	1.57203e-13	1.23139e-09	60	27	25	13	0	7	6	13	6
Sfulv_DN103036_c9_g1		PBS_RSV	healthy	0	37.2689	16.564	-7.64922	1.83776	-4.16226	3.15112e-05	0.0107635	50	27	18	30	30	22	34	38	21
Sfulv_DN2385_c1_g3		PBS_RSV	healthy	0	36.2928	16.1302	-7.60582	1.06811	-7.12084	1.07269e-12	6.50374e-09	160	83	55	131	82	76	103	132	94
Sfulv_DN5575_c7_g1		PBS_RSV	healthy	0	35.8149	15.9178	-7.59457	1.76801	-4.29554	1.74271e-05	0.00685001	23	11	5	9	11	20	20	38	14
Sfulv_DN149060_c0_g1		PBS_RSV	healthy	0	35.6049	15.8244	-7.58665	1.79137	-4.23511	2.28437e-05	0.00837588	51	10	0	9	10	0	25	26	9
Sfulv_DN199913_c3_g1		PBS_RSV	healthy	0	35.0654	15.5846	-7.5629	1.82916	-4.13462	3.55546e-05	0.0116748	52	18	17	26	31	22	31	48	28
Sfulv_DN9228_c13_g1		PBS_RSV	healthy	0	35.0044	15.5575	-7.56013	1.11046	-6.80808	9.89068e-12	3.99781e-08	28	20	12	20	21	13	6	32	6
Sfulv_DN1741_c22_g1		PBS_RSV	healthy	0	34.8325	15.4811	-7.55496	1.7777	-4.24984	2.13922e-05	0.0079974	39	36	0	36	19	18	8	8	17
Sfulv_DN73730_c3_g1		PBS_RSV	healthy	0	34.7615	15.4495	-7.54867	1.97462	-3.82285	0.000131918	0.0288224	831	474	445	986	475	533	589	715	686
Sfulv_DN66465_c3_g1		PBS_RSV	healthy	0	34.5912	15.3739	-7.5446	1.79818	-4.19569	2.72048e-05	0.00960164	67	29	15	42	19	12	15	35	45
Sfulv_DN10092_c5_g1		PBS_RSV	healthy	0	33.7303	14.9912	-7.51409	1.01832	-7.37892	1.59578e-13	1.23139e-09	61	16	8	24	42	24	72	38	47
Sfulv_DN6435_c2_g1		PBS_RSV	healthy	0	33.7828	15.0146	-7.50883	1.85408	-4.0499	5.12396e-05	0.0150271	176	97	63	96	101	67	114	173	112
Sfulv_DN1309_c24_g1		PBS_RSV	healthy	0	33.4689	14.8751	-7.48832	1.05779	-7.07923	1.44955e-12	8.20271e-09	37	21	12	17	14	23	24	32	23
Sfulv_DN3084_c2_g1		PBS_RSV	healthy	0	33.3448	14.8199	-7.48747	1.95284	-3.83415	0.000126001	0.0279613	699	347	388	688	384	434	460	586	572
Sfulv_DN12099_c2_g4		PBS_RSV	healthy	0	32.9798	14.6577	-7.4712	1.95107	-3.82928	0.000128517	0.0283713	95	0	0	0	61	128	0	0	0
Sfulv_DN185246_c7_g1		PBS_RSV	healthy	0	32.0133	14.2281	-7.4286	1.94493	-3.81946	0.000133742	0.028997	52	26	2	22	31	21	20	29	13
Sfulv_DN30915_c1_g1		PBS_RSV	healthy	0	31.5742	14.033	-7.41139	1.90881	-3.88273	0.00010329	0.024253	15	15	13	11	18	16	26	34	7
Sfulv_DN186650_c0_g3		PBS_RSV	healthy	0	31.5465	14.0207	-7.40889	1.94269	-3.81372	0.00013689	0.0293567	212	105	30	102	66	67	91	137	97
Sfulv_DN51437_c10_g1		PBS_RSV	healthy	0	31.4818	13.9919	-7.40704	1.9091	-3.87986	0.000104517	0.0244397	18	64	45	0	34	0	40	60	30
Sfulv_DN359_c17_g2		PBS_RSV	healthy	0	31.3325	13.9256	-7.39878	1.93882	-3.81613	0.00013556	0.0292416	76	30	20	35	28	31	64	82	64
Sfulv_DN383752_c0_g1		PBS_RSV	healthy	0	30.3853	13.5046	-7.35426	2.00331	-3.67105	0.000241558	0.0443807	246	143	102	222	128	140	180	197	173
Sfulv_DN4935_c11_g1		PBS_RSV	healthy	0	29.579	13.1462	-7.32051	1.09408	-6.691	2.21645e-11	8.36163e-08	49	44	0	29	31	44	24	27	27
Sfulv_DN4635_c6_g1		PBS_RSV	healthy	0	28.8695	12.8309	-7.28233	1.99652	-3.64752	0.000264788	0.0474025	75	35	17	43	41	20	20	42	35
Sfulv_DN8033_c7_g1		PBS_RSV	healthy	0	28.7534	12.7793	-7.27676	1.96308	-3.70682	0.000209882	0.0404431	51	23	8	23	25	16	29	47	27
Sfulv_DN4036_c11_g1		PBS_RSV	healthy	0	28.6896	12.7509	-7.27531	1.95539	-3.72064	0.00019872	0.0388659	45	24	0	35	62	30	40	44	11
Sfulv_DN50469_c1_g2		PBS_RSV	healthy	0	28.8456	12.8203	-7.27074	1.06552	-6.82365	8.87529e-12	3.67489e-08	164	119	45	136	58	103	124	112	73
Sfulv_DN159502_c0_g1		PBS_RSV	healthy	0	27.5172	12.2299	-7.20961	1.2071	-5.97265	2.33426e-09	4.30732e-06	22	22	0	0	22	16	5	15	5
Sfulv_DN11149_c33_g1		PBS_RSV	healthy	0	26.8693	11.9419	-7.17232	1.184	-6.05772	1.38064e-09	2.79027e-06	27	9	0	53	31	27	42	30	40
Sfulv_DN28886_c4_g1		PBS_RSV	healthy	0	25.7467	11.443	-7.11167	1.20332	-5.91006	3.41973e-09	6.23749e-06	88	23	54	69	24	34	59	97	81
Sfulv_DN511_c43_g1		PBS_RSV	healthy	0	25.0752	11.1445	-7.08112	1.13243	-6.25303	4.02567e-10	9.49185e-07	66	32	20	37	16	49	47	74	48
Sfulv_DN144081_c0_g1		PBS_RSV	healthy	0	23.138	10.2835	-6.95707	1.25928	-5.52466	3.3012e-08	4.27805e-05	87	42	18	37	41	29	39	65	53
Sfulv_DN82860_c3_g1		PBS_RSV	healthy	0	22.8308	10.147	-6.94604	1.20626	-5.75834	8.49449e-09	1.38659e-05	44	16	16	29	24	19	11	31	7
Sfulv_DN1606_c7_g2		PBS_RSV	healthy	0	22.8362	10.1494	-6.93932	1.2473	-5.56346	2.64479e-08	3.59192e-05	96	33	6	37	25	12	51	35	12
Sfulv_DN21726_c7_g1		PBS_RSV	healthy	0	21.755	9.66889	-6.87577	1.29605	-5.30517	1.12569e-07	0.000120951	51	27	9	38	27	24	20	34	29
Sfulv_DN262693_c1_g1		PBS_RSV	healthy	0	21.5348	9.57103	-6.85268	1.44361	-4.7469	2.06559e-06	0.00136977	56	25	10	27	33	14	32	37	29
Sfulv_DN48402_c1_g7		PBS_RSV	healthy	0	20.1467	8.95408	-6.7593	1.47845	-4.57188	4.83365e-06	0.00260501	52	24	0	0	24	24	0	0	0
Sfulv_DN66764_c4_g1		PBS_RSV	healthy	0	19.716	8.76266	-6.72736	1.59458	-4.21888	2.45514e-05	0.00879313	0	0	0	0	0	19	25	0	0
Sfulv_DN164154_c2_g1		PBS_RSV	healthy	9.89253	50.9111	28.123	-2.38759	0.613078	-3.89443	9.84305e-05	0.023469	119	77	12	66	53	37	48	74	64
Sfulv_DN4351_c40_g1		PBS_RSV	healthy	11.0284	49.8841	28.2976	-2.14	0.517132	-4.13821	3.50029e-05	0.0115608	67	31	19	34	49	22	42	52	48
Sfulv_DN39894_c4_g1		PBS_RSV	healthy	10.726	45.82	26.3234	-2.00592	0.441167	-4.54684	5.44577e-06	0.00285582	56	30	44	40	18	24	22	23	29
Sfulv_DN1970_c9_g1		PBS_RSV	healthy	6.06211	22.4855	13.3614	-1.91663	0.488353	-3.92468	8.68445e-05	0.0213978	70	43	21	45	53	28	57	75	54
Sfulv_DN399_c11_g1		PBS_RSV	healthy	27.039	101.153	59.9787	-1.90551	0.448886	-4.24497	2.18624e-05	0.00808594	248	134	37	92	154	145	155	259	148
Sfulv_DN8808_c5_g1		PBS_RSV	healthy	22.6969	82.0415	49.0723	-1.851	0.499799	-3.7035	0.000212648	0.0407939	30	20	16	29	12	9	18	39	13
Sfulv_DN3630_c4_g1		PBS_RSV	healthy	13.81	49.5074	29.6755	-1.82957	0.242885	-7.53269	4.97071e-14	4.68804e-10	49	35	21	28	31	20	39	52	32
Sfulv_DN170466_c0_g1		PBS_RSV	healthy	7.90457	26.8269	16.3145	-1.8065	0.441028	-4.09611	4.20153e-05	0.0130396	40	28	16	35	12	7	32	26	38
Sfulv_DN2190_c97_g1		PBS_RSV	healthy	7.34292	26.7219	15.9558	-1.80389	0.468377	-3.85135	0.000117467	0.0265889	109	61	18	21	58	30	50	94	31
Sfulv_DN19808_c2_g1		PBS_RSV	healthy	12.6674	41.663	25.5543	-1.79041	0.483934	-3.6997	0.000215855	0.0411736	183	106	20	97	85	61	69	115	120
Sfulv_DN3322_c9_g1		PBS_RSV	healthy	17.0496	56.9114	34.766	-1.69536	0.438571	-3.86566	0.00011079	0.0254164	20	5	0	10	5	20	5	32	24
Sfulv_DN11380_c4_g2		PBS_RSV	healthy	32.0367	103.308	63.7128	-1.67835	0.461342	-3.63796	0.000274801	0.0485446	39	11	10	12	12	13	10	33	19
Sfulv_DN40700_c1_g1		PBS_RSV	healthy	13.4595	44.4776	27.2453	-1.67799	0.397604	-4.22025	2.44035e-05	0.00875863	79	0	13	28	30	0	59	13	27
Sfulv_DN60634_c0_g1		PBS_RSV	healthy	6.45188	20.1449	12.5377	-1.65486	0.45458	-3.64041	0.000272205	0.0482365	123	42	34	45	52	47	74	98	70
Sfulv_DN79356_c3_g1		PBS_RSV	healthy	11.0062	34.5823	21.4844	-1.64108	0.444783	-3.68962	0.000224587	0.0423894	57	28	16	39	26	21	21	56	34
Sfulv_DN5512_c41_g1		PBS_RSV	healthy	20.3308	61.7685	38.7476	-1.63228	0.445272	-3.66581	0.000246558	0.0450328	230	112	63	125	91	65	115	147	191
Sfulv_DN3664_c29_g1		PBS_RSV	healthy	11.8541	34.8451	22.0723	-1.60757	0.437274	-3.67635	0.000236592	0.0438874	44	15	15	17	34	0	37	8	16
Sfulv_DN13109_c1_g1		PBS_RSV	healthy	9.81446	29.568	18.5938	-1.60743	0.413108	-3.89107	9.98021e-05	0.0236962	85	44	27	18	30	43	46	44	23
Sfulv_DN3299_c10_g1		PBS_RSV	healthy	8.83392	25.4398	16.2143	-1.60556	0.417428	-3.84632	0.000119906	0.026997	44	18	7	18	17	19	26	25	21
Sfulv_DN27399_c0_g1		PBS_RSV	healthy	11.014	32.7031	20.6536	-1.60484	0.354385	-4.52852	5.93989e-06	0.00307222	66	34	30	43	33	19	31	52	57
Sfulv_DN636896_c0_g1		PBS_RSV	healthy	8.79744	25.7637	16.338	-1.53574	0.371423	-4.13475	3.55347e-05	0.0116748	61	39	10	22	11	23	35	32	22
Sfulv_DN46772_c0_g2		PBS_RSV	healthy	11.8293	31.3834	20.52	-1.48568	0.37141	-4.0001	6.33149e-05	0.0171372	61	18	23	27	20	22	37	41	30
Sfulv_DN1483_c31_g1		PBS_RSV	healthy	35.1432	96.7056	62.5043	-1.47068	0.396295	-3.71109	0.000206372	0.0399027	31	32	12	19	12	14	26	42	22
Sfulv_DN2455_c12_g1		PBS_RSV	healthy	96.6996	266.443	172.141	-1.46647	0.389766	-3.76245	0.000168257	0.0342566	58	38	21	28	21	28	36	48	15
Sfulv_DN18709_c8_g1		PBS_RSV	healthy	8.23074	22.9446	14.7702	-1.44795	0.390504	-3.70789	0.000208992	0.0403173	54	28	10	31	20	3	19	32	23
Sfulv_DN2898_c3_g1		PBS_RSV	healthy	83.7326	228.988	148.291	-1.44451	0.275492	-5.24339	1.57653e-07	0.000157434	157	110	84	136	85	118	159	222	60
Sfulv_DN29737_c6_g1		PBS_RSV	healthy	10.3335	28.127	18.2417	-1.43225	0.369396	-3.87729	0.000105628	0.0246315	19	6	8	16	25	18	30	34	8
Sfulv_DN39572_c0_g2		PBS_RSV	healthy	10.4565	27.2181	17.9061	-1.41569	0.335768	-4.21627	2.48377e-05	0.00887696	411	207	149	281	200	179	279	407	232
Sfulv_DN3473_c6_g1		PBS_RSV	healthy	19.092	50.8789	33.2195	-1.37765	0.298891	-4.6092	4.04215e-06	0.00231828	78	37	9	57	28	23	29	59	32
Sfulv_DN16323_c8_g1		PBS_RSV	healthy	23.4284	62.5925	40.8346	-1.3722	0.299648	-4.57937	4.66382e-06	0.00253766	29	11	16	22	23	18	23	37	26
Sfulv_DN10919_c0_g2		PBS_RSV	healthy	41.8898	105.719	70.2585	-1.33629	0.254815	-5.24416	1.56993e-07	0.000157434	68	29	13	41	27	21	34	37	52
Sfulv_DN583_c16_g1		PBS_RSV	healthy	163.362	411.926	273.835	-1.32501	0.24724	-5.35922	8.3583e-08	9.37516e-05	169	32	0	25	0	35	44	127	112
Sfulv_DN7535_c0_g1		PBS_RSV	healthy	16.8503	40.6336	27.4207	-1.2902	0.289351	-4.45894	8.23645e-06	0.00390573	49	14	12	13	35	0	0	13	20
Sfulv_DN24117_c3_g1		PBS_RSV	healthy	22.2943	55.1461	36.8951	-1.28884	0.338332	-3.8094	0.000139302	0.0297465	15	17	13	41	11	6	32	0	22
Sfulv_DN2295_c17_g1		PBS_RSV	healthy	23.4593	59.1921	39.3405	-1.28005	0.302384	-4.2332	2.30387e-05	0.00841104	56	21	19	35	23	17	23	49	36
Sfulv_DN3396_c22_g1		PBS_RSV	healthy	47.9554	118.526	79.3203	-1.27328	0.265321	-4.799	1.59461e-06	0.0010974	48	28	24	58	33	27	47	36	42
Sfulv_DN23773_c4_g1		PBS_RSV	healthy	25.687	63.0393	42.288	-1.26442	0.337988	-3.74102	0.000183273	0.0365179	56	27	13	38	32	23	32	56	32
Sfulv_DN5403_c6_g1		PBS_RSV	healthy	15.766	38.1738	25.725	-1.24664	0.312911	-3.98402	6.77598e-05	0.0178374	71	15	13	23	19	5	26	31	9
Sfulv_DN70715_c5_g1		PBS_RSV	healthy	13.9288	34.325	22.9938	-1.22852	0.313887	-3.91388	9.08232e-05	0.021995	32	14	24	21	28	14	25	31	23
Sfulv_DN23716_c3_g1		PBS_RSV	healthy	13.5584	32.0796	21.79	-1.2284	0.294545	-4.17049	3.03946e-05	0.0104663	73	30	23	37	39	33	42	62	34
Sfulv_DN2094_c4_g1		PBS_RSV	healthy	21.5037	49.7985	34.0792	-1.21291	0.316462	-3.83273	0.000126729	0.0280496	30	0	0	29	29	91	52	59	0
Sfulv_DN21637_c0_g8		PBS_RSV	healthy	15.3862	34.6555	23.9504	-1.2017	0.324933	-3.69832	0.000217034	0.0413056	65	33	24	38	35	22	31	52	24
Sfulv_DN46556_c4_g1		PBS_RSV	healthy	22.7312	48.903	34.3631	-1.16384	0.276551	-4.2084	2.57186e-05	0.00912859	55	45	61	29	53	66	79	76	35
Sfulv_DN61349_c5_g1		PBS_RSV	healthy	27.6005	61.3341	42.5932	-1.15294	0.287581	-4.0091	6.09507e-05	0.0167702	116	42	31	33	43	33	22	31	24
Sfulv_DN1505_c121_g1		PBS_RSV	healthy	19.6312	43.2525	30.1295	-1.15249	0.249493	-4.61934	3.84963e-06	0.00225555	50	22	15	22	11	5	15	26	27
Sfulv_DN91187_c1_g2		PBS_RSV	healthy	17.5528	36.7583	26.0886	-1.11461	0.285328	-3.90641	9.36794e-05	0.02259	31	45	18	22	13	3	24	16	20
Sfulv_DN56111_c3_g1		PBS_RSV	healthy	28.0472	61.8122	43.0539	-1.11413	0.212611	-5.24025	1.60361e-07	0.000159202	38	28	16	31	10	25	34	33	24
Sfulv_DN9055_c1_g2		PBS_RSV	healthy	33.0611	69.5568	49.2814	-1.10685	0.199428	-5.5501	2.85499e-08	3.78652e-05	433	109	92	259	227	172	347	401	308
Sfulv_DN7608_c8_g1		PBS_RSV	healthy	71.7439	153.687	108.163	-1.1011	0.293586	-3.75053	0.000176462	0.0355361	22	0	0	19	41	0	33	19	37
Sfulv_DN24110_c1_g3		PBS_RSV	healthy	20.3427	43.4447	30.6102	-1.09568	0.27865	-3.9321	8.42068e-05	0.0209487	237	126	70	166	109	114	142	193	158
Sfulv_DN3939_c27_g1		PBS_RSV	healthy	23.1722	50.7771	35.441	-1.09549	0.228287	-4.79874	1.59668e-06	0.0010974	117	21	0	42	0	25	18	0	40
Sfulv_DN1302_c28_g1		PBS_RSV	healthy	56.9435	120.863	85.3524	-1.09099	0.271031	-4.02534	5.68933e-05	0.0160637	112	44	59	105	57	79	105	148	111
Sfulv_DN4380_c1_g2		PBS_RSV	healthy	24.0619	53.2574	37.0377	-1.08113	0.288901	-3.74221	0.000182411	0.0364435	99	51	27	14	37	36	65	61	35
Sfulv_DN21178_c0_g3		PBS_RSV	healthy	68.6939	146.093	103.093	-1.06647	0.270335	-3.94498	7.98065e-05	0.0203122	34	16	22	8	62	24	42	52	15
Sfulv_DN26378_c7_g1		PBS_RSV	healthy	43.1487	88.948	63.5039	-1.06186	0.186501	-5.6936	1.24391e-08	1.90244e-05	903	434	406	790	432	425	582	716	351
Sfulv_DN1139_c13_g1		PBS_RSV	healthy	22.0052	45.0674	32.255	-1.06069	0.258157	-4.1087	3.979e-05	0.0126497	52	9	18	25	36	22	34	37	37
Sfulv_DN14608_c11_g1		PBS_RSV	healthy	25.9415	52.0698	37.5541	-1.04458	0.219499	-4.75894	1.94609e-06	0.00130069	31	31	11	44	26	20	17	49	34
Sfulv_DN4845_c8_g1		PBS_RSV	healthy	22.6829	46.6754	33.3462	-1.04239	0.262109	-3.97691	6.98158e-05	0.0182623	74	31	62	93	44	48	65	91	42
Sfulv_DN2286_c9_g1		PBS_RSV	healthy	26.7849	54.0237	38.891	-1.03664	0.25541	-4.05875	4.93357e-05	0.0146491	129	115	22	101	25	90	76	101	52
Sfulv_DN1909_c6_g1		PBS_RSV	healthy	29.2427	60.5547	43.1591	-1.03251	0.255287	-4.04453	5.24281e-05	0.0152144	141	84	60	120	79	21	71	140	40
Sfulv_DN82887_c0_g4		PBS_RSV	healthy	24.3572	48.8048	35.2228	-1.02868	0.256728	-4.00688	6.15259e-05	0.0168466	47	23	7	19	8	16	20	17	15
Sfulv_DN621525_c0_g1		PBS_RSV	healthy	97.4138	197.629	141.954	-1.02017	0.189767	-5.3759	7.62027e-08	8.74086e-05	72	39	35	33	10	48	33	125	45
Sfulv_DN6163_c4_g1		PBS_RSV	healthy	22.5084	46.7968	33.3033	-1.01848	0.240043	-4.24292	2.20627e-05	0.00814227	140	26	8	35	91	26	38	41	58
Sfulv_DN161056_c0_g1		PBS_RSV	healthy	25.267	48.8445	35.7459	-1.00857	0.253165	-3.98386	6.78062e-05	0.0178374	77	37	15	37	34	12	34	36	21
Sfulv_DN80719_c1_g1		PBS_RSV	healthy	83.0464	165.957	119.896	-1.00633	0.208795	-4.8197	1.43774e-06	0.00101699	40	4	7	29	14	22	14	34	14
Sfulv_DN1462_c1_g2		PBS_RSV	healthy	41.169	82.0883	59.3554	-0.996326	0.262519	-3.79525	0.000147495	0.0310277	42	11	7	20	12	19	19	36	36
Sfulv_DN2832_c9_g1		PBS_RSV	healthy	98.4279	194.85	141.282	-0.992257	0.193472	-5.12869	2.91759e-07	0.000269186	41	15	18	24	12	25	15	12	22
Sfulv_DN1671_c0_g1		PBS_RSV	healthy	29.3343	56.8477	41.5625	-0.988443	0.237284	-4.16566	3.10455e-05	0.0106258	90	37	44	26	18	42	40	67	27
Sfulv_DN11524_c33_g1		PBS_RSV	healthy	17.0333	34.0194	24.5827	-0.987942	0.26995	-3.65972	0.000252489	0.0457943	134	23	41	33	70	44	114	73	31
Sfulv_DN2986_c7_g1		PBS_RSV	healthy	75.7881	150.403	108.95	-0.981483	0.25417	-3.86153	0.000112681	0.0257756	15	27	0	0	14	0	33	25	37
Sfulv_DN50829_c1_g1		PBS_RSV	healthy	70.609	137.905	100.518	-0.981359	0.199248	-4.92533	8.422e-07	0.000671245	41	23	13	27	14	18	20	22	14
Sfulv_DN825_c19_g10		PBS_RSV	healthy	17.5159	34.0413	24.8605	-0.976242	0.257444	-3.79205	0.000149407	0.0313909	25	46	0	92	116	0	20	90	0
Sfulv_DN952_c41_g1		PBS_RSV	healthy	16.9472	33.4456	24.2799	-0.959447	0.247234	-3.88073	0.000104143	0.0243973	53	39	19	35	31	28	30	40	39
Sfulv_DN6458_c19_g1		PBS_RSV	healthy	40.1355	77.0984	56.5634	-0.956353	0.231936	-4.12334	3.7341e-05	0.0121208	60	29	28	50	32	33	48	73	33
Sfulv_DN154532_c0_g1		PBS_RSV	healthy	27.2473	53.5143	38.9215	-0.953255	0.230701	-4.132	3.59627e-05	0.0117633	41	8	9	12	31	13	35	55	24
Sfulv_DN3609_c22_g1		PBS_RSV	healthy	118.21	227.577	166.817	-0.944329	0.258383	-3.65476	0.000257419	0.0464404	24	0	10	11	23	0	37	10	0
Sfulv_DN107_c26_g1		PBS_RSV	healthy	39.2434	76.0623	55.6074	-0.934637	0.218538	-4.27676	1.89629e-05	0.00728331	55	5	20	37	16	16	25	26	21
Sfulv_DN1939_c4_g1		PBS_RSV	healthy	59.0002	109.936	81.6382	-0.924789	0.231792	-3.98974	6.61446e-05	0.0176556	61	50	23	41	59	8	43	8	8
Sfulv_DN70509_c2_g1		PBS_RSV	healthy	26.1454	47.4163	35.5992	-0.919353	0.234784	-3.91575	9.01246e-05	0.0219196	41	14	11	25	18	16	31	28	27
Sfulv_DN1518_c0_g1		PBS_RSV	healthy	97.6726	183.466	135.803	-0.91889	0.150926	-6.08835	1.14078e-09	2.36174e-06	51	14	7	49	7	14	48	26	28
Sfulv_DN7690_c2_g1		PBS_RSV	healthy	21.9431	42.9754	31.2908	-0.909872	0.231688	-3.92714	8.59622e-05	0.021242	206	101	74	170	118	78	169	145	175
Sfulv_DN6548_c9_g1		PBS_RSV	healthy	74.6668	140.131	103.762	-0.908811	0.247247	-3.67573	0.000237173	0.0439078	18	33	15	0	34	48	53	30	30
Sfulv_DN246_c32_g1		PBS_RSV	healthy	109.223	202.802	150.813	-0.900995	0.197697	-4.55745	5.17774e-06	0.0027383	31	21	52	7	15	36	19	33	20
Sfulv_DN10281_c3_g4		PBS_RSV	healthy	58.113	108.962	80.7123	-0.900847	0.242323	-3.71754	0.000201173	0.0392552	25	18	11	73	19	12	28	64	30
Sfulv_DN951_c2_g2		PBS_RSV	healthy	30.0402	57.2708	42.1427	-0.877933	0.218117	-4.02505	5.69636e-05	0.0160637	70	31	10	31	37	10	24	40	10
Sfulv_DN842_c41_g1		PBS_RSV	healthy	53.5082	95.8636	72.3329	-0.861603	0.18986	-4.53809	5.67658e-06	0.00294703	87	20	0	50	0	10	34	47	19
Sfulv_DN4951_c2_g1		PBS_RSV	healthy	50.7491	93.1702	69.6029	-0.839056	0.2143	-3.91533	9.02817e-05	0.0219264	88	37	21	35	37	24	40	55	44
Sfulv_DN4479_c14_g1		PBS_RSV	healthy	44.4153	79.3322	59.9339	-0.833228	0.177192	-4.70239	2.57129e-06	0.00163488	102	67	17	50	62	25	52	80	45
Sfulv_DN5275_c13_g1		PBS_RSV	healthy	36.0718	64.8025	48.841	-0.828962	0.206146	-4.02124	5.78934e-05	0.0161648	67	26	8	15	19	18	24	48	15
Sfulv_DN88828_c2_g1		PBS_RSV	healthy	37.4457	65.8243	50.0584	-0.823821	0.198201	-4.1565	3.2316e-05	0.0109942	29	13	9	14	16	18	25	27	21
Sfulv_DN341611_c0_g1		PBS_RSV	healthy	37.0176	64.2065	49.1016	-0.813562	0.199701	-4.0739	4.62323e-05	0.0138913	868	473	249	642	473	399	581	676	507
Sfulv_DN35560_c6_g1		PBS_RSV	healthy	60.8325	107.58	81.609	-0.809427	0.203772	-3.97221	7.12093e-05	0.0185696	86	28	20	67	29	35	35	67	24
Sfulv_DN310397_c0_g1		PBS_RSV	healthy	59.2261	102.778	78.5825	-0.799229	0.187394	-4.26497	1.99928e-05	0.00754234	22	0	19	40	21	0	0	76	19
Sfulv_DN1737_c7_g1		PBS_RSV	healthy	74.9158	128.916	98.9159	-0.798546	0.191552	-4.16882	3.06183e-05	0.010522	0	0	26	0	10	19	0	0	0
Sfulv_DN10495_c4_g1		PBS_RSV	healthy	35.1183	59.8424	46.1068	-0.790835	0.21765	-3.63351	0.00027959	0.0492368	64	23	37	35	23	36	26	39	13
Sfulv_DN704_c2_g2		PBS_RSV	healthy	93.6141	159.749	123.007	-0.773702	0.201634	-3.83716	0.000124463	0.0276925	43	22	9	14	14	14	22	41	22
Sfulv_DN43714_c4_g1		PBS_RSV	healthy	81.0877	136.208	105.586	-0.733395	0.153169	-4.78815	1.68327e-06	0.00114303	35	32	28	33	27	8	26	20	33
Sfulv_DN18603_c2_g1		PBS_RSV	healthy	39.4269	67.257	51.7959	-0.720071	0.190601	-3.7779	0.000158157	0.0327832	158	60	37	79	51	39	34	55	56
Sfulv_DN4535_c25_g1		PBS_RSV	healthy	90.651	150.586	117.289	-0.716558	0.168626	-4.2494	2.14346e-05	0.0079974	720	369	258	546	400	300	372	525	328
Sfulv_DN339381_c0_g1		PBS_RSV	healthy	546.441	894.636	701.194	-0.711753	0.188342	-3.77904	0.000157435	0.0327133	98	13	47	25	13	25	21	38	24
Sfulv_DN34_c19_g1		PBS_RSV	healthy	107.756	179.109	139.468	-0.708734	0.142518	-4.97293	6.5949e-07	0.000544922	88	62	24	63	38	31	42	60	57
Sfulv_DN1314_c48_g1		PBS_RSV	healthy	146.589	236.356	186.485	-0.704065	0.124024	-5.67684	1.37202e-08	2.07963e-05	39	18	9	25	20	20	25	32	24
Sfulv_DN9653_c0_g5		PBS_RSV	healthy	57.0228	91.4828	72.3384	-0.692133	0.178593	-3.87549	0.000106411	0.0247803	627	321	214	497	322	294	396	444	418
Sfulv_DN3462_c30_g1		PBS_RSV	healthy	177.696	286.309	225.969	-0.686471	0.171962	-3.992	6.55174e-05	0.0175157	40	23	15	18	24	15	32	34	21
Sfulv_DN7455_c3_g1		PBS_RSV	healthy	79.9845	126.614	100.709	-0.678835	0.138976	-4.88456	1.0366e-06	0.000778659	54	23	16	29	27	15	26	34	22
Sfulv_DN8374_c0_g2		PBS_RSV	healthy	47.1342	73.6629	58.9247	-0.666834	0.172699	-3.86124	0.000112811	0.0257756	175	85	82	119	92	95	114	165	107
Sfulv_DN5109_c161_g1		PBS_RSV	healthy	132.906	210.5	167.393	-0.65971	0.15401	-4.28354	1.8394e-05	0.00711306	56	21	20	33	23	25	52	62	35
Sfulv_DN1620_c12_g4		PBS_RSV	healthy	36.5473	58.3449	46.2351	-0.658278	0.17996	-3.6579	0.000254286	0.0460344	779	456	294	429	439	357	635	896	599
Sfulv_DN8845_c1_g2		PBS_RSV	healthy	68.7638	106.492	85.5317	-0.649092	0.164864	-3.93714	8.2458e-05	0.0207384	0	0	27	0	28	0	0	0	0
Sfulv_DN4348_c1_g1		PBS_RSV	healthy	54.9205	85.9714	68.7209	-0.645291	0.176725	-3.65138	0.000260838	0.0469077	0	11	11	45	0	11	39	0	21
Sfulv_DN5012_c12_g1		PBS_RSV	healthy	109.35	170.306	136.442	-0.634259	0.170778	-3.71395	0.000204052	0.0396801	64	52	30	40	33	25	25	75	28
Sfulv_DN3076_c36_g1		PBS_RSV	healthy	79.4409	122.049	98.3776	-0.617921	0.165387	-3.73622	0.000186805	0.0370044	67	33	26	32	43	25	38	62	43
Sfulv_DN16786_c4_g2		PBS_RSV	healthy	51.5172	80.1522	64.2439	-0.615219	0.168305	-3.65537	0.000256807	0.0464072	440	123	173	300	190	189	292	318	95
Sfulv_DN14679_c0_g1		PBS_RSV	healthy	201.786	306.034	248.119	-0.598414	0.147762	-4.04984	5.12518e-05	0.0150271	21	14	10	25	21	18	17	14	7
Sfulv_DN3729_c34_g1		PBS_RSV	healthy	76.3948	112.803	92.576	-0.578672	0.153804	-3.7624	0.000168293	0.0342566	19	35	16	0	9	35	8	24	66
Sfulv_DN19323_c7_g1		PBS_RSV	healthy	104.789	154.411	126.843	-0.570703	0.1458	-3.91428	9.06744e-05	0.0219904	35	0	4	39	31	0	12	21	0
Sfulv_DN6947_c17_g1		PBS_RSV	healthy	126.557	183.601	151.91	-0.538409	0.146441	-3.67663	0.000236338	0.0438874	44	13	0	26	0	13	33	11	49
Sfulv_DN3216_c9_g1		PBS_RSV	healthy	155.768	226.081	187.018	-0.53784	0.130457	-4.12274	3.74391e-05	0.0121294	30	29	0	58	58	0	26	59	0
Sfulv_DN2617_c39_g1		PBS_RSV	healthy	147.93	213.461	177.055	-0.532029	0.100492	-5.29425	1.19505e-07	0.000127595	98	71	33	52	74	35	44	50	33
Sfulv_DN32552_c5_g1		PBS_RSV	healthy	97.9355	139.009	116.19	-0.522191	0.139645	-3.73943	0.000184437	0.0366209	47	18	17	22	27	9	13	39	32
Sfulv_DN14256_c1_g1		PBS_RSV	healthy	74.6321	106.821	88.9383	-0.520671	0.137051	-3.79909	0.000145227	0.0307028	47	31	17	22	23	24	21	48	28
Sfulv_DN7270_c2_g1		PBS_RSV	healthy	314.001	429.763	365.45	-0.456612	0.0852135	-5.35844	8.39415e-08	9.37516e-05	62	38	18	38	10	38	8	71	9
Sfulv_DN9411_c15_g1		PBS_RSV	healthy	110.353	150.585	128.234	-0.448457	0.114644	-3.91173	9.16375e-05	0.0221606	36	32	22	51	24	12	23	49	36
Sfulv_DN805_c5_g2		PBS_RSV	healthy	136.38	182.284	156.782	-0.447403	0.109858	-4.07257	4.6498e-05	0.0139218	52	22	22	23	32	20	35	49	29
Sfulv_DN788_c33_g2		PBS_RSV	healthy	532.384	711.387	611.941	-0.422479	0.0953162	-4.4324	9.31914e-06	0.00431078	40	0	14	30	0	8	41	21	22
Sfulv_DN31093_c1_g1		PBS_RSV	healthy	1158.52	918.691	1051.93	0.331586	0.0912895	3.63225	0.000280963	0.0492783	79	53	27	32	50	31	43	62	37
Sfulv_DN5541_c1_g1		PBS_RSV	healthy	6214.5	4866.6	5615.43	0.352567	0.0910215	3.87345	0.000107307	0.0249153	32	24	13	21	13	0	13	76	8
Sfulv_DN995_c26_g1		PBS_RSV	healthy	186.902	136.935	164.694	0.43974	0.121171	3.6291	0.000284415	0.0497767	125	65	41	70	61	65	84	119	70
Sfulv_DN187566_c0_g1		PBS_RSV	healthy	240.473	173.827	210.853	0.471623	0.120397	3.91724	8.9569e-05	0.0218471	27	7	6	13	33	7	30	6	13
Sfulv_DN2814_c1_g1		PBS_RSV	healthy	200.198	143.873	175.165	0.492382	0.115191	4.2745	1.91569e-05	0.00732465	89	61	32	97	59	40	58	108	62
Sfulv_DN2026_c4_g1		PBS_RSV	healthy	2924.05	2060.33	2540.18	0.505549	0.131006	3.85898	0.000113861	0.0259456	32	22	24	33	36	16	39	32	22
Sfulv_DN16166_c2_g1		PBS_RSV	healthy	163.678	114.715	141.917	0.5106	0.13447	3.79712	0.000146386	0.0308709	58	24	22	24	29	29	30	49	35
Sfulv_DN268973_c0_g1		PBS_RSV	healthy	115.14	79.1157	99.1293	0.522529	0.136637	3.82422	0.000131187	0.0288028	161	68	31	97	105	68	119	183	64
Sfulv_DN897_c21_g1		PBS_RSV	healthy	122.418	85.5775	106.045	0.526383	0.136428	3.85833	0.000114165	0.0259801	10	16	25	16	19	18	24	103	52
Sfulv_DN6569_c0_g1		PBS_RSV	healthy	297.011	199.328	253.597	0.582887	0.147241	3.95873	7.5348e-05	0.0195061	47	20	16	25	32	27	46	52	28
Sfulv_DN24622_c3_g1		PBS_RSV	healthy	188.413	123.734	159.667	0.601661	0.165225	3.64147	0.00027109	0.0480891	20	0	33	0	18	0	0	33	0
Sfulv_DN4708_c1_g3		PBS_RSV	healthy	128.299	82.9343	108.137	0.612686	0.167997	3.647	0.000265319	0.0474025	79	38	16	29	34	32	40	78	46
Sfulv_DN2859_c23_g1		PBS_RSV	healthy	95.2104	61.1422	80.0689	0.639766	0.160382	3.98901	6.63506e-05	0.0176647	52	31	6	25	25	18	29	30	35
Sfulv_DN3145_c3_g5		PBS_RSV	healthy	354.7	226.673	297.799	0.650519	0.153363	4.2417	2.21832e-05	0.00816901	0	22	21	86	0	0	73	21	0
Sfulv_DN191_c1_g2		PBS_RSV	healthy	116.374	73.6842	97.4009	0.652007	0.146671	4.44537	8.77396e-06	0.00409204	26	11	7	34	18	16	16	33	21
Sfulv_DN2716_c28_g1		PBS_RSV	healthy	478.247	302.969	400.345	0.660132	0.173345	3.8082	0.000139981	0.0298365	21	5	21	21	31	6	18	25	15
Sfulv_DN37025_c1_g1		PBS_RSV	healthy	197.268	123.457	164.463	0.674258	0.180914	3.72695	0.000193808	0.0381689	58	18	17	27	12	13	21	51	13
Sfulv_DN27014_c0_g1		PBS_RSV	healthy	245.606	151.249	203.67	0.686959	0.169971	4.04162	5.30837e-05	0.0153521	20	7	18	13	20	26	0	43	19
Sfulv_DN3374_c2_g2		PBS_RSV	healthy	286.373	176.378	237.486	0.699538	0.175616	3.98333	6.79559e-05	0.0178374	75	40	32	58	37	41	40	67	38
Sfulv_DN8006_c2_g1		PBS_RSV	healthy	124.049	76.7011	103.005	0.703562	0.185668	3.78935	0.000151039	0.0316948	14	7	32	20	0	7	6	39	0
Sfulv_DN1487_c61_g1		PBS_RSV	healthy	89.1114	53.8314	73.4314	0.703652	0.177835	3.95677	7.59699e-05	0.0196002	112	0	0	0	13	0	34	19	19
Sfulv_DN376_c52_g1		PBS_RSV	healthy	228.019	140.51	189.126	0.704587	0.100421	7.01631	2.27796e-12	1.1049e-08	99	38	49	38	68	61	54	83	29
Sfulv_DN3_c2485_g1		PBS_RSV	healthy	152.207	90.5393	124.799	0.721803	0.19152	3.7688	0.000164032	0.0337127	130	44	28	29	15	44	37	41	41
Sfulv_DN1706_c12_g1		PBS_RSV	healthy	88.7359	53.7615	73.1917	0.728604	0.200564	3.63278	0.000280385	0.0492747	52	30	16	48	32	27	36	34	33
Sfulv_DN6662_c3_g1		PBS_RSV	healthy	255.707	152.487	209.831	0.740113	0.174719	4.23603	2.27511e-05	0.00836001	47	13	0	17	25	17	8	16	38
Sfulv_DN2937_c4_g2		PBS_RSV	healthy	115.901	70.0323	95.5147	0.741773	0.20341	3.64668	0.000265647	0.0474025	48	22	9	21	21	18	20	22	15
Sfulv_DN2996_c19_g3		PBS_RSV	healthy	130.927	77.3497	107.115	0.747008	0.195507	3.82088	0.000132979	0.0289423	45	14	11	10	26	18	33	31	28
Sfulv_DN3410_c14_g1		PBS_RSV	healthy	381.753	224.47	311.849	0.77024	0.208874	3.68758	0.0002264	0.0425632	58	11	5	53	6	20	25	62	43
Sfulv_DN946_c2_g1		PBS_RSV	healthy	55.0493	31.4296	44.5516	0.771519	0.209095	3.6898	0.00022443	0.0423894	63	21	20	34	51	14	25	47	54
Sfulv_DN11125_c7_g1		PBS_RSV	healthy	141.592	82.5749	115.362	0.788425	0.205378	3.8389	0.000123588	0.0275995	46	19	13	20	22	31	43	56	17
Sfulv_DN68673_c1_g1		PBS_RSV	healthy	270.001	154.915	218.852	0.791144	0.187077	4.22898	2.34753e-05	0.00847927	38	10	0	0	20	21	20	34	22
Sfulv_DN103981_c0_g1		PBS_RSV	healthy	503.111	289.02	407.959	0.801256	0.193494	4.14099	3.45803e-05	0.0114882	63	36	17	43	23	20	31	35	33
Sfulv_DN32248_c0_g1		PBS_RSV	healthy	799.25	458.901	647.984	0.801793	0.213336	3.75835	0.000171037	0.034649	34	19	0	5	24	5	27	27	5
Sfulv_DN13904_c0_g1		PBS_RSV	healthy	78.3938	44.8889	63.5027	0.809052	0.213889	3.78258	0.000155213	0.0323308	44	17	4	18	30	17	12	21	17
Sfulv_DN193961_c0_g1		PBS_RSV	healthy	93505.5	53177.6	75582	0.814244	0.224239	3.63114	0.000282175	0.0494357	93	36	25	36	29	25	36	33	62
Sfulv_DN9526_c2_g1		PBS_RSV	healthy	74.8065	42.5026	60.4492	0.814415	0.21215	3.83886	0.000123605	0.0275995	70	42	34	59	20	37	58	87	46
Sfulv_DN44498_c1_g2		PBS_RSV	healthy	204.902	115.26	165.062	0.815157	0.189771	4.29548	1.74313e-05	0.00685001	9	22	0	17	4	18	4	17	4
Sfulv_DN1977_c16_g1		PBS_RSV	healthy	86.4896	47.8459	69.3146	0.816364	0.166041	4.91663	8.80483e-07	0.000692011	57	14	15	16	14	19	35	37	14
Sfulv_DN3056_c31_g1		PBS_RSV	healthy	136.594	77.6849	110.412	0.819112	0.224298	3.6519	0.000260309	0.0468797	40	20	8	20	18	16	19	27	19
Sfulv_DN22902_c4_g1		PBS_RSV	healthy	153.312	86.3385	123.546	0.830567	0.219277	3.78775	0.000152018	0.0318214	109	35	16	0	55	34	14	49	81
Sfulv_DN12191_c0_g2		PBS_RSV	healthy	269.002	148.677	215.524	0.846655	0.194754	4.34731	1.37816e-05	0.00586371	37	17	10	23	18	24	23	35	33
Sfulv_DN20056_c5_g1		PBS_RSV	healthy	90.7319	49.6461	72.4715	0.847111	0.223047	3.7979	0.000145929	0.0308127	42	29	28	41	32	42	38	101	42
Sfulv_DN4698_c44_g1		PBS_RSV	healthy	213.806	117.073	170.813	0.863745	0.228067	3.78725	0.000152325	0.0318465	244	139	117	268	158	130	167	188	194
Sfulv_DN3244_c36_g1		PBS_RSV	healthy	224.706	122.216	179.155	0.872334	0.203005	4.2971	1.73049e-05	0.00685001	49	0	0	0	0	25	0	0	41
Sfulv_DN964_c3_g2		PBS_RSV	healthy	103.419	55.8641	82.2835	0.877334	0.195253	4.49331	7.01233e-06	0.00347067	14	13	36	0	14	0	0	36	12
Sfulv_DN177454_c0_g1		PBS_RSV	healthy	859.604	464.606	684.049	0.887773	0.211647	4.1946	2.73355e-05	0.00961103	0	0	0	35	25	12	0	0	0
Sfulv_DN3125_c1_g1		PBS_RSV	healthy	110.32	59.3388	87.6614	0.888394	0.228306	3.89124	9.97331e-05	0.0236962	130	119	86	52	97	78	55	73	86
Sfulv_DN177009_c0_g1		PBS_RSV	healthy	109178	58974.9	86865.5	0.888515	0.216434	4.10526	4.03867e-05	0.0127573	81	25	14	46	44	25	37	26	43
Sfulv_DN50907_c0_g1		PBS_RSV	healthy	97.1296	52.5444	77.314	0.895892	0.225437	3.97403	7.06663e-05	0.0184563	95	39	25	24	30	5	37	41	16
Sfulv_DN306_c48_g1		PBS_RSV	healthy	54.8718	28.8327	43.2988	0.903215	0.239702	3.76808	0.000164508	0.0337697	68	38	12	30	48	25	16	28	47
Sfulv_DN20897_c1_g1		PBS_RSV	healthy	48.2316	25.7385	38.2347	0.903573	0.225021	4.0155	5.93199e-05	0.0164393	155	110	176	123	164	231	270	434	361
Sfulv_DN10074_c3_g3		PBS_RSV	healthy	180.872	95.3866	142.879	0.908912	0.246244	3.69111	0.000223281	0.0423048	41	22	11	28	18	14	19	28	28
Sfulv_DN8880_c5_g1		PBS_RSV	healthy	91.5706	47.8942	72.1588	0.911209	0.220551	4.13152	3.60376e-05	0.0117652	43	59	0	39	20	0	65	19	18
Sfulv_DN2270_c8_g3		PBS_RSV	healthy	54.1616	28.3137	42.6736	0.917785	0.239744	3.82818	0.000129092	0.0284612	126	63	36	82	82	34	60	92	65
Sfulv_DN11994_c12_g1		PBS_RSV	healthy	61.7811	32.1908	48.6299	0.920053	0.240162	3.83097	0.000127638	0.028214	14	0	12	38	0	26	11	14	0
Sfulv_DN11657_c2_g1		PBS_RSV	healthy	91.7408	48.7566	72.6367	0.920345	0.220344	4.17685	2.9557e-05	0.0102822	48	22	31	44	46	11	37	51	21
Sfulv_DN3536_c2_g3		PBS_RSV	healthy	46.8523	23.7445	36.5822	0.92335	0.249276	3.70413	0.000212115	0.0407939	91	50	28	83	58	32	47	81	58
Sfulv_DN2158_c54_g1		PBS_RSV	healthy	262.254	139.136	207.535	0.92392	0.173119	5.33689	9.45523e-08	0.00010371	26	0	24	73	101	25	64	48	47
Sfulv_DN17353_c2_g1		PBS_RSV	healthy	70.9768	37.165	55.9493	0.928549	0.225324	4.12094	3.77326e-05	0.0122012	71	32	40	58	27	16	40	54	19
Sfulv_DN41706_c0_g1		PBS_RSV	healthy	213.893	111.743	168.493	0.937137	0.229247	4.0879	4.35301e-05	0.013315	0	19	18	19	0	0	0	54	0
Sfulv_DN26649_c0_g4		PBS_RSV	healthy	95.8893	49.2587	75.1646	0.940069	0.258813	3.63223	0.000280986	0.0492783	64	31	19	34	27	28	40	24	47
Sfulv_DN23944_c7_g1		PBS_RSV	healthy	1330.14	689.672	1045.49	0.947633	0.231502	4.09341	4.25078e-05	0.0130967	225	26	0	38	40	89	64	71	48
Sfulv_DN12824_c1_g3		PBS_RSV	healthy	149.2	76.8722	117.054	0.95431	0.207675	4.5952	4.32336e-06	0.00241431	65	33	27	40	30	33	37	55	24
Sfulv_DN3396_c1_g1		PBS_RSV	healthy	91.7715	47.7939	72.2259	0.955583	0.262054	3.64651	0.000265823	0.0474025	48	12	11	17	20	9	36	47	46
Sfulv_DN5290_c7_g3		PBS_RSV	healthy	178.398	93.0733	140.476	0.958959	0.233915	4.09961	4.13842e-05	0.0129384	360	167	83	224	176	135	178	238	202
Sfulv_DN246123_c0_g1		PBS_RSV	healthy	138331	71122.3	108460	0.959754	0.233247	4.11475	3.876e-05	0.0123685	52	28	16	39	27	25	35	43	18
Sfulv_DN9199_c14_g1		PBS_RSV	healthy	48.3291	24.6434	37.8021	0.964998	0.249626	3.86578	0.000110735	0.0254164	62	32	13	16	42	30	34	59	41
Sfulv_DN1050_c5_g2		PBS_RSV	healthy	79.9147	40.4046	62.3547	0.970277	0.240423	4.0357	5.44389e-05	0.0155848	237	116	125	217	76	83	169	252	127
Sfulv_DN19720_c0_g1		PBS_RSV	healthy	40.2749	20.0536	31.2877	0.972675	0.265348	3.66566	0.000246698	0.0450328	67	27	5	40	24	20	37	51	29
Sfulv_DN94262_c0_g4		PBS_RSV	healthy	66.508	33.8541	51.9952	0.97292	0.220576	4.41082	1.0298e-05	0.00467439	50	15	11	32	21	10	16	24	14
Sfulv_DN3213_c24_g1		PBS_RSV	healthy	107136	54351.3	83676	0.979064	0.203365	4.81432	1.47702e-06	0.00104044	282	121	99	162	107	89	177	182	125
Sfulv_DN57624_c5_g1		PBS_RSV	healthy	69.6841	34.2408	53.9315	0.98052	0.225724	4.34388	1.39985e-05	0.00594112	14	9	4	9	0	19	35	18	0
Sfulv_DN46123_c0_g1		PBS_RSV	healthy	32.3008	16.4004	25.234	0.983062	0.266531	3.68836	0.000225705	0.0424796	21	14	25	34	28	14	24	25	20
Sfulv_DN8564_c4_g1		PBS_RSV	healthy	67.7582	33.2357	52.4149	0.992439	0.205634	4.82623	1.39139e-06	0.000992472	212	92	42	64	61	57	104	143	64
Sfulv_DN2160_c5_g1		PBS_RSV	healthy	1840.94	921.276	1432.2	0.999537	0.272805	3.66392	0.000248381	0.0452913	34	27	0	13	8	19	24	13	16
Sfulv_DN86976_c0_g1		PBS_RSV	healthy	221.362	109.618	171.698	0.999606	0.184677	5.41272	6.20732e-08	7.26745e-05	43	24	8	23	28	18	27	31	31
Sfulv_DN19040_c10_g1		PBS_RSV	healthy	33.6135	16.4726	25.9953	1.00075	0.247786	4.03877	5.37324e-05	0.0154507	53	35	20	28	16	0	46	33	19
Sfulv_DN4912_c23_g1		PBS_RSV	healthy	45.5145	22.1927	35.1493	1.00253	0.223679	4.48201	7.3944e-06	0.00359686	30	19	6	24	28	9	28	8	11
Sfulv_DN3754_c20_g1		PBS_RSV	healthy	40.6271	20.6367	31.7425	1.00418	0.23299	4.30994	1.63296e-05	0.00660042	112	55	22	54	39	35	24	63	66
Sfulv_DN26771_c7_g1		PBS_RSV	healthy	37.8161	18.2625	29.1256	1.01093	0.251239	4.02378	5.72703e-05	0.0160701	253	114	113	235	132	135	181	248	194
Sfulv_DN3857_c21_g1		PBS_RSV	healthy	89.3104	44.4137	69.3563	1.01094	0.213158	4.74266	2.10927e-06	0.00138517	329	173	53	170	173	174	188	299	178
Sfulv_DN60606_c2_g1		PBS_RSV	healthy	46.5491	23.038	36.0997	1.02745	0.249525	4.11761	3.82826e-05	0.0122854	341	185	43	155	100	102	160	224	140
Sfulv_DN29897_c7_g1		PBS_RSV	healthy	53.6029	25.6015	41.1578	1.04291	0.275814	3.7812	0.000156077	0.0324708	131	64	46	80	57	43	82	99	59
Sfulv_DN1927_c29_g1		PBS_RSV	healthy	188.831	92.1936	145.881	1.0443	0.282237	3.70007	0.00021554	0.0411672	38	24	21	20	16	32	41	43	19
Sfulv_DN160844_c0_g1		PBS_RSV	healthy	96214.6	46483.1	74111.7	1.04956	0.25148	4.17351	2.99939e-05	0.0103934	37	18	7	0	22	18	21	18	22
Sfulv_DN34736_c2_g1		PBS_RSV	healthy	53.5212	26.0226	41.2996	1.0503	0.274725	3.8231	0.000131784	0.0288224	33	0	0	0	11	41	18	67	19
Sfulv_DN5892_c12_g1		PBS_RSV	healthy	98.4894	47.3316	75.7526	1.05139	0.276254	3.80587	0.000141306	0.0300235	44	25	15	25	11	6	36	32	14
Sfulv_DN7576_c31_g1		PBS_RSV	healthy	108.631	52.4192	83.648	1.05273	0.224691	4.68526	2.79602e-06	0.00175801	0	80	0	0	0	31	0	0	0
Sfulv_DN15_c147_g1		PBS_RSV	healthy	85.3279	41.8696	66.0131	1.05903	0.278677	3.80022	0.000144569	0.0306018	46	25	13	29	20	30	28	37	30
Sfulv_DN5673_c4_g2		PBS_RSV	healthy	33.8198	16.2308	26.0025	1.06018	0.277246	3.82397	0.00013132	0.0288028	125	53	40	89	239	123	107	202	124
Sfulv_DN541_c13_g1		PBS_RSV	healthy	47.6522	22.5751	36.5068	1.06036	0.249578	4.2486	2.1511e-05	0.00800831	53	14	10	41	5	21	19	49	31
Sfulv_DN1964_c10_g1		PBS_RSV	healthy	1854.27	888.664	1425.11	1.06126	0.232486	4.56483	4.9991e-06	0.00266877	82	77	0	51	0	158	89	76	50
Sfulv_DN41914_c0_g3		PBS_RSV	healthy	45.8202	21.9433	35.2083	1.06305	0.291104	3.6518	0.000260406	0.0468797	3049	1975	1638	2998	2036	1568	2207	2983	2001
Sfulv_DN179394_c4_g1		PBS_RSV	healthy	123.203	59.1403	94.7305	1.06864	0.26793	3.98851	6.64908e-05	0.0176647	56	29	9	31	22	23	34	45	23
Sfulv_DN6067_c16_g1		PBS_RSV	healthy	87.6437	41.7921	67.2652	1.07174	0.271068	3.95378	7.69256e-05	0.0197867	53	0	0	25	0	0	22	49	24
Sfulv_DN7811_c4_g2		PBS_RSV	healthy	97.1049	45.6668	74.2435	1.07296	0.264896	4.05052	5.11047e-05	0.0150271	39	27	12	38	23	22	27	47	25
Sfulv_DN7749_c4_g1		PBS_RSV	healthy	93.3803	43.8733	71.3772	1.07496	0.272841	3.93989	8.15182e-05	0.0205935	58	22	15	23	25	21	30	41	21
Sfulv_DN5942_c1_g2		PBS_RSV	healthy	55.4358	25.7999	42.2643	1.07592	0.268653	4.00489	6.20471e-05	0.016909	60	31	10	37	10	64	32	60	61
Sfulv_DN6343_c11_g1		PBS_RSV	healthy	103.384	49.0419	79.232	1.09572	0.24357	4.49858	6.84091e-06	0.00341571	24	22	10	16	19	13	25	34	27
Sfulv_DN9529_c15_g1		PBS_RSV	healthy	53.6275	25.7636	41.2436	1.09822	0.264498	4.15211	3.29419e-05	0.011074	45	14	13	16	14	7	24	39	26
Sfulv_DN41706_c1_g1		PBS_RSV	healthy	182.731	85.6679	139.592	1.09829	0.271981	4.03813	5.38796e-05	0.0154507	0	0	0	31	28	15	26	0	0
Sfulv_DN1061_c19_g1		PBS_RSV	healthy	55.3726	25.3356	42.0228	1.10326	0.273439	4.03474	5.46625e-05	0.0156224	47	13	18	58	33	6	41	18	19
Sfulv_DN15642_c8_g1		PBS_RSV	healthy	68.1915	31.1248	51.7174	1.1084	0.253359	4.37482	1.2153e-05	0.00531739	53	25	9	16	16	22	34	36	16
Sfulv_DN36033_c0_g1		PBS_RSV	healthy	42.3709	19.7671	32.3248	1.11023	0.30269	3.66787	0.000244584	0.0447913	44	24	12	30	21	19	28	36	29
Sfulv_DN12264_c8_g1		PBS_RSV	healthy	40.9318	19.0225	31.1943	1.11271	0.29921	3.71883	0.000200144	0.0390993	88	45	30	61	28	27	54	73	41
Sfulv_DN51887_c0_g1		PBS_RSV	healthy	109.848	51.2879	83.8211	1.11439	0.228962	4.86713	1.13232e-06	0.00083577	41	24	20	30	22	14	21	25	33
Sfulv_DN2953_c1_g1		PBS_RSV	healthy	159.672	73.7145	121.469	1.1171	0.198195	5.63637	1.7367e-08	2.41663e-05	38	19	12	17	15	20	33	39	22
Sfulv_DN136322_c2_g1		PBS_RSV	healthy	245.277	112.786	186.392	1.11978	0.242576	4.6162	3.90829e-06	0.00225777	33	23	15	23	18	23	32	44	24
Sfulv_DN77072_c0_g1		PBS_RSV	healthy	448.835	206.107	340.956	1.12398	0.225872	4.97618	6.48505e-07	0.000539671	48	12	11	30	9	22	24	32	28
Sfulv_DN31449_c0_g1		PBS_RSV	healthy	67.576	30.3243	51.0197	1.12766	0.192073	5.871	4.33185e-09	7.504e-06	22	20	0	0	26	0	0	0	0
Sfulv_DN10122_c2_g1		PBS_RSV	healthy	136.14	61.1517	102.812	1.12897	0.255562	4.41758	9.98143e-06	0.00455507	54	20	37	10	31	20	17	28	0
Sfulv_DN14918_c9_g1		PBS_RSV	healthy	137.343	62.3904	104.031	1.12932	0.305035	3.70227	0.000213679	0.0409424	58	14	8	30	22	20	14	29	25
Sfulv_DN97_c65_g1		PBS_RSV	healthy	54.5911	24.8973	41.3939	1.13182	0.24576	4.60538	4.11719e-06	0.00234608	208	111	44	78	50	50	141	190	102
Sfulv_DN4140_c8_g1		PBS_RSV	healthy	58.6354	27.4034	44.7545	1.13343	0.280528	4.04033	5.3376e-05	0.0153866	47	14	17	23	14	9	32	24	16
Sfulv_DN6346_c3_g1		PBS_RSV	healthy	57.3747	25.617	43.2601	1.13752	0.297429	3.8245	0.000131038	0.0288028	77	40	23	52	53	37	41	71	46
Sfulv_DN8886_c6_g4		PBS_RSV	healthy	80.7827	36.0409	60.8974	1.14797	0.208307	5.51098	3.56848e-08	4.52089e-05	48	18	12	27	21	22	26	43	26
Sfulv_DN3395_c5_g1		PBS_RSV	healthy	40.0081	17.5443	30.0242	1.15964	0.285785	4.05774	4.95507e-05	0.0146805	29	14	26	70	36	7	32	59	27
Sfulv_DN38184_c1_g1		PBS_RSV	healthy	158.591	71.0911	119.702	1.16088	0.214531	5.41124	6.25891e-08	7.27765e-05	180	92	34	74	44	43	105	103	83
Sfulv_DN208658_c0_g1		PBS_RSV	healthy	47.3876	20.9788	35.6504	1.16175	0.312878	3.7131	0.000204738	0.0397225	57	37	20	63	59	27	10	45	5
Sfulv_DN60328_c0_g1		PBS_RSV	healthy	41.0201	18.4169	30.9743	1.16259	0.310736	3.74141	0.000182993	0.0365048	78	26	21	35	37	26	39	40	42
Sfulv_DN2968_c5_g6		PBS_RSV	healthy	62.1222	27.1469	46.5776	1.16966	0.207418	5.63913	1.70909e-08	2.39787e-05	85	41	20	37	43	30	47	65	63
Sfulv_DN19449_c0_g1		PBS_RSV	healthy	62.1439	27.5936	46.7882	1.16992	0.284984	4.10522	4.03931e-05	0.0127573	237	187	156	290	178	89	201	151	206
Sfulv_DN14286_c8_g1		PBS_RSV	healthy	42.1222	18.1986	31.4895	1.17183	0.277048	4.22968	2.3402e-05	0.00847927	12	22	0	33	12	11	9	62	42
Sfulv_DN12453_c4_g1		PBS_RSV	healthy	73.3062	32.0591	54.9741	1.17434	0.306808	3.82761	0.000129394	0.0284909	49	30	22	35	33	23	31	35	20
Sfulv_DN445_c30_g1		PBS_RSV	healthy	61.3815	27.0165	46.1082	1.17657	0.240011	4.90217	9.47857e-07	0.000724829	58	40	19	28	31	21	27	41	20
Sfulv_DN4611_c5_g1		PBS_RSV	healthy	147.466	64.7994	110.725	1.17722	0.292614	4.0231	5.74368e-05	0.0160903	77	45	37	35	51	23	19	67	44
Sfulv_DN112163_c2_g2		PBS_RSV	healthy	74.208	31.9424	55.4233	1.17844	0.309483	3.80776	0.000140233	0.0298365	0	18	17	0	19	37	61	61	0
Sfulv_DN43137_c4_g1		PBS_RSV	healthy	73.1603	32.4079	55.0481	1.18102	0.202214	5.84043	5.20674e-09	8.83917e-06	393	205	166	316	203	230	287	353	317
Sfulv_DN8886_c6_g2		PBS_RSV	healthy	107.951	47.1915	80.9468	1.18218	0.312014	3.78887	0.000151333	0.0317171	193	53	25	49	69	72	109	84	80
Sfulv_DN6471_c0_g2		PBS_RSV	healthy	58.8291	25.6513	44.0834	1.18648	0.210018	5.64943	1.60978e-08	2.29649e-05	103	53	32	38	44	39	55	100	27
Sfulv_DN7493_c20_g1		PBS_RSV	healthy	113.296	49.3043	84.8551	1.18994	0.311303	3.82245	0.000132132	0.028832	40	28	6	46	22	22	33	36	28
Sfulv_DN27341_c1_g1		PBS_RSV	healthy	61.3999	26.3592	45.8263	1.19275	0.317004	3.76258	0.000168169	0.0342566	31	33	6	19	10	12	28	24	16
Sfulv_DN22203_c14_g1		PBS_RSV	healthy	47.9484	20.4073	35.7079	1.1931	0.317408	3.75887	0.00017068	0.0346181	34	0	0	0	33	0	51	29	29
Sfulv_DN13580_c0_g1		PBS_RSV	healthy	37.3905	16.3425	28.0358	1.19768	0.261313	4.58333	4.57636e-06	0.00249807	332	130	46	144	128	176	153	211	146
Sfulv_DN2582_c25_g1		PBS_RSV	healthy	69.2534	29.9548	51.7874	1.19946	0.329656	3.63852	0.000274208	0.0484902	26	15	13	9	25	12	25	21	12
Sfulv_DN3069_c0_g1		PBS_RSV	healthy	1306.09	568.374	978.214	1.20151	0.170953	7.0283	2.09068e-12	1.07552e-08	358	151	94	56	74	87	86	100	78
Sfulv_DN9621_c2_g1		PBS_RSV	healthy	42.6681	17.9132	31.6659	1.20415	0.311358	3.86741	0.000109996	0.0253026	20	0	0	0	56	0	15	17	33
Sfulv_DN12566_c13_g1		PBS_RSV	healthy	80.9716	35.3089	60.677	1.2047	0.28529	4.22272	2.41371e-05	0.00868139	26	40	0	0	28	52	55	73	24
Sfulv_DN1163_c39_g1		PBS_RSV	healthy	47.055	20.1523	35.0983	1.20572	0.286425	4.20954	2.55894e-05	0.00910724	58	31	14	8	24	8	21	29	37
Sfulv_DN576857_c0_g1		PBS_RSV	healthy	55.4849	23.5171	41.277	1.21829	0.243484	5.00356	5.628e-07	0.000477716	37	8	8	45	37	12	29	45	37
Sfulv_DN43399_c7_g1		PBS_RSV	healthy	61.8862	26.8364	46.3085	1.21839	0.313527	3.88607	0.00010188	0.0240885	350	159	111	241	144	111	144	238	182
Sfulv_DN16549_c0_g2		PBS_RSV	healthy	87.1169	37.32	64.9849	1.21876	0.309267	3.94079	8.12128e-05	0.0205776	0	0	0	0	21	0	0	39	0
Sfulv_DN17136_c1_g1		PBS_RSV	healthy	32.8643	13.558	24.2837	1.2201	0.335641	3.63513	0.000277842	0.0489799	39	16	10	10	21	11	36	18	16
Sfulv_DN1443_c7_g1		PBS_RSV	healthy	128.809	55.5789	96.2624	1.2205	0.190392	6.41044	1.45101e-10	3.97306e-07	45	19	23	6	50	12	34	29	24
Sfulv_DN17584_c2_g4		PBS_RSV	healthy	68.7715	29.4934	51.3146	1.22662	0.261797	4.6854	2.79416e-06	0.00175801	37	15	24	22	20	12	28	31	5
Sfulv_DN12327_c0_g5		PBS_RSV	healthy	37.3913	16.0653	27.9131	1.22735	0.247734	4.95431	7.25891e-07	0.000589618	201	103	84	133	81	78	108	135	112
Sfulv_DN2995_c1_g2		PBS_RSV	healthy	58.8383	24.828	43.7226	1.22926	0.298732	4.11494	3.8728e-05	0.0123685	36	21	6	13	33	11	33	43	34
Sfulv_DN26136_c5_g1		PBS_RSV	healthy	36.4109	15.4709	27.1042	1.23826	0.333832	3.70922	0.000207898	0.0401521	177	48	45	32	51	32	93	104	15
Sfulv_DN14095_c1_g1		PBS_RSV	healthy	77.1686	32.6625	57.3881	1.25247	0.25211	4.96793	6.76697e-07	0.00055497	46	21	19	47	48	16	15	30	41
Sfulv_DN3670_c1_g1		PBS_RSV	healthy	80.2781	32.7725	59.1645	1.25518	0.259951	4.82853	1.37545e-06	0.000985237	87	51	18	78	41	23	21	52	34
Sfulv_DN189_c1_g2		PBS_RSV	healthy	54.6591	22.8317	40.5136	1.25715	0.265094	4.74228	2.11328e-06	0.00138517	33	20	9	17	19	21	18	30	18
Sfulv_DN546_c14_g1		PBS_RSV	healthy	154.684	64.8945	114.778	1.26077	0.306034	4.11972	3.79331e-05	0.0122195	185	84	49	86	66	54	98	132	59
Sfulv_DN5724_c13_g2		PBS_RSV	healthy	54.0535	21.7956	39.7167	1.26432	0.344104	3.67425	0.000238549	0.0440184	0	62	0	0	21	0	17	20	0
Sfulv_DN25018_c3_g5		PBS_RSV	healthy	47.2805	20.1521	35.2234	1.26799	0.242943	5.21929	1.79614e-07	0.000177279	70	46	13	35	32	25	71	54	28
Sfulv_DN1817_c0_g1		PBS_RSV	healthy	97.1252	39.3672	71.455	1.26865	0.21143	6.00033	1.96914e-09	3.75606e-06	67	13	12	30	24	4	16	26	24
Sfulv_DN66766_c1_g1		PBS_RSV	healthy	36.7552	15.0581	27.112	1.2688	0.289761	4.37877	1.19351e-05	0.00524911	83	52	17	55	36	36	43	73	62
Sfulv_DN43887_c5_g1		PBS_RSV	healthy	112.225	45.7708	82.6895	1.27242	0.229362	5.54767	2.89502e-08	3.80985e-05	31	26	22	29	26	21	42	33	32
Sfulv_DN703_c0_g1		PBS_RSV	healthy	83.1162	34.3004	61.4203	1.27538	0.346073	3.68529	0.00022844	0.0428045	63	61	43	74	55	40	25	54	45
Sfulv_DN5045_c19_g1		PBS_RSV	healthy	136.267	55.7216	100.469	1.27602	0.22314	5.71848	1.07479e-08	1.67394e-05	0	30	0	0	0	0	0	31	0
Sfulv_DN55101_c0_g1		PBS_RSV	healthy	48.6337	19.744	35.7938	1.28836	0.313705	4.10691	4.00992e-05	0.0127241	97	10	22	33	5	38	45	32	9
Sfulv_DN51068_c0_g3		PBS_RSV	healthy	79.7174	33.5546	59.2006	1.28852	0.345906	3.72506	0.00019527	0.0384122	50	22	17	62	32	14	76	73	36
Sfulv_DN2362_c0_g1		PBS_RSV	healthy	163.544	67.4399	120.831	1.29207	0.349415	3.69781	0.000217464	0.0413411	70	37	20	49	34	26	30	51	32
Sfulv_DN6826_c8_g1		PBS_RSV	healthy	51.721	20.6544	37.9136	1.29572	0.22942	5.64782	1.62495e-08	2.29882e-05	27	15	3	24	30	9	30	45	34
Sfulv_DN95005_c0_g2		PBS_RSV	healthy	73.8488	29.4556	54.1185	1.29867	0.330552	3.9288	8.53719e-05	0.0211887	222	102	29	67	93	65	102	189	121
Sfulv_DN100473_c2_g1		PBS_RSV	healthy	74.9738	29.5997	54.8075	1.2996	0.229598	5.6603	1.51104e-08	2.17391e-05	0	0	48	0	25	0	19	24	24
Sfulv_DN3101_c3_g1		PBS_RSV	healthy	28.5878	11.8433	21.1458	1.30027	0.31876	4.07916	4.51982e-05	0.0137018	39	59	11	23	37	12	30	32	65
Sfulv_DN1479_c12_g2		PBS_RSV	healthy	76.7921	31.5122	56.6677	1.30499	0.288277	4.52688	5.98618e-06	0.00307222	24	20	16	17	7	8	7	33	15
Sfulv_DN3390_c0_g3		PBS_RSV	healthy	64.207	26.0174	47.2338	1.30597	0.291498	4.48022	7.45676e-06	0.00361682	27	12	11	17	13	24	24	36	20
Sfulv_DN501_c4_g1		PBS_RSV	healthy	247.018	99.0964	181.275	1.30685	0.266494	4.90384	9.39799e-07	0.000721919	39	28	13	28	28	25	48	49	21
Sfulv_DN28745_c5_g1		PBS_RSV	healthy	90.7419	35.9549	66.3921	1.30948	0.284763	4.59851	4.25533e-06	0.00239206	77	17	53	35	46	43	63	50	31
Sfulv_DN11622_c1_g1		PBS_RSV	healthy	49.7556	20.4657	36.7378	1.31161	0.311691	4.20806	2.57569e-05	0.00912859	91	29	17	44	52	37	64	83	36
Sfulv_DN16968_c1_g1		PBS_RSV	healthy	60.8713	24.0915	44.5247	1.31573	0.198476	6.62918	3.37551e-11	1.16947e-07	35	21	14	38	29	18	34	45	10
Sfulv_DN24540_c1_g3		PBS_RSV	healthy	132.153	53.375	97.1405	1.32252	0.353643	3.73969	0.000184249	0.0366209	48	20	16	20	16	8	34	53	23
Sfulv_DN5433_c0_g3		PBS_RSV	healthy	83.7371	33.1557	61.2565	1.33354	0.311274	4.28412	1.83463e-05	0.00711306	193	18	42	27	56	9	31	93	43
Sfulv_DN2162_c18_g1		PBS_RSV	healthy	57.9695	22.7881	42.3333	1.33433	0.364425	3.66148	0.000250761	0.0455297	138	100	58	126	123	51	80	83	108
Sfulv_DN31354_c0_g4		PBS_RSV	healthy	28.5891	11.4786	20.9845	1.3351	0.344851	3.87152	0.000108159	0.0249785	463	239	230	405	312	259	280	337	280
Sfulv_DN398_c27_g1		PBS_RSV	healthy	232.796	91.332	169.923	1.33951	0.307703	4.35325	1.34135e-05	0.00575032	39	13	27	24	25	15	21	31	18
Sfulv_DN42423_c1_g1		PBS_RSV	healthy	23.8779	9.61608	17.5393	1.34332	0.344163	3.90315	9.4948e-05	0.0227666	38	21	13	27	23	17	25	33	21
Sfulv_DN3845_c15_g1		PBS_RSV	healthy	72.2121	28.7104	52.878	1.35401	0.357839	3.78385	0.00015442	0.0322052	11	10	9	0	11	20	35	28	0
Sfulv_DN7986_c0_g1		PBS_RSV	healthy	50.6821	19.5085	36.8272	1.35562	0.293825	4.6137	3.95567e-06	0.00227638	384	206	163	322	289	187	237	359	281
Sfulv_DN16056_c3_g1		PBS_RSV	healthy	32.7153	12.7175	23.8274	1.36142	0.276522	4.92335	8.50761e-07	0.0006749	204	66	63	90	79	58	105	136	113
Sfulv_DN10755_c17_g1		PBS_RSV	healthy	76.2921	29.6724	55.5722	1.36464	0.318324	4.28695	1.81143e-05	0.0070531	91	59	27	53	38	33	38	54	51
Sfulv_DN3044_c5_g1		PBS_RSV	healthy	39.1783	14.8338	28.3586	1.3695	0.296662	4.61638	3.90494e-06	0.00225777	396	287	194	306	225	142	355	414	199
Sfulv_DN53065_c3_g2		PBS_RSV	healthy	26.0794	10.0455	18.9532	1.37177	0.372193	3.68564	0.000228125	0.0427927	51	35	6	27	0	14	12	52	20
Sfulv_DN10888_c28_g1		PBS_RSV	healthy	88.4385	34.3723	64.4091	1.37517	0.267623	5.13844	2.77022e-07	0.000258397	58	39	15	6	29	36	16	19	29
Sfulv_DN43420_c6_g1		PBS_RSV	healthy	60.6147	23.7205	44.2173	1.38099	0.31661	4.3618	1.28996e-05	0.00557223	68	39	16	48	29	20	43	58	49
Sfulv_DN4947_c5_g1		PBS_RSV	healthy	71.3714	27.7621	51.9895	1.3816	0.303649	4.55	5.3646e-06	0.00282831	465	294	203	477	376	343	768	602	418
Sfulv_DN3413_c15_g1		PBS_RSV	healthy	26.9641	10.6343	19.7064	1.38556	0.318082	4.35599	1.32466e-05	0.00569522	250	156	109	243	155	121	163	201	176
Sfulv_DN369557_c0_g1		PBS_RSV	healthy	43.5113	16.0528	31.3075	1.38855	0.369638	3.75652	0.000172294	0.034804	53	26	12	13	17	22	16	21	17
Sfulv_DN158513_c0_g2		PBS_RSV	healthy	35.7978	14.2124	26.2043	1.39468	0.376939	3.70002	0.00021558	0.0411672	175	94	61	137	99	100	112	196	143
Sfulv_DN212587_c3_g1		PBS_RSV	healthy	646.838	245.367	468.407	1.39706	0.155736	8.97068	2.94696e-19	2.50144e-14	44	29	6	19	9	9	19	27	9
Sfulv_DN4424_c0_g3		PBS_RSV	healthy	37.992	14.1826	27.41	1.39726	0.356607	3.91821	8.92105e-05	0.0218155	607	171	214	191	236	113	135	359	159
Sfulv_DN2329_c3_g1		PBS_RSV	healthy	149.222	55.5195	107.576	1.40353	0.348977	4.02182	5.7749e-05	0.0161511	50	17	21	40	14	11	30	44	13
Sfulv_DN7645_c0_g1		PBS_RSV	healthy	58.5444	22.4435	42.4995	1.40551	0.30428	4.61916	3.85305e-06	0.00225555	26	25	10	28	7	25	10	21	18
Sfulv_DN2593_c1_g1		PBS_RSV	healthy	112.643	42.844	81.621	1.41266	0.380416	3.71346	0.000204441	0.0397102	25	0	32	11	12	23	10	11	32
Sfulv_DN547_c43_g1		PBS_RSV	healthy	37.0456	14.2301	26.9054	1.41448	0.328285	4.30869	1.64222e-05	0.00662209	73	0	21	22	0	23	19	43	42
Sfulv_DN22627_c5_g1		PBS_RSV	healthy	356.316	133.349	257.219	1.41588	0.277354	5.10495	3.30889e-07	0.000300391	62	25	14	39	28	21	19	51	34
Sfulv_DN1168_c1_g2		PBS_RSV	healthy	475.814	178.597	343.717	1.41824	0.368429	3.84942	0.000118398	0.0267284	27	11	0	21	27	16	10	5	31
Sfulv_DN31948_c15_g1		PBS_RSV	healthy	25.1177	9.43863	18.1492	1.42111	0.385769	3.68384	0.000229746	0.0429544	42	11	8	21	19	14	12	37	30
Sfulv_DN20200_c2_g1		PBS_RSV	healthy	46.5468	17.3857	33.5863	1.42303	0.299872	4.74544	2.08051e-06	0.0013743	33	17	15	28	17	42	30	35	39
Sfulv_DN14113_c0_g1		PBS_RSV	healthy	38.2998	14.0971	27.543	1.4235	0.317284	4.48652	7.23972e-06	0.00356244	348	212	62	191	115	171	140	262	298
Sfulv_DN84090_c4_g1		PBS_RSV	healthy	165.383	60.9416	118.965	1.42406	0.366604	3.88447	0.000102553	0.0242118	40	13	12	12	17	13	20	39	15
Sfulv_DN5354_c5_g2		PBS_RSV	healthy	26.7256	9.5324	19.0842	1.42601	0.322203	4.42582	9.6078e-06	0.00442021	46	22	19	32	11	26	31	47	23
Sfulv_DN32488_c6_g1		PBS_RSV	healthy	40.0401	14.9116	28.8719	1.42969	0.311276	4.59301	4.369e-06	0.00241467	103	64	13	48	46	24	46	51	54
Sfulv_DN56_c0_g3		PBS_RSV	healthy	51.9818	18.9597	37.3053	1.43624	0.222454	6.45633	1.07272e-10	3.1398e-07	54	0	0	81	17	32	40	61	30
Sfulv_DN16336_c18_g2		PBS_RSV	healthy	190.727	70.6553	137.362	1.43648	0.309984	4.63404	3.58602e-06	0.00214534	21	29	26	47	10	51	33	44	72
Sfulv_DN3137_c2_g4		PBS_RSV	healthy	46.9715	17.9608	34.0779	1.44229	0.321603	4.48469	7.30212e-06	0.00357244	0	0	24	0	0	51	22	0	48
Sfulv_DN37792_c0_g2		PBS_RSV	healthy	23.6245	8.4323	16.8724	1.45793	0.377524	3.86182	0.000112545	0.0257756	48	30	12	23	29	13	25	45	26
Sfulv_DN60768_c0_g2		PBS_RSV	healthy	23.2346	8.32359	16.6075	1.46195	0.365634	3.9984	6.37728e-05	0.0171847	42	28	6	35	14	21	9	26	13
Sfulv_DN1113_c5_g2		PBS_RSV	healthy	94.3298	33.533	67.309	1.46682	0.324645	4.51822	6.23618e-06	0.0031697	62	19	57	30	16	0	0	28	28
Sfulv_DN3903_c1_g3		PBS_RSV	healthy	50.767	18.0431	36.223	1.47453	0.27115	5.43804	5.38711e-08	6.43535e-05	44	20	19	59	0	20	17	75	0
Sfulv_DN29096_c10_g1		PBS_RSV	healthy	56.5888	20.3482	40.4819	1.47708	0.359824	4.10501	4.04292e-05	0.0127573	21	21	33	33	16	4	44	33	4
Sfulv_DN2612_c27_g1		PBS_RSV	healthy	56.2017	19.7786	40.0136	1.47841	0.375614	3.93598	8.28573e-05	0.0207834	105	72	14	42	43	12	52	92	51
Sfulv_DN3721_c8_g1		PBS_RSV	healthy	83.8878	29.9382	59.9102	1.48146	0.393482	3.76501	0.000166542	0.0340228	46	22	26	35	6	7	20	46	20
Sfulv_DN7884_c1_g7		PBS_RSV	healthy	115.647	41.0378	82.4875	1.48519	0.33814	4.39224	1.12191e-05	0.00500607	323	158	132	214	144	160	228	295	210
Sfulv_DN23330_c2_g4		PBS_RSV	healthy	65.08	22.9426	46.3523	1.48881	0.309711	4.8071	1.53134e-06	0.00107424	32	8	14	37	8	15	27	0	0
Sfulv_DN13341_c1_g1		PBS_RSV	healthy	3250.33	1156.11	2319.57	1.49106	0.27315	5.45877	4.79435e-08	5.81363e-05	50	23	0	11	0	0	16	11	53
Sfulv_DN32569_c0_g1		PBS_RSV	healthy	61.1151	21.2544	43.3992	1.51108	0.414382	3.64658	0.000265752	0.0474025	55	0	0	12	13	25	21	23	12
Sfulv_DN1048_c2_g1		PBS_RSV	healthy	46.9354	16.5136	33.4146	1.51167	0.364005	4.15289	3.28297e-05	0.0110581	53	32	12	19	22	13	36	34	29
Sfulv_DN7685_c0_g1		PBS_RSV	healthy	74.3378	26.452	53.0552	1.51858	0.212972	7.13042	1.00062e-12	6.29145e-09	87	55	25	12	31	24	37	67	56
Sfulv_DN8799_c2_g2		PBS_RSV	healthy	65.2526	22.5372	46.268	1.52139	0.221593	6.8657	6.61671e-12	2.956e-08	484	262	223	539	296	240	286	375	351
Sfulv_DN4341_c3_g1		PBS_RSV	healthy	52.5888	18.1625	37.2882	1.53502	0.383043	4.00744	6.13799e-05	0.0168466	41	20	23	19	36	37	47	54	34
Sfulv_DN44432_c1_g1		PBS_RSV	healthy	87.5819	29.6097	61.8165	1.53878	0.381966	4.02859	5.61121e-05	0.0159561	46	63	20	0	87	21	88	60	59
Sfulv_DN5383_c46_g1		PBS_RSV	healthy	485.769	166.024	343.66	1.5462	0.361975	4.27156	1.94111e-05	0.00738858	112	26	24	25	27	13	21	95	12
Sfulv_DN11586_c15_g1		PBS_RSV	healthy	132.232	45.0739	93.4951	1.54696	0.269846	5.73278	9.87989e-09	1.56752e-05	42	23	8	23	10	12	21	20	17
Sfulv_DN11096_c0_g4		PBS_RSV	healthy	140.195	48.4575	99.4227	1.5569	0.163619	9.51536	1.81089e-21	3.07424e-16	120	41	19	27	105	30	9	38	10
Sfulv_DN8510_c11_g1		PBS_RSV	healthy	100.275	33.5188	70.6057	1.56283	0.402155	3.88614	0.000101852	0.0240885	78	41	16	22	24	24	32	61	44
Sfulv_DN13_c12_g1		PBS_RSV	healthy	39.9254	13.0985	28.0024	1.56939	0.398296	3.94025	8.13968e-05	0.0205935	91	40	19	42	34	32	55	48	78
Sfulv_DN4947_c48_g1		PBS_RSV	healthy	78.8108	26.0894	55.3791	1.57028	0.316234	4.96555	6.8507e-07	0.000559135	84	32	38	29	51	26	12	91	16
Sfulv_DN23986_c4_g1		PBS_RSV	healthy	52.3358	17.3906	36.8046	1.58958	0.292522	5.43406	5.50875e-08	6.49436e-05	0	0	13	0	30	0	12	0	27
Sfulv_DN11406_c1_g1		PBS_RSV	healthy	65.744	21.8615	46.2407	1.59469	0.287202	5.5525	2.8161e-08	3.76435e-05	39	16	7	18	21	16	24	37	21
Sfulv_DN8309_c0_g3		PBS_RSV	healthy	43.9917	14.4027	30.841	1.59754	0.299353	5.33663	9.4691e-08	0.00010371	43	24	20	27	23	13	34	34	15
Sfulv_DN53618_c1_g4		PBS_RSV	healthy	51.6774	17.3816	36.4348	1.59986	0.248293	6.44344	1.16794e-10	3.30457e-07	16	14	0	29	21	3	9	13	43
Sfulv_DN28851_c2_g1		PBS_RSV	healthy	494.804	162.594	347.155	1.60237	0.327835	4.88774	1.01999e-06	0.000769586	23	20	9	14	10	14	26	33	19
Sfulv_DN190351_c2_g1		PBS_RSV	healthy	71.0701	23.5426	49.9467	1.60259	0.415943	3.8529	0.000116728	0.0264569	107	63	10	62	11	47	39	79	46
Sfulv_DN30445_c0_g1		PBS_RSV	healthy	1239.93	407.087	869.78	1.60713	0.358443	4.48366	7.33743e-06	0.0035794	27	37	19	34	30	21	26	36	41
Sfulv_DN245956_c0_g1		PBS_RSV	healthy	244.022	79.6633	170.974	1.61063	0.430882	3.73799	0.000185495	0.0367877	64	27	26	42	42	46	58	61	27
Sfulv_DN1675_c9_g2		PBS_RSV	healthy	34.622	11.0694	24.1542	1.61291	0.364027	4.43074	9.39088e-06	0.00433216	116	51	15	56	69	47	50	108	101
Sfulv_DN4611_c1_g1		PBS_RSV	healthy	501.919	161.188	350.483	1.634	0.296498	5.51099	3.56821e-08	4.52089e-05	126	46	135	46	48	0	198	135	44
Sfulv_DN9320_c7_g1		PBS_RSV	healthy	117.728	38.2814	82.4184	1.63785	0.448086	3.65522	0.000256961	0.0464072	51	38	9	32	34	13	25	27	23
Sfulv_DN7054_c3_g1		PBS_RSV	healthy	154.452	48.8882	107.535	1.64083	0.447931	3.66313	0.000249151	0.045383	54	18	21	31	21	29	38	53	29
Sfulv_DN9389_c6_g2		PBS_RSV	healthy	242.559	76.6714	168.831	1.64873	0.425895	3.87122	0.000108293	0.0249785	46	16	10	55	33	6	35	34	19
Sfulv_DN4300_c3_g4		PBS_RSV	healthy	140.157	44.5509	97.6654	1.65136	0.446305	3.70007	0.000215541	0.0411672	96	43	23	51	46	38	61	78	66
Sfulv_DN1831_c41_g1		PBS_RSV	healthy	52.2601	16.1219	36.1987	1.66116	0.421683	3.93937	8.16951e-05	0.0206076	70	64	15	98	111	16	80	162	29
Sfulv_DN24179_c0_g1		PBS_RSV	healthy	160.934	50.1525	111.698	1.66321	0.376325	4.41961	9.88804e-06	0.00452462	52	25	32	47	45	33	27	50	34
Sfulv_DN91640_c0_g1		PBS_RSV	healthy	25.407	8.09088	17.7109	1.66608	0.413744	4.02683	5.65339e-05	0.0159957	28	34	19	23	18	21	18	45	26
Sfulv_DN14190_c3_g1		PBS_RSV	healthy	70.3674	22.2437	48.9791	1.6675	0.401509	4.15307	3.28042e-05	0.0110581	39	21	3	14	15	10	14	37	18
Sfulv_DN55058_c1_g2		PBS_RSV	healthy	29.8969	9.26894	20.7289	1.67225	0.418324	3.99749	6.40176e-05	0.0172233	137	92	96	164	121	59	121	98	113
Sfulv_DN1813_c3_g1		PBS_RSV	healthy	412.619	128.785	286.47	1.67612	0.355283	4.71769	2.38535e-06	0.00153972	16	30	28	15	62	15	49	69	0
Sfulv_DN24846_c1_g1		PBS_RSV	healthy	198.234	60.8096	137.156	1.68805	0.366629	4.60425	4.13952e-06	0.00235031	0	45	0	0	23	0	19	86	42
Sfulv_DN87890_c0_g2		PBS_RSV	healthy	38.3618	11.7531	26.5357	1.69111	0.349621	4.83696	1.3184e-06	0.000952409	5	9	0	14	6	5	30	35	9
Sfulv_DN20480_c1_g1		PBS_RSV	healthy	59.44	18.5685	41.2749	1.70243	0.44645	3.81326	0.000137147	0.0293602	41	33	21	26	23	21	21	38	33
Sfulv_DN2821_c33_g1		PBS_RSV	healthy	35.8909	11.112	24.8781	1.70455	0.393957	4.32674	1.51332e-05	0.00629673	1051	585	412	906	661	453	582	694	700
Sfulv_DN80520_c0_g1		PBS_RSV	healthy	28.2187	8.5311	19.4687	1.7159	0.371553	4.61817	3.87137e-06	0.00225777	52	31	20	35	37	32	25	69	50
Sfulv_DN19220_c7_g1		PBS_RSV	healthy	86.9028	26.36	59.9949	1.72034	0.38034	4.52315	6.0925e-06	0.00311532	53	33	16	24	24	16	24	43	27
Sfulv_DN1962_c4_g1		PBS_RSV	healthy	107.336	31.9879	73.8477	1.72374	0.314373	5.48312	4.17893e-08	5.17834e-05	61	22	20	59	57	34	65	53	36
Sfulv_DN6800_c8_g1		PBS_RSV	healthy	103.453	31.3549	71.4094	1.72473	0.288233	5.9838	2.17986e-09	4.06662e-06	62	18	15	26	24	16	16	46	21
Sfulv_DN438715_c0_g1		PBS_RSV	healthy	208.031	61.3537	142.841	1.75258	0.369841	4.73874	2.15052e-06	0.00140415	54	5	4	38	20	5	23	23	19
Sfulv_DN23134_c0_g2		PBS_RSV	healthy	23.7738	6.79895	16.2294	1.75702	0.41116	4.27331	1.92588e-05	0.00734709	55	31	15	39	29	13	28	45	22
Sfulv_DN16835_c2_g1		PBS_RSV	healthy	2855.78	841.015	1960.33	1.76382	0.451254	3.90871	9.27894e-05	0.0224073	18	12	5	18	18	18	16	22	38
Sfulv_DN8771_c4_g2		PBS_RSV	healthy	110.015	31.5127	75.1249	1.7753	0.209574	8.47102	2.43254e-17	1.03239e-12	52	29	19	38	23	47	46	76	44
Sfulv_DN9774_c2_g5		PBS_RSV	healthy	25.5503	7.41026	17.4881	1.77675	0.43899	4.04737	5.17973e-05	0.0151348	54	28	17	35	20	19	25	30	16
Sfulv_DN10895_c14_g1		PBS_RSV	healthy	26.7067	7.9109	18.353	1.78288	0.421934	4.22549	2.38423e-05	0.00859355	20	0	0	0	18	0	44	0	33
Sfulv_DN56462_c0_g1		PBS_RSV	healthy	42.2795	12.2579	28.9366	1.78688	0.482488	3.70348	0.000212663	0.0407939	68	34	23	18	32	24	31	54	44
Sfulv_DN104764_c0_g1		PBS_RSV	healthy	115.526	33.1677	78.9221	1.79882	0.348634	5.15961	2.47462e-07	0.0002321	55	20	5	19	22	20	33	52	25
Sfulv_DN1022_c44_g1		PBS_RSV	healthy	112.116	32.0057	76.5115	1.80572	0.490761	3.67944	0.000233748	0.0436065	30	0	26	68	14	27	11	25	63
Sfulv_DN75894_c0_g2		PBS_RSV	healthy	26.1435	7.32478	17.7796	1.81876	0.453015	4.01478	5.95017e-05	0.0164516	30	22	16	20	7	26	26	55	24
Sfulv_DN12101_c7_g1		PBS_RSV	healthy	63.7805	18.3677	43.597	1.82139	0.42841	4.25151	2.12331e-05	0.00795721	66	24	11	25	33	34	36	41	37
Sfulv_DN12782_c17_g1		PBS_RSV	healthy	42.6349	11.9042	28.9768	1.83018	0.310806	5.88849	3.8974e-09	6.89206e-06	49	11	10	34	12	0	10	10	0
Sfulv_DN86862_c2_g1		PBS_RSV	healthy	27.9458	7.67408	18.9361	1.83095	0.490875	3.72997	0.000191504	0.037759	98	40	20	60	34	54	49	72	65
Sfulv_DN11196_c9_g1		PBS_RSV	healthy	43.2976	11.6646	29.2385	1.83643	0.410386	4.47487	7.64576e-06	0.00367698	45	29	16	25	17	29	37	22	12
Sfulv_DN922_c23_g1		PBS_RSV	healthy	77.997	21.4851	52.8806	1.84026	0.45692	4.02753	5.63653e-05	0.0159933	43	24	17	30	28	22	21	41	22
Sfulv_DN1969_c9_g1		PBS_RSV	healthy	24.5755	6.64366	16.6058	1.85035	0.390975	4.73266	2.21601e-06	0.00143587	226	150	60	124	84	99	125	184	162
Sfulv_DN23048_c3_g1		PBS_RSV	healthy	150.273	41.4887	101.924	1.85159	0.364555	5.07905	3.79321e-07	0.000340714	100	46	41	63	53	44	71	99	66
Sfulv_DN16299_c1_g3		PBS_RSV	healthy	92.0183	25.9615	62.6597	1.8574	0.388517	4.78075	1.74639e-06	0.00118117	92	35	23	42	43	30	51	75	46
Sfulv_DN13337_c10_g1		PBS_RSV	healthy	43.4983	12.3309	29.6461	1.86603	0.448429	4.16126	3.165e-05	0.0107892	25	0	22	45	23	23	0	44	0
Sfulv_DN1656_c23_g1		PBS_RSV	healthy	67.2828	18.7207	45.6997	1.87042	0.486214	3.8469	0.000119624	0.0269691	56	52	26	26	26	30	30	49	46
Sfulv_DN61527_c0_g1		PBS_RSV	healthy	906.953	247.609	613.911	1.87148	0.509332	3.67438	0.00023843	0.0440184	41	6	28	15	15	25	55	38	20
Sfulv_DN4387_c1_g1		PBS_RSV	healthy	24.8868	6.72768	16.8161	1.8723	0.401714	4.66078	3.15014e-06	0.00193062	43159	38507	36088	51382	31045	17695	20844	25982	27977
Sfulv_DN6956_c3_g2		PBS_RSV	healthy	159.859	43.3504	108.077	1.88123	0.305906	6.1497	7.76296e-10	1.66966e-06	89	12	54	41	30	33	35	87	15
Sfulv_DN4335_c13_g1		PBS_RSV	healthy	113.039	29.8508	76.0664	1.89353	0.309024	6.12746	8.92953e-10	1.89489e-06	88	55	52	90	55	50	69	111	40
Sfulv_DN21169_c1_g1		PBS_RSV	healthy	60.3533	16.4758	40.8522	1.90101	0.485206	3.91794	8.93107e-05	0.0218155	80	43	21	57	47	27	48	76	37
Sfulv_DN11250_c0_g4		PBS_RSV	healthy	67.9759	17.6415	45.605	1.90207	0.46348	4.10389	4.06267e-05	0.0127765	54	16	4	25	25	21	23	27	26
Sfulv_DN15604_c3_g1		PBS_RSV	healthy	68.879	18.7167	46.5847	1.90293	0.357397	5.32441	1.01281e-07	0.000109515	145	66	49	131	42	39	77	88	110
Sfulv_DN2941_c34_g1		PBS_RSV	healthy	75.1108	19.7542	50.5079	1.9155	0.473805	4.04281	5.28143e-05	0.0153003	32	9	14	19	32	39	34	31	24
Sfulv_DN581_c0_g1		PBS_RSV	healthy	142.881	37.8297	96.1915	1.91629	0.444903	4.30721	1.6533e-05	0.00665097	39	21	10	31	16	22	20	47	17
Sfulv_DN56074_c1_g2		PBS_RSV	healthy	31.1418	8.0873	20.8954	1.92549	0.496907	3.87495	0.000106647	0.0248011	67	41	0	20	42	20	51	0	0
Sfulv_DN242005_c4_g1		PBS_RSV	healthy	35.4445	9.02873	23.7042	1.92962	0.526196	3.66712	0.000245301	0.0448742	30	15	17	23	22	13	24	31	19
Sfulv_DN845_c3_g1		PBS_RSV	healthy	259.24	68.0228	174.255	1.93013	0.402768	4.79216	1.64995e-06	0.00112491	80	51	0	42	105	100	52	127	32
Sfulv_DN56363_c2_g1		PBS_RSV	healthy	65.1467	16.7124	43.6203	1.93279	0.512346	3.77243	0.000161668	0.0334292	37	11	10	19	22	22	19	39	16
Sfulv_DN6769_c49_g1		PBS_RSV	healthy	50.5273	13.0122	33.8539	1.93403	0.520568	3.71523	0.000203022	0.0395705	32	30	31	31	31	0	28	0	0
Sfulv_DN5906_c5_g1		PBS_RSV	healthy	42.2237	11.1821	28.4274	1.93818	0.299974	6.46116	1.03905e-10	3.11759e-07	25	12	0	0	14	11	10	32	32
Sfulv_DN18601_c15_g1		PBS_RSV	healthy	34.0618	9.04057	22.9413	1.95145	0.471523	4.13861	3.49413e-05	0.0115608	44	17	13	22	19	17	29	38	19
Sfulv_DN6877_c25_g1		PBS_RSV	healthy	107.044	27.6435	71.7551	1.95522	0.503428	3.88382	0.000102829	0.0242118	98	93	52	77	120	90	115	350	135
Sfulv_DN47142_c0_g2		PBS_RSV	healthy	2296.1	580.208	1533.48	1.98463	0.382469	5.189	2.11431e-07	0.000205105	42	29	23	63	21	30	48	76	21
Sfulv_DN151966_c0_g1		PBS_RSV	healthy	52.2819	13.2028	34.9135	1.98681	0.443525	4.47959	7.47849e-06	0.00361703	63	35	30	37	36	24	38	75	57
Sfulv_DN24869_c4_g1		PBS_RSV	healthy	2021.83	509.352	1349.62	1.98848	0.413961	4.80355	1.5588e-06	0.00108454	28	28	13	6	28	32	17	27	14
Sfulv_DN53644_c1_g1		PBS_RSV	healthy	151.586	37.9503	101.081	1.9887	0.52862	3.76206	0.000168521	0.034262	84	32	29	45	38	21	47	47	28
Sfulv_DN104302_c0_g1		PBS_RSV	healthy	3975.16	999.356	2652.58	1.99208	0.354618	5.61753	1.93707e-08	2.67354e-05	23	42	0	31	0	10	9	39	0
Sfulv_DN85780_c1_g2		PBS_RSV	healthy	554.98	138.367	369.819	2.00286	0.379037	5.28409	1.26333e-07	0.000131576	17	20	7	31	8	9	28	16	42
Sfulv_DN163676_c0_g1		PBS_RSV	healthy	29.8214	7.5091	19.9048	2.01554	0.50386	4.0002	6.32885e-05	0.0171372	35	16	11	23	9	12	28	20	29
Sfulv_DN1511_c5_g1		PBS_RSV	healthy	44.071	10.8112	29.2888	2.05233	0.381866	5.37447	7.6809e-08	8.75128e-05	103	50	16	50	25	33	42	72	61
Sfulv_DN15495_c14_g1		PBS_RSV	healthy	547.016	130.121	361.729	2.06577	0.511539	4.03835	5.38279e-05	0.0154507	46	14	5	7	8	3	16	39	19
Sfulv_DN1238_c16_g1		PBS_RSV	healthy	122.612	28.4556	80.7647	2.09734	0.449658	4.66429	3.0968e-06	0.00191871	711	475	223	477	426	311	742	769	580
Sfulv_DN16835_c0_g2		PBS_RSV	healthy	1897.26	438.189	1248.78	2.11421	0.432268	4.89095	1.00348e-06	0.000760513	0	0	0	0	21	0	34	0	19
Sfulv_DN74428_c0_g1		PBS_RSV	healthy	35.038	7.73858	22.9049	2.11758	0.533773	3.9672	7.27209e-05	0.0189056	56	35	22	40	28	30	34	39	35
Sfulv_DN8350_c4_g1		PBS_RSV	healthy	1623.7	371.654	1067.24	2.12605	0.372677	5.70481	1.16474e-08	1.79756e-05	763	378	325	812	409	416	450	632	553
Sfulv_DN10894_c0_g1		PBS_RSV	healthy	7439.18	1690.54	4884.23	2.13744	0.335912	6.36311	1.97711e-10	5.24441e-07	128	49	33	62	49	51	75	121	45
Sfulv_DN4160_c32_g1		PBS_RSV	healthy	94.3684	21.1524	61.828	2.13856	0.404298	5.28957	1.22602e-07	0.00012966	40	33	17	13	13	9	15	32	25
Sfulv_DN13420_c0_g1		PBS_RSV	healthy	1342.99	302.297	880.462	2.15152	0.307928	6.98711	2.80606e-12	1.32324e-08	32	11	11	11	10	9	26	37	11
Sfulv_DN501_c15_g1		PBS_RSV	healthy	1661.16	371.449	1087.96	2.16057	0.458118	4.71619	2.40306e-06	0.00154528	10	0	0	0	0	18	0	8	26
Sfulv_DN16937_c16_g1		PBS_RSV	healthy	32.1451	6.81177	20.8858	2.16719	0.43376	4.99628	5.84461e-07	0.000493634	61	35	23	28	44	19	28	54	12
Sfulv_DN105639_c1_g1		PBS_RSV	healthy	83.7872	17.9695	54.5349	2.18643	0.534467	4.09086	4.29771e-05	0.0131696	27	47	16	10	53	10	58	69	26
Sfulv_DN62039_c10_g1		PBS_RSV	healthy	21.461	4.86885	14.0867	2.19083	0.564902	3.87824	0.000105216	0.0245693	36	27	10	17	17	9	7	26	16
Sfulv_DN19490_c9_g1		PBS_RSV	healthy	28.9886	6.33769	18.9215	2.1974	0.536336	4.09706	4.18432e-05	0.01301	56	20	15	39	34	20	26	28	13
Sfulv_DN28745_c2_g2		PBS_RSV	healthy	34.1788	7.55008	22.3438	2.20366	0.448147	4.91728	8.77562e-07	0.000692011	18	9	0	4	40	18	21	30	13
Sfulv_DN12823_c0_g1		PBS_RSV	healthy	26.2728	5.70404	17.1311	2.20915	0.568861	3.88347	0.000102978	0.0242133	170	55	40	59	63	24	45	117	44
Sfulv_DN26535_c1_g1		PBS_RSV	healthy	24.7301	5.16615	16.035	2.21349	0.536268	4.12758	3.66607e-05	0.0119456	75	37	23	35	25	16	27	75	46
Sfulv_DN94428_c0_g1		PBS_RSV	healthy	53.6289	11.836	35.0543	2.23384	0.384183	5.81451	6.0813e-09	1.01214e-05	16	21	19	31	21	21	19	34	15
Sfulv_DN87632_c0_g1		PBS_RSV	healthy	52.2981	10.6623	33.7933	2.2603	0.594233	3.80372	0.000142539	0.0302474	37	13	21	17	12	22	10	24	24
Sfulv_DN78922_c0_g1		PBS_RSV	healthy	54.572	10.9484	35.1837	2.30516	0.414874	5.55628	2.75581e-08	3.71299e-05	81	35	36	56	36	18	52	73	22
Sfulv_DN2846_c2_g1		PBS_RSV	healthy	130.305	25.9114	83.9081	2.32038	0.277625	8.35796	6.38135e-17	2.16665e-12	36	21	13	14	21	7	28	21	11
Sfulv_DN31100_c1_g3		PBS_RSV	healthy	383.912	73.8353	246.1	2.37073	0.508517	4.66206	3.13065e-06	0.00193062	85	30	35	26	51	35	41	54	22
Sfulv_DN14732_c8_g1		PBS_RSV	healthy	33.7489	6.5828	21.6751	2.40655	0.493141	4.88005	1.06058e-06	0.000789684	34	18	10	16	18	18	25	25	25
Sfulv_DN13341_c5_g1		PBS_RSV	healthy	368.986	68.4882	235.431	2.43199	0.428529	5.6752	1.38526e-08	2.08024e-05	125	29	106	98	30	28	24	79	39
Sfulv_DN124274_c1_g1		PBS_RSV	healthy	38.0829	6.79895	24.1789	2.45762	0.569611	4.31455	1.59925e-05	0.00655785	81	39	17	47	40	31	44	54	45
Sfulv_DN18528_c6_g1		PBS_RSV	healthy	23.5896	4.386	15.0547	2.48876	0.614515	4.04995	5.12277e-05	0.0150271	58	24	17	31	16	23	31	39	25
Sfulv_DN203059_c0_g1		PBS_RSV	healthy	38.2338	6.85744	24.2888	2.50754	0.398612	6.29068	3.16084e-10	7.76396e-07	68	30	16	31	30	46	20	44	37
Sfulv_DN186594_c0_g1		PBS_RSV	healthy	32.8525	5.5308	20.7095	2.52658	0.672617	3.75634	0.000172417	0.034804	264	71	130	174	111	30	121	196	19
Sfulv_DN6339_c3_g1		PBS_RSV	healthy	67.0504	11.2419	42.2466	2.53386	0.583738	4.34074	1.42002e-05	0.00599672	0	21	20	0	0	0	0	0	0
Sfulv_DN1849_c12_g1		PBS_RSV	healthy	536.858	92.1638	339.216	2.54141	0.455732	5.57656	2.45326e-08	3.35866e-05	0	0	32	0	32	0	0	0	0
Sfulv_DN39493_c1_g1		PBS_RSV	healthy	24.7401	4.36081	15.6827	2.56228	0.705294	3.63292	0.000280227	0.0492747	425	192	118	239	172	148	248	335	207
Sfulv_DN18071_c1_g1		PBS_RSV	healthy	114.606	18.9685	72.1007	2.58651	0.347897	7.43469	1.04814e-13	9.36511e-10	51	15	43	0	80	76	0	128	0
Sfulv_DN244761_c0_g1		PBS_RSV	healthy	145.751	24.4986	91.8611	2.59261	0.688577	3.76517	0.000166437	0.0340228	332	153	167	303	148	163	213	264	238
Sfulv_DN3159_c6_g2		PBS_RSV	healthy	67.2621	11.3675	42.42	2.59638	0.441752	5.87747	4.16575e-09	7.29066e-06	45	23	7	13	29	8	17	41	20
Sfulv_DN22623_c2_g2		PBS_RSV	healthy	40.971	6.17129	25.5044	2.6692	0.591804	4.51027	6.47447e-06	0.00326152	23	0	0	11	0	21	0	0	30
Sfulv_DN42488_c1_g8		PBS_RSV	healthy	26.2221	3.74359	16.2316	2.73446	0.753724	3.62793	0.000285708	0.0499514	50	26	21	24	31	20	29	40	30
Sfulv_DN22708_c4_g1		PBS_RSV	healthy	130.124	18.678	80.5926	2.7855	0.693093	4.01894	5.84603e-05	0.0162963	53	27	6	27	18	16	26	41	37
Sfulv_DN58073_c0_g1		PBS_RSV	healthy	113.258	15.6583	69.8805	2.81509	0.591402	4.76003	1.93564e-06	0.00129882	97	40	44	35	42	25	56	74	55
Sfulv_DN96922_c0_g1		PBS_RSV	healthy	1540.71	215.734	951.833	2.8347	0.387111	7.3227	2.43029e-13	1.71907e-09	94	22	0	43	0	21	18	90	0
Sfulv_DN126699_c1_g3		PBS_RSV	healthy	51.8088	7.10559	31.9407	2.86862	0.443437	6.46905	9.86185e-11	3.04398e-07	23	64	20	21	0	0	18	41	0
Sfulv_DN25386_c2_g1		PBS_RSV	healthy	43.2196	5.89769	26.6321	2.90305	0.701251	4.13982	3.47576e-05	0.0115246	237	131	104	266	158	122	173	165	177
Sfulv_DN241616_c1_g1		PBS_RSV	healthy	124.712	16.3597	76.5556	2.92714	0.718236	4.07546	4.59238e-05	0.0138476	115	53	20	11	33	21	63	59	20
Sfulv_DN167528_c1_g1		PBS_RSV	healthy	19.5314	2.50021	11.962	2.97442	0.682847	4.35591	1.32514e-05	0.00569522	42	9	17	28	19	23	13	40	37
Sfulv_DN11192_c14_g1		PBS_RSV	healthy	24.9297	2.94815	15.1601	2.9761	0.776438	3.83302	0.00012658	0.0280496	81	31	15	16	50	38	48	67	28
Sfulv_DN26658_c5_g1		PBS_RSV	healthy	25.1129	3.25728	15.3993	2.99377	0.691097	4.33191	1.47819e-05	0.00622687	106	55	16	88	38	97	73	142	96
Sfulv_DN86500_c0_g1		PBS_RSV	healthy	28.3096	3.18174	17.1416	3.05622	0.696374	4.38877	1.13995e-05	0.0050528	33	18	4	14	16	17	18	25	26
Sfulv_DN187464_c0_g1		PBS_RSV	healthy	25.5156	2.80922	15.4239	3.06695	0.840088	3.65075	0.000261479	0.0469237	55	26	24	26	53	0	15	65	40
Sfulv_DN2589_c32_g1		PBS_RSV	healthy	25.1772	2.78402	15.2247	3.0984	0.839862	3.68918	0.000224976	0.0423894	91	32	22	55	31	36	37	72	33
Sfulv_DN20185_c9_g1		PBS_RSV	healthy	35.1929	3.76121	21.2233	3.11199	0.780434	3.98751	6.67708e-05	0.0177114	17	22	0	0	11	11	27	20	30
Sfulv_DN53447_c1_g3		PBS_RSV	healthy	27.6314	2.78402	16.5881	3.20435	0.737965	4.34214	1.41103e-05	0.00597361	87	68	33	36	27	59	51	125	58
Sfulv_DN49529_c3_g1		PBS_RSV	healthy	19.4934	1.98859	11.7135	3.20972	0.872478	3.67885	0.000234284	0.0436586	40	22	14	35	18	20	20	22	9
Sfulv_DN121098_c7_g1		PBS_RSV	healthy	25.3191	2.55043	15.1997	3.22211	0.839389	3.83864	0.00012372	0.0275995	162	69	21	118	48	45	58	110	21
Sfulv_DN12331_c5_g1		PBS_RSV	healthy	66.4692	6.59708	39.8594	3.2878	0.763549	4.30594	1.66277e-05	0.00666642	42	22	21	7	26	24	9	12	6
Sfulv_DN5861_c3_g1		PBS_RSV	healthy	26.3323	2.44137	15.7141	3.35566	0.919521	3.64936	0.000262895	0.0471279	125	71	44	103	65	54	88	108	72
Sfulv_DN20709_c11_g1		PBS_RSV	healthy	29.9151	2.71456	17.8259	3.37115	0.854527	3.94505	7.97828e-05	0.0203122	3071	1737	1083	3019	1412	1177	1377	1966	1830
Sfulv_DN180633_c0_g1		PBS_RSV	healthy	28.396	2.64613	16.9516	3.41424	0.908542	3.75793	0.000171324	0.0346658	51	24	69	0	24	24	0	0	23
Sfulv_DN6932_c5_g1		PBS_RSV	healthy	478.32	41.695	284.265	3.52503	0.413916	8.51627	1.64768e-17	9.32387e-13	115	35	16	58	15	24	49	68	18
Sfulv_DN14605_c0_g2		PBS_RSV	healthy	47.9993	4.05367	28.4679	3.57306	0.696547	5.12968	2.9024e-07	0.000269186	178	114	57	82	87	69	126	178	83
Sfulv_DN111620_c8_g1		PBS_RSV	healthy	24.4833	1.47713	14.2583	3.85499	1.02728	3.75261	0.000175005	0.0352844	482	266	244	445	251	232	310	434	361
Sfulv_DN1068_c15_g1		PBS_RSV	healthy	42.866	2.62601	24.9815	3.88354	0.95055	4.08558	4.39677e-05	0.0133766	0	0	21	0	0	0	0	42	0
Sfulv_DN3719_c14_g1		PBS_RSV	healthy	45.4611	2.79013	26.4962	3.90724	1.02281	3.82012	0.000133389	0.0289648	113	51	16	37	79	38	89	118	134
Sfulv_DN9050_c7_g1		PBS_RSV	healthy	21.9005	1.40155	12.7899	3.95078	1.04395	3.78446	0.000154043	0.0321661	67	27	16	35	0	62	39	131	59
Sfulv_DN21395_c0_g4		PBS_RSV	healthy	30.9755	1.64125	17.9381	4.04273	0.973341	4.15345	3.27497e-05	0.0110581	197	65	52	79	82	79	110	182	142
Sfulv_DN43699_c3_g1		PBS_RSV	healthy	26.7921	1.14888	15.3951	4.27516	0.944378	4.52696	5.98386e-06	0.00307222	41	29	11	31	15	15	9	28	15
Sfulv_DN44311_c0_g1		PBS_RSV	healthy	29.1724	1.66641	16.9475	4.35833	1.09356	3.98546	6.73503e-05	0.0178094	96	52	33	54	48	37	49	80	39
Sfulv_DN61547_c0_g1		PBS_RSV	healthy	78.388	1.16796	44.068	6.05785	1.58849	3.8136	0.000136958	0.0293567	39	26	11	35	17	30	41	60	47
Sfulv_DN166618_c1_g1		PBS_RSV	healthy	17.8451	0	9.91397	6.6874	1.82276	3.66884	0.000243654	0.0446691	61	0	0	0	0	0	26	0	0
Sfulv_DN6410_c15_g1		PBS_RSV	healthy	18.463	0	10.2572	6.73759	1.76808	3.81068	0.000138587	0.0296311	64	17	31	54	18	23	42	29	16
Sfulv_DN37833_c17_g1		PBS_RSV	healthy	18.6072	0	10.3373	6.75068	1.81325	3.72298	0.000196888	0.038641	84	45	33	66	41	36	52	80	49
Sfulv_DN38693_c2_g1		PBS_RSV	healthy	18.7334	0	10.4075	6.75183	1.83243	3.68463	0.000229037	0.042869	54	44	16	57	27	24	46	84	34
Sfulv_DN31953_c3_g1		PBS_RSV	healthy	18.8724	0	10.4847	6.76014	1.85171	3.65075	0.000261473	0.0469237	118	60	25	54	36	41	73	91	49
Sfulv_DN554513_c0_g1		PBS_RSV	healthy	18.941	0	10.5228	6.76867	1.86011	3.63884	0.000273864	0.04848	61	25	8	0	8	25	22	46	16
Sfulv_DN24189_c0_g1		PBS_RSV	healthy	19.3539	0	10.7522	6.79342	1.50237	4.52181	6.13145e-06	0.00312582	73	60	8	57	42	3	30	41	24
Sfulv_DN2675_c22_g1		PBS_RSV	healthy	19.4185	0	10.7881	6.8106	1.72235	3.95425	7.67755e-05	0.019778	12	33	30	0	11	11	0	30	20
Sfulv_DN536289_c0_g1		PBS_RSV	healthy	19.6991	0	10.9439	6.8292	1.75982	3.88062	0.000104192	0.0243973	48	35	13	28	22	21	46	47	28
Sfulv_DN19073_c3_g3		PBS_RSV	healthy	20.2828	0	11.2682	6.86405	1.79007	3.83452	0.000125811	0.0279557	77	31	35	58	40	36	69	61	46
Sfulv_DN5370_c18_g1		PBS_RSV	healthy	20.3709	0	11.3171	6.87277	1.78742	3.84508	0.000120515	0.0270982	37	22	17	22	7	22	7	21	30
Sfulv_DN149508_c2_g1		PBS_RSV	healthy	20.4316	0	11.3509	6.8817	1.70327	4.04029	5.33842e-05	0.0153866	39	22	8	19	16	8	17	25	12
Sfulv_DN21089_c7_g1		PBS_RSV	healthy	20.9112	0	11.6174	6.9081	1.76868	3.90579	9.39177e-05	0.0226154	28	19	13	37	14	20	22	13	23
Sfulv_DN30583_c9_g1		PBS_RSV	healthy	20.9504	0	11.6391	6.91425	1.74216	3.96879	7.22394e-05	0.0188093	98	52	12	13	27	51	43	46	46
Sfulv_DN48_c36_g1		PBS_RSV	healthy	20.9043	0	11.6135	6.91486	1.68499	4.10381	4.06406e-05	0.0127765	74	24	19	34	21	37	46	58	42
Sfulv_DN30482_c10_g1		PBS_RSV	healthy	21.2642	0	11.8135	6.93363	1.75412	3.95278	7.72488e-05	0.0198397	160	63	41	71	62	68	80	97	102
Sfulv_DN2592_c29_g1		PBS_RSV	healthy	21.4677	0	11.9265	6.94571	1.75398	3.95998	7.4957e-05	0.0194572	0	0	0	0	0	21	0	60	20
Sfulv_DN7345_c46_g1		PBS_RSV	healthy	21.8204	0	12.1224	6.97469	1.73678	4.01587	5.92267e-05	0.0164393	22	24	17	18	40	5	29	18	25
Sfulv_DN185701_c0_g1		PBS_RSV	healthy	21.911	0	12.1728	6.97884	1.71155	4.07751	4.55215e-05	0.0137752	143	72	85	148	76	90	128	186	100
Sfulv_DN46155_c4_g1		PBS_RSV	healthy	22.0297	0	12.2387	6.98088	1.82743	3.82005	0.000133423	0.0289648	44	15	20	21	13	0	18	50	34
Sfulv_DN56943_c2_g1		PBS_RSV	healthy	22.7941	0	12.6634	7.0234	1.09811	6.39591	1.59597e-10	4.30061e-07	173	102	44	134	97	83	93	123	110
Sfulv_DN29629_c5_g1		PBS_RSV	healthy	22.7476	0	12.6375	7.03017	1.75529	4.00513	6.19833e-05	0.016909	391	216	64	167	149	150	120	263	231
Sfulv_DN179922_c0_g1		PBS_RSV	healthy	23.0705	0	12.8169	7.04809	1.79071	3.93591	8.28818e-05	0.0207834	71	55	19	64	33	24	39	60	55
Sfulv_DN81588_c7_g1		PBS_RSV	healthy	23.2098	0	12.8943	7.05947	1.7991	3.9239	8.71273e-05	0.0214363	79	76	63	82	113	55	87	136	53
Sfulv_DN114458_c6_g1		PBS_RSV	healthy	23.2839	0	12.9355	7.06373	1.76619	3.99943	6.34956e-05	0.0171372	41	56	0	74	0	37	47	35	52
Sfulv_DN72758_c7_g1		PBS_RSV	healthy	23.3076	0	12.9487	7.0651	1.74513	4.04846	5.15561e-05	0.0150903	98	36	12	58	49	23	51	53	53
Sfulv_DN40398_c14_g1		PBS_RSV	healthy	23.2064	0	12.8925	7.06774	1.61402	4.37896	1.1925e-05	0.00524911	120	62	33	82	78	38	17	101	37
Sfulv_DN213855_c3_g1		PBS_RSV	healthy	23.4029	0	13.0016	7.07686	1.67299	4.23008	2.33609e-05	0.00847927	59	40	15	8	17	24	7	22	8
Sfulv_DN2041_c2_g3		PBS_RSV	healthy	23.5945	0	13.1081	7.08956	1.69221	4.18952	2.79544e-05	0.00976472	103	67	26	39	51	73	41	58	65
Sfulv_DN39925_c2_g1		PBS_RSV	healthy	23.827	0	13.2372	7.09453	1.78237	3.98038	6.88045e-05	0.0180255	22	26	17	7	15	30	25	32	7
Sfulv_DN6032_c17_g1		PBS_RSV	healthy	23.8624	0	13.2569	7.09845	1.74151	4.07604	4.58093e-05	0.0138377	26	12	4	21	12	12	9	41	31
Sfulv_DN10528_c15_g1		PBS_RSV	healthy	23.8837	0	13.2687	7.10024	1.70872	4.15531	3.24853e-05	0.0110076	0	12	11	0	48	0	10	43	0
Sfulv_DN4796_c1_g3		PBS_RSV	healthy	23.9294	0	13.2941	7.10486	1.66178	4.27546	1.90743e-05	0.00730953	86	42	28	61	49	27	57	67	37
Sfulv_DN27911_c0_g2		PBS_RSV	healthy	24.2552	0	13.4751	7.10665	1.25391	5.66758	1.44827e-08	2.11952e-05	418	170	175	220	213	107	260	321	188
Sfulv_DN27884_c6_g1		PBS_RSV	healthy	24.5991	0	13.6662	7.14112	1.71107	4.17347	2.99991e-05	0.0103934	109	44	26	62	34	29	52	79	47
Sfulv_DN222237_c0_g1		PBS_RSV	healthy	24.7772	0	13.7651	7.15608	1.67227	4.27926	1.87515e-05	0.00723485	87	0	19	0	0	20	33	75	19
Sfulv_DN55498_c7_g1		PBS_RSV	healthy	24.85	0	13.8055	7.15725	1.74898	4.09224	4.2723e-05	0.0131392	26	22	4	13	9	17	25	21	21
Sfulv_DN66535_c11_g1		PBS_RSV	healthy	25.051	0	13.9172	7.16566	1.74809	4.09915	4.14675e-05	0.0129406	613	314	242	534	309	352	486	648	380
Sfulv_DN25569_c0_g1		PBS_RSV	healthy	24.6998	0	13.7221	7.16718	1.08821	6.58621	4.51206e-11	1.47305e-07	13	0	22	12	0	0	20	0	33
Sfulv_DN54535_c8_g1		PBS_RSV	healthy	25.0537	0	13.9187	7.1686	1.66877	4.29575	1.74106e-05	0.00685001	126	54	75	121	58	71	88	119	63
Sfulv_DN396051_c0_g1		PBS_RSV	healthy	25.3885	0	14.1047	7.18759	1.6653	4.3161	1.58813e-05	0.00652802	30	0	28	57	0	0	25	57	0
Sfulv_DN88984_c3_g1		PBS_RSV	healthy	25.518	0	14.1766	7.20769	1.09086	6.60733	3.91307e-11	1.30255e-07	57	28	20	23	28	19	46	59	18
Sfulv_DN41050_c3_g1		PBS_RSV	healthy	25.9499	0	14.4166	7.22071	1.66772	4.32969	1.49317e-05	0.00625893	108	81	15	102	17	49	40	61	61
Sfulv_DN1470_c18_g1		PBS_RSV	healthy	26.1041	0	14.5023	7.22656	1.71452	4.21492	2.49869e-05	0.00891151	117	62	40	64	71	55	65	103	68
Sfulv_DN523558_c0_g1		PBS_RSV	healthy	26.4297	0	14.6831	7.24272	1.77753	4.07461	4.60921e-05	0.0138737	152	73	50	92	72	81	102	144	75
Sfulv_DN2628_c21_g1		PBS_RSV	healthy	26.2278	0	14.571	7.24492	1.60601	4.51114	6.44801e-06	0.00325786	57	17	10	41	11	19	19	49	28
Sfulv_DN980_c61_g1		PBS_RSV	healthy	26.5894	0	14.7719	7.256	1.65754	4.37758	1.20004e-05	0.00526416	58	38	9	24	10	5	31	23	42
Sfulv_DN56482_c11_g1		PBS_RSV	healthy	26.5073	0	14.7263	7.25646	1.61534	4.49221	7.0488e-06	0.00347859	21	0	0	37	59	0	16	18	18
Sfulv_DN137475_c5_g1		PBS_RSV	healthy	26.6205	0	14.7891	7.25783	1.65254	4.39193	1.12351e-05	0.00500607	97	0	14	58	0	58	0	14	14
Sfulv_DN6137_c14_g1		PBS_RSV	healthy	26.9812	0	14.9895	7.27534	1.64061	4.43454	9.22704e-06	0.00427983	20	19	9	34	15	24	14	9	19
Sfulv_DN59425_c2_g2		PBS_RSV	healthy	27.3523	0	15.1957	7.28466	1.16633	6.24582	4.21591e-10	9.67174e-07	37	25	16	24	22	20	32	32	36
Sfulv_DN7995_c4_g3		PBS_RSV	healthy	27.4108	0	15.2282	7.29251	1.13088	6.44852	1.12944e-10	3.24981e-07	23	48	19	50	21	40	111	140	19
Sfulv_DN9253_c12_g1		PBS_RSV	healthy	27.3803	0	15.2113	7.29748	1.69012	4.31773	1.5764e-05	0.00651133	60	9	22	52	32	29	21	16	29
Sfulv_DN1068_c14_g1		PBS_RSV	healthy	27.7802	0	15.4334	7.30367	1.20465	6.06288	1.33709e-09	2.73482e-06	72	11	20	43	11	14	21	44	33
Sfulv_DN16658_c23_g1		PBS_RSV	healthy	27.4531	0	15.2517	7.30752	1.60792	4.5447	5.50135e-06	0.00287363	22	7	9	8	24	7	26	15	23
Sfulv_DN85082_c2_g1		PBS_RSV	healthy	28.6591	0	15.9217	7.37371	1.5237	4.83935	1.30264e-06	0.000945052	35	33	14	35	21	33	29	40	21
Sfulv_DN86692_c0_g2		PBS_RSV	healthy	29.0552	0	16.1418	7.3794	1.07573	6.85993	6.8895e-12	2.99895e-08	31	0	27	0	30	14	12	13	0
Sfulv_DN230825_c0_g1		PBS_RSV	healthy	29.0601	0	16.1445	7.3847	1.61656	4.56814	4.92061e-06	0.00263515	66	42	17	42	24	31	34	63	34
Sfulv_DN2262_c0_g2		PBS_RSV	healthy	28.9598	0	16.0888	7.38648	1.50995	4.89187	9.98817e-07	0.000760373	37	3	9	13	10	24	13	29	20
Sfulv_DN23486_c11_g1		PBS_RSV	healthy	29.1055	0	16.1697	7.38752	1.60929	4.59054	4.42092e-06	0.00242885	71	57	42	58	20	33	51	71	42
Sfulv_DN61337_c4_g1		PBS_RSV	healthy	29.6227	0	16.457	7.40011	1.20336	6.14956	7.76978e-10	1.66966e-06	449	146	213	292	175	75	366	524	141
Sfulv_DN89882_c4_g1		PBS_RSV	healthy	29.5563	0	16.4202	7.40766	1.62527	4.55781	5.16887e-06	0.0027383	37	0	31	0	0	0	14	0	0
Sfulv_DN3067_c25_g1		PBS_RSV	healthy	29.6146	0	16.4526	7.42099	1.51193	4.9083	9.18703e-07	0.000708921	238	152	154	504	141	163	213	165	209
Sfulv_DN162391_c0_g3		PBS_RSV	healthy	30.1401	0	16.7445	7.43685	1.60862	4.62312	3.78007e-06	0.00223586	41	14	6	34	32	29	40	33	29
Sfulv_DN61962_c0_g1		PBS_RSV	healthy	30.2316	0	16.7953	7.44559	1.47357	5.05274	4.35522e-07	0.0003871	246	176	58	186	118	87	94	214	156
Sfulv_DN70747_c0_g1		PBS_RSV	healthy	30.353	0	16.8628	7.44826	1.6343	4.55747	5.17742e-06	0.0027383	47	22	2	17	21	15	38	30	20
Sfulv_DN547_c61_g1		PBS_RSV	healthy	30.7441	0	17.0801	7.46294	1.65861	4.4995	6.81123e-06	0.00341092	64	30	24	30	28	0	29	43	15
Sfulv_DN46739_c0_g1		PBS_RSV	healthy	31.1298	0	17.2943	7.47133	1.15655	6.46004	1.04676e-10	3.11759e-07	246	113	79	135	126	82	154	199	90
Sfulv_DN13675_c2_g3		PBS_RSV	healthy	30.7003	0	17.0557	7.47285	1.52155	4.91134	9.04551e-07	0.000704405	75	13	26	28	30	119	31	152	43
Sfulv_DN48790_c1_g2		PBS_RSV	healthy	31.0532	0	17.2518	7.4786	1.63033	4.58717	4.49304e-06	0.00246051	110	16	15	8	17	16	28	8	46
Sfulv_DN607_c7_g1		PBS_RSV	healthy	31.2212	0	17.3451	7.48006	1.22447	6.10883	1.00367e-09	2.10355e-06	44	27	13	13	7	7	33	36	27
Sfulv_DN119914_c6_g1		PBS_RSV	healthy	31.7432	0	17.6351	7.51223	1.60804	4.67166	2.98769e-06	0.00186471	21	0	0	0	0	17	35	20	18
Sfulv_DN1579_c2_g4		PBS_RSV	healthy	32.1325	0	17.8514	7.52782	1.6239	4.63565	3.55809e-06	0.00214197	72	25	27	25	36	15	13	38	5
Sfulv_DN9286_c3_g2		PBS_RSV	healthy	32.2923	0	17.9401	7.53339	1.62186	4.64492	3.40212e-06	0.0020701	12	23	21	0	36	0	0	21	0
Sfulv_DN67987_c3_g1		PBS_RSV	healthy	32.4537	0	18.0298	7.53941	1.69481	4.44852	8.64635e-06	0.00405481	42	21	17	31	16	14	21	35	22
Sfulv_DN54405_c1_g1		PBS_RSV	healthy	32.6036	0	18.1131	7.54666	1.64878	4.57713	4.7139e-06	0.00255671	259	138	99	170	119	127	164	213	123
Sfulv_DN66368_c0_g4		PBS_RSV	healthy	32.8227	0	18.2348	7.54869	1.11635	6.76193	1.36167e-11	5.25368e-08	93	22	17	22	10	12	20	33	8
Sfulv_DN32316_c0_g1		PBS_RSV	healthy	32.8892	0	18.2718	7.56537	1.77292	4.26717	1.97965e-05	0.00751841	43	18	9	20	42	49	21	65	15
Sfulv_DN1145_c44_g1		PBS_RSV	healthy	32.7433	0	18.1907	7.56569	1.52153	4.97242	6.61235e-07	0.000544922	62	13	6	13	34	0	42	56	51
Sfulv_DN1242_c32_g1		PBS_RSV	healthy	33.7325	0	18.7403	7.58694	1.13489	6.68515	2.30682e-11	8.51337e-08	104	53	29	54	52	50	62	71	65
Sfulv_DN9014_c53_g1		PBS_RSV	healthy	33.366	0	18.5367	7.59118	1.48528	5.11096	3.20534e-07	0.000292555	86	39	37	0	20	20	33	56	37
Sfulv_DN38573_c0_g1		PBS_RSV	healthy	33.8552	0	18.8085	7.60779	1.57062	4.84381	1.27372e-06	0.000928034	51	25	11	27	29	22	34	50	43
Sfulv_DN189238_c0_g1		PBS_RSV	healthy	34.3407	0	19.0782	7.61383	1.319	5.77241	7.81464e-09	1.288e-05	90	21	19	10	22	10	27	48	10
Sfulv_DN239207_c2_g1		PBS_RSV	healthy	34.7229	0	19.2905	7.63777	1.68726	4.52674	5.9901e-06	0.00307222	55	0	0	0	0	0	23	51	0
Sfulv_DN4591_c29_g1		PBS_RSV	healthy	34.7974	0	19.3319	7.64339	1.63752	4.66767	3.04628e-06	0.00189432	83	78	51	52	26	107	23	77	25
Sfulv_DN5326_c29_g1		PBS_RSV	healthy	34.9368	0	19.4093	7.65158	1.53409	4.9877	6.11035e-07	0.000510994	30	36	11	29	32	23	19	26	14
Sfulv_DN1012_c18_g1		PBS_RSV	healthy	35.1245	0	19.5136	7.65452	1.64224	4.66101	3.1466e-06	0.00193062	76	14	26	27	29	27	46	51	0
Sfulv_DN2170_c10_g1		PBS_RSV	healthy	35.921	0	19.9561	7.68758	1.63666	4.69711	2.63875e-06	0.00167151	77	40	26	48	40	45	62	73	49
Sfulv_DN26259_c0_g1		PBS_RSV	healthy	36.5727	0	20.3182	7.71944	1.58183	4.88008	1.06042e-06	0.000789684	40	24	15	10	24	10	28	39	18
Sfulv_DN2539_c25_g1		PBS_RSV	healthy	36.7117	0	20.3954	7.72771	1.61224	4.79314	1.64187e-06	0.00112391	66	37	15	20	21	8	16	39	29
Sfulv_DN161052_c4_g1		PBS_RSV	healthy	38.1019	0	21.1677	7.77453	1.59436	4.87627	1.0811e-06	0.000801448	15	27	3	9	12	24	12	29	18
Sfulv_DN24850_c3_g1		PBS_RSV	healthy	39.015	0	21.675	7.81046	1.08233	7.21634	5.34065e-13	3.6266e-09	135	56	28	66	51	51	62	96	70
Sfulv_DN25764_c9_g1		PBS_RSV	healthy	39.8159	0	22.12	7.8413	1.53007	5.12479	2.97863e-07	0.000273332	60	0	38	27	0	0	45	38	38
Sfulv_DN7879_c1_g2		PBS_RSV	healthy	40.0043	0	22.2246	7.84962	1.51699	5.17447	2.28554e-07	0.000220456	1259	688	525	1007	239	640	722	973	487
Sfulv_DN1760_c3_g3		PBS_RSV	healthy	40.0491	0	22.2495	7.8521	1.48466	5.2888	1.2312e-07	0.00012966	63	29	25	41	42	30	41	64	28
Sfulv_DN29579_c0_g1		PBS_RSV	healthy	40.5415	0	22.5231	7.86464	1.62223	4.84806	1.24678e-06	0.000916267	138	62	28	63	60	51	64	96	80
Sfulv_DN909_c45_g1		PBS_RSV	healthy	42.1181	0	23.3989	7.92086	1.53191	5.17058	2.33367e-07	0.000221326	96	25	5	51	53	31	36	65	40
Sfulv_DN12121_c2_g1		PBS_RSV	healthy	42.0948	0	23.386	7.92454	1.48742	5.32771	9.94568e-08	0.000108232	161	69	77	106	55	76	122	137	95
Sfulv_DN24540_c8_g1		PBS_RSV	healthy	42.5047	0	23.6137	7.93598	1.60667	4.93941	7.83587e-07	0.000627476	438	231	200	387	219	247	291	445	343
Sfulv_DN866_c5_g4		PBS_RSV	healthy	43.0625	0	23.9236	7.93861	1.27102	6.24588	4.21422e-10	9.67174e-07	88	46	16	29	45	37	57	49	71
Sfulv_DN21136_c0_g1		PBS_RSV	healthy	44.2549	0	24.5861	7.99316	1.5116	5.2879	1.2373e-07	0.00012966	45	26	7	19	19	16	23	29	27
Sfulv_DN110228_c1_g1		PBS_RSV	healthy	46.6934	0	25.9408	8.0708	1.04185	7.74658	9.44031e-15	1.33552e-10	61	10	14	30	35	20	37	24	20
Sfulv_DN68392_c1_g3		PBS_RSV	healthy	47.2397	0	26.2443	8.08518	1.091	7.4108	1.25542e-13	1.06563e-09	46	12	11	18	9	24	32	16	40
Sfulv_DN1237_c28_g1		PBS_RSV	healthy	58.3478	0	32.4155	8.39242	2.00103	4.19405	2.74012e-05	0.00961103	65	31	40	43	38	44	34	53	18
Sfulv_DN90281_c1_g1		PBS_RSV	healthy	64.852	0	36.0289	8.54452	2.17879	3.92168	8.79324e-05	0.0215719	40	18	6	12	6	9	14	34	17
Sfulv_DN36399_c2_g2		PBS_RSV	healthy	66.9419	0	37.1899	8.58553	1.12204	7.65174	1.98284e-14	2.2441e-10	47	25	12	27	30	18	33	35	12
Sfulv_DN143982_c4_g1		PBS_RSV	healthy	89.4243	0	49.6802	8.9985	1.16703	7.7106	1.25228e-14	1.63533e-10	46	20	20	26	21	20	32	45	14

## Sheet: DESeq2 SF SH grouped
	sampleA	sampleB	baseMeanA	baseMeanB	baseMean	log2FoldChange	lfcSE	stat	pvalue	padj
TRINITY_DN174306_c1_g1	lung	lung_RSV	0	92.5383	51.4102	-9.01711	1.12229	-8.03453	9.39e-16	4.7e-11
TRINITY_DN5067_c9_g1	lung	lung_RSV	0	16.1241	8.95784	-6.4798	1.28239	-5.05291	4.35e-07	0.00048349
TRINITY_DN225178_c0_g1	lung	lung_RSV	0	15.4116	8.56199	-6.43155	0.918864	-6.99947	2.57e-12	1.75e-08
TRINITY_DN2949_c1_g2	lung	lung_RSV	0	13.942	7.74555	-6.28982	1.40229	-4.48538	7.28e-06	0.00532596
TRINITY_DN16861_c4_g1	lung	lung_RSV	1.32873	94.1382	52.8896	-6.14975	0.99986	-6.15061	7.72e-10	2.32e-06
TRINITY_DN190963_c0_g2	lung	lung_RSV	0	11.8567	6.58705	-6.05503	1.36948	-4.42141	9.81e-06	0.00684172
TRINITY_DN24613_c29_g1	lung	lung_RSV	0.226738	17.504	9.82524	-5.89918	1.39658	-4.22403	2.4e-05	0.0145149
TRINITY_DN37460_c0_g1	lung	lung_RSV	0.769709	33.3824	18.8879	-5.37794	1.00486	-5.35194	8.7e-08	0.00012566
TRINITY_DN5988_c3_g1	lung	lung_RSV	3.82928	549.342	61.0414	-4.80616	1.02966	-4.66772	3.05e-06	0.00251019
TRINITY_DN88741_c0_g1	lung	lung_RSV	4.57264	126.267	72.1809	-4.78424	0.835615	-5.72541	1.03e-08	1.91e-05
TRINITY_DN59602_c1_g1	lung	lung_RSV	2.54534	67.6607	38.7205	-4.71389	0.978563	-4.81715	1.46e-06	0.00129254
TRINITY_DN456692_c0_g1	lung	lung_RSV	151.909	3253.13	1874.81	-4.42022	0.990695	-4.46174	8.13e-06	0.00589141
TRINITY_DN198197_c1_g2	lung	lung_RSV	0.759233	16.4638	9.48399	-4.39509	1.10024	-3.99467	6.48e-05	0.0335103
TRINITY_DN45020_c0_g1	lung	lung_RSV	1428.26	24216.2	14088.2	-4.08361	0.627845	-6.50417	7.81e-11	3.55e-07
TRINITY_DN519391_c0_g1	lung	lung_RSV	0.999506	16.2692	9.48268	-4.07925	0.954727	-4.27269	1.93e-05	0.0121727
TRINITY_DN10460_c4_g1	lung	lung_RSV	0.774729	14.4077	8.34859	-4.05846	0.76072	-5.33503	9.55e-08	0.00013648
TRINITY_DN299458_c0_g1	lung	lung_RSV	0.830913	14.0999	8.20255	-4.03943	0.970096	-4.16395	3.13e-05	0.0177058
TRINITY_DN330680_c0_g1	lung	lung_RSV	3.85245	63.3539	36.9088	-4.02109	0.759264	-5.29604	1.18e-07	0.00016591
TRINITY_DN26560_c1_g1	lung	lung_RSV	1.78056	29.4836	17.1711	-4.00732	0.697811	-5.7427	9.32e-09	1.79e-05
TRINITY_DN503568_c0_g1	lung	lung_RSV	1.00096	16.0697	9.37247	-3.96107	0.78677	-5.0346	4.79e-07	0.00051626
TRINITY_DN730325_c2_g1	lung	lung_RSV	0.982941	18.317	10.6129	-3.92062	0.778427	-5.03659	4.74e-07	0.00051626
TRINITY_DN6203_c0_g1	lung	lung_RSV	26.5518	388.554	227.664	-3.87229	0.498597	-7.76637	8.08e-15	1.21e-10
TRINITY_DN360697_c0_g1	lung	lung_RSV	2.67496	37.7533	22.163	-3.86239	0.610088	-6.33088	2.44e-10	8.76e-07
TRINITY_DN5289_c3_g1	lung	lung_RSV	22.4252	323.602	189.746	-3.85252	0.495037	-7.78228	7.12e-15	1.19e-10
TRINITY_DN367001_c0_g1	lung	lung_RSV	1.94663	27.3932	16.0836	-3.84144	0.65669	-5.8497	4.92e-09	1.06e-05
TRINITY_DN17481_c0_g2	lung	lung_RSV	3.03558	42.9162	25.1915	-3.83188	0.66701	-5.74487	9.2e-09	1.79e-05
TRINITY_DN61252_c0_g3	lung	lung_RSV	1.75208	23.2245	13.6812	-3.8118	0.555466	-6.86234	6.77e-12	4.06e-08
TRINITY_DN19395_c0_g1	lung	lung_RSV	4.74791	66.9428	39.3006	-3.80387	0.686226	-5.54317	2.97e-08	4.84e-05
TRINITY_DN14226_c20_g1	lung	lung_RSV	10.8001	147.559	86.7771	-3.77252	0.778186	-4.84783	1.25e-06	0.00115502
TRINITY_DN281900_c0_g2	lung	lung_RSV	20.6232	265.056	156.419	-3.68172	0.475105	-7.74926	9.24e-15	1.26e-10
TRINITY_DN26560_c1_g2	lung	lung_RSV	2.6837	34.6832	20.4612	-3.67079	0.718896	-5.10615	3.29e-07	0.00037961
TRINITY_DN525944_c0_g1	lung	lung_RSV	2.1277	27.7338	16.3533	-3.65095	0.715025	-5.10604	3.29e-07	0.00037961
TRINITY_DN199874_c0_g1	lung	lung_RSV	1.58991	19.1405	11.3403	-3.62286	0.608744	-5.95138	2.66e-09	6.54e-06
TRINITY_DN77830_c0_g1	lung	lung_RSV	0.836694	9.94017	5.89418	-3.60755	0.829098	-4.35118	1.35e-05	0.00894808
TRINITY_DN197342_c0_g1	lung	lung_RSV	2.47763	29.9186	17.7226	-3.58686	0.832639	-4.30782	1.65e-05	0.0106601
TRINITY_DN259395_c0_g1	lung	lung_RSV	0.970121	10.8608	6.46492	-3.51183	0.889797	-3.94678	7.92e-05	0.0393008
TRINITY_DN18977_c0_g1	lung	lung_RSV	4.13111	45.9978	27.3904	-3.48941	0.43183	-8.08051	6.45e-16	4.7e-11
TRINITY_DN16144_c0_g1	lung	lung_RSV	3.98293	42.9684	25.6415	-3.47756	0.458103	-7.59121	3.17e-14	3.4e-10
TRINITY_DN267277_c3_g1	lung	lung_RSV	1.77838	18.3807	11.0019	-3.47629	0.828018	-4.19832	2.69e-05	0.0157565
TRINITY_DN328726_c0_g2	lung	lung_RSV	19.0083	209.927	125.074	-3.47601	0.443703	-7.8341	4.72e-15	1.19e-10
TRINITY_DN45020_c1_g1	lung	lung_RSV	25.9586	284.553	169.622	-3.45008	0.585119	-5.89637	3.72e-09	8.45e-06
TRINITY_DN30031_c1_g1	lung	lung_RSV	4.81491	50.4411	30.1628	-3.42083	0.439075	-7.79099	6.65e-15	1.19e-10
TRINITY_DN2901_c4_g1	lung	lung_RSV	3.97683	40.8422	24.4576	-3.38181	0.579178	-5.83899	5.25e-09	1.11e-05
TRINITY_DN10417_c0_g2	lung	lung_RSV	2.57342	26.5173	15.8756	-3.37554	0.619236	-5.45114	5e-08	7.74e-05
TRINITY_DN412480_c4_g1	lung	lung_RSV	5.34263	54.0805	32.4192	-3.34598	0.849674	-3.93795	8.22e-05	0.0404181
TRINITY_DN44885_c0_g1	lung	lung_RSV	3.2825	29.6048	17.906	-3.27104	0.411822	-7.94286	1.98e-15	7.41e-11
TRINITY_DN659200_c0_g1	lung	lung_RSV	14.9585	137.534	83.0557	-3.2064	0.460223	-6.96705	3.24e-12	2.11e-08
TRINITY_DN226152_c0_g1	lung	lung_RSV	9.6126	83.429	50.6217	-3.11653	0.471076	-6.61578	3.7e-11	1.79e-07
TRINITY_DN309307_c0_g1	lung	lung_RSV	6.01635	51.7486	31.4231	-3.10623	0.595588	-5.2154	1.83e-07	0.00024135
TRINITY_DN79797_c0_g1	lung	lung_RSV	1.9731	16.9094	10.271	-3.09348	0.675144	-4.58196	4.61e-06	0.00358028
TRINITY_DN81880_c0_g1	lung	lung_RSV	3.64513	27.7293	17.0252	-2.99197	0.583255	-5.12979	2.9e-07	0.00034534
TRINITY_DN34421_c3_g1	lung	lung_RSV	1.70432	13.6872	8.36145	-2.96801	0.713786	-4.15812	3.21e-05	0.0180761
TRINITY_DN302188_c1_g1	lung	lung_RSV	4.0935	28.3878	17.5904	-2.88343	0.572038	-5.04063	4.64e-07	0.0005118
TRINITY_DN60895_c0_g1	lung	lung_RSV	4.19744	30.3359	18.7188	-2.87437	0.401221	-7.16404	7.83e-13	6.18e-09
TRINITY_DN4364_c2_g1	lung	lung_RSV	5.4442	38.651	23.8924	-2.87306	0.387656	-7.41136	1.25e-13	1.17e-09
TRINITY_DN181841_c0_g1	lung	lung_RSV	3.204	23.0657	14.2383	-2.86016	0.624471	-4.58014	4.65e-06	0.00359288
TRINITY_DN161306_c0_g1	lung	lung_RSV	3.96937	27.7016	17.1539	-2.83491	0.55428	-5.11458	3.14e-07	0.0003714
TRINITY_DN64397_c0_g1	lung	lung_RSV	2.17155	14.8049	9.19005	-2.82417	0.66244	-4.26329	2.01e-05	0.0125383
TRINITY_DN8757_c0_g2	lung	lung_RSV	2.40341	17.612	10.8526	-2.82406	0.591775	-4.77219	1.82e-06	0.00159859
TRINITY_DN34021_c0_g1	lung	lung_RSV	39.2736	275.215	170.352	-2.81279	0.457098	-6.15358	7.58e-10	2.32e-06
TRINITY_DN10643_c6_g1	lung	lung_RSV	3.70057	24.0059	14.9813	-2.72332	0.555375	-4.90358	9.41e-07	0.00091666
TRINITY_DN52145_c0_g1	lung	lung_RSV	2.29491	14.6418	9.15427	-2.71035	0.601795	-4.50377	6.68e-06	0.00493302
TRINITY_DN9147_c24_g1	lung	lung_RSV	2.83656	18.6691	11.6324	-2.7067	0.620433	-4.36259	1.29e-05	0.00860727
TRINITY_DN265235_c0_g1	lung	lung_RSV	2.78362	17.9949	11.2343	-2.69022	0.675875	-3.98036	6.88e-05	0.0351099
TRINITY_DN39054_c0_g1	lung	lung_RSV	3.15607	20.2523	12.654	-2.67844	0.549141	-4.87751	1.07e-06	0.00102648
TRINITY_DN80559_c0_g1	lung	lung_RSV	5.97552	37.3584	23.4105	-2.67276	0.490072	-5.4538	4.93e-08	7.7e-05
TRINITY_DN29374_c0_g1	lung	lung_RSV	2.66191	14.7852	9.39708	-2.59972	0.517194	-5.02659	4.99e-07	0.00053116
TRINITY_DN74116_c0_g1	lung	lung_RSV	2.08746	12.7957	8.03646	-2.59841	0.553745	-4.69242	2.7e-06	0.00227529
TRINITY_DN4907_c1_g1	lung	lung_RSV	28.8106	174.1	109.527	-2.59187	0.639003	-4.05612	4.99e-05	0.0261703
TRINITY_DN15314_c0_g1	lung	lung_RSV	20.4454	122.152	76.9492	-2.58673	0.343694	-7.52625	5.22e-14	5.22e-10
TRINITY_DN8761_c0_g1	lung	lung_RSV	3.7072	22.0876	13.9185	-2.58367	0.525794	-4.91383	8.93e-07	0.00087565
TRINITY_DN51556_c0_g1	lung	lung_RSV	6.54271	39.354	24.7712	-2.56883	0.601759	-4.26887	1.96e-05	0.0123313
TRINITY_DN10456_c1_g1	lung	lung_RSV	19.3855	114.531	72.2444	-2.5656	0.337934	-7.59203	3.15e-14	3.4e-10
TRINITY_DN85093_c0_g3	lung	lung_RSV	20.5099	117.315	74.2906	-2.52417	0.505819	-4.99027	6.03e-07	0.00061949
TRINITY_DN3489_c0_g1	lung	lung_RSV	3.2047	18.29	11.5854	-2.51559	0.364258	-6.90606	4.98e-12	3.11e-08
TRINITY_DN8151_c1_g1	lung	lung_RSV	31.4563	177.872	112.798	-2.50537	0.41355	-6.05819	1.38e-09	3.69e-06
TRINITY_DN21306_c0_g1	lung	lung_RSV	10.5729	58.838	37.3869	-2.48119	0.470446	-5.27413	1.33e-07	0.0001792
TRINITY_DN6203_c0_g2	lung	lung_RSV	9.11003	49.2089	31.3872	-2.4546	0.423896	-5.79057	7.01e-09	1.42e-05
TRINITY_DN33690_c0_g1	lung	lung_RSV	3.94401	21.6391	13.7746	-2.43893	0.491296	-4.96428	6.9e-07	0.00069891
TRINITY_DN18977_c0_g2	lung	lung_RSV	2.61635	14.2724	9.09194	-2.43816	0.470139	-5.18605	2.15e-07	0.00027307
TRINITY_DN136364_c0_g1	lung	lung_RSV	7.19325	38.7288	24.713	-2.43693	0.424492	-5.74083	9.42e-09	1.79e-05
TRINITY_DN9297_c4_g2	lung	lung_RSV	42.5514	230.743	147.102	-2.43576	0.58338	-4.17525	2.98e-05	0.0170425
TRINITY_DN97532_c0_g1	lung	lung_RSV	4.92713	25.636	16.4321	-2.4294	0.548476	-4.42937	9.45e-06	0.00663306
TRINITY_DN360771_c0_g1	lung	lung_RSV	10.3203	54.8837	35.0777	-2.42502	0.52015	-4.66216	3.13e-06	0.00256493
TRINITY_DN7582_c4_g2	lung	lung_RSV	16.7758	88.1061	56.4037	-2.39331	0.375926	-6.36644	1.93e-10	7.44e-07
TRINITY_DN133212_c0_g1	lung	lung_RSV	8.23893	41.3358	26.6261	-2.34057	0.532104	-4.3987	1.09e-05	0.00745924
TRINITY_DN158090_c0_g1	lung	lung_RSV	10.7345	53.7128	34.6113	-2.31865	0.523406	-4.42993	9.43e-06	0.00663306
TRINITY_DN321683_c0_g1	lung	lung_RSV	6.01445	29.7823	19.2188	-2.31248	0.585825	-3.9474	7.9e-05	0.0393008
TRINITY_DN25530_c1_g1	lung	lung_RSV	9.63903	47.2686	30.5443	-2.29819	0.335277	-6.8546	7.15e-12	4.13e-08
TRINITY_DN202371_c1_g1	lung	lung_RSV	3.6006	16.6001	10.8225	-2.27852	0.555594	-4.10105	4.11e-05	0.0220393
TRINITY_DN44766_c0_g1	lung	lung_RSV	7.96349	38.5894	24.9779	-2.26242	0.370386	-6.10829	1.01e-09	2.8e-06
TRINITY_DN587_c4_g1	lung	lung_RSV	63.0594	300.73	195.099	-2.25139	0.390064	-5.77185	7.84e-09	1.55e-05
TRINITY_DN33071_c1_g1	lung	lung_RSV	13.583	64.0382	41.6137	-2.23625	0.438158	-5.10374	3.33e-07	0.00038133
TRINITY_DN112352_c1_g1	lung	lung_RSV	3.05812	14.2851	9.29536	-2.21851	0.445637	-4.97828	6.42e-07	0.00065465
TRINITY_DN109378_c0_g2	lung	lung_RSV	42.7938	196.775	128.339	-2.19982	0.436977	-5.03417	4.8e-07	0.00051626
TRINITY_DN5513_c0_g1	lung	lung_RSV	60.0561	274.754	179.333	-2.19578	0.465562	-4.71641	2.4e-06	0.00205282
TRINITY_DN40191_c0_g1	lung	lung_RSV	7.67733	34.4749	22.5649	-2.19026	0.280727	-7.80211	6.09e-15	1.19e-10
TRINITY_DN28378_c0_g1	lung	lung_RSV	16.1297	73.7355	48.1329	-2.19026	0.546553	-4.00741	6.14e-05	0.0318645
TRINITY_DN495538_c0_g1	lung	lung_RSV	3.62608	16.2537	10.6414	-2.16469	0.388377	-5.57369	2.49e-08	4.12e-05
TRINITY_DN145860_c0_g1	lung	lung_RSV	3.61439	16.6838	10.8751	-2.16066	0.367677	-5.87652	4.19e-09	9.38e-06
TRINITY_DN3582_c0_g1	lung	lung_RSV	14.8106	65.6958	43.0802	-2.14173	0.319057	-6.7127	1.91e-11	1.02e-07
TRINITY_DN34400_c0_g1	lung	lung_RSV	6.01313	26.5924	17.4461	-2.13014	0.439234	-4.84968	1.24e-06	0.00115217
TRINITY_DN4535_c17_g1	lung	lung_RSV	3.84322	16.6483	10.9572	-2.11018	0.517481	-4.07779	4.55e-05	0.0241849
TRINITY_DN612062_c0_g1	lung	lung_RSV	12.1759	51.611	34.0843	-2.08479	0.501726	-4.15524	3.25e-05	0.0181882
TRINITY_DN73338_c0_g1	lung	lung_RSV	3.56538	14.3294	9.54539	-2.0781	0.403118	-5.15506	2.54e-07	0.00030673
TRINITY_DN355299_c0_g2	lung	lung_RSV	4.90133	20.0609	13.3233	-2.04281	0.39522	-5.16878	2.36e-07	0.00029211
TRINITY_DN31613_c9_g1	lung	lung_RSV	13.0962	54.0951	35.8734	-2.04032	0.385653	-5.29056	1.22e-07	0.00016937
TRINITY_DN18997_c1_g2	lung	lung_RSV	20.2252	82.2858	54.7033	-2.03194	0.391761	-5.18669	2.14e-07	0.00027307
TRINITY_DN32144_c4_g2	lung	lung_RSV	3.5266	14.8628	9.82451	-2.02145	0.477154	-4.23646	2.27e-05	0.0139598
TRINITY_DN149778_c3_g1	lung	lung_RSV	6.22283	25.7081	17.048	-2.01066	0.38565	-5.21369	1.85e-07	0.00024147
TRINITY_DN463075_c0_g1	lung	lung_RSV	8.29119	32.1909	21.5688	-1.99036	0.299172	-6.65292	2.87e-11	1.49e-07
TRINITY_DN48171_c0_g2	lung	lung_RSV	17.3771	69.632	46.4076	-1.98885	0.486476	-4.08829	4.35e-05	0.0231983
TRINITY_DN2570_c1_g1	lung	lung_RSV	28.5771	112.293	75.0858	-1.97872	0.38513	-5.1378	2.78e-07	0.00033358
TRINITY_DN15054_c0_g1	lung	lung_RSV	7.57741	29.7224	19.8802	-1.97096	0.433311	-4.54861	5.4e-06	0.004112
TRINITY_DN13045_c0_g1	lung	lung_RSV	14.7079	57.0707	38.2428	-1.96011	0.302903	-6.4711	9.73e-11	4.29e-07
TRINITY_DN290_c0_g1	lung	lung_RSV	23.7654	90.2968	60.7273	-1.92267	0.457142	-4.20585	2.6e-05	0.0153609
TRINITY_DN204076_c1_g1	lung	lung_RSV	5.10277	19.1899	12.9289	-1.91848	0.42834	-4.47887	7.5e-06	0.00546431
TRINITY_DN198_c5_g1	lung	lung_RSV	37.1314	140.232	94.4097	-1.91706	0.410283	-4.67253	2.98e-06	0.00247813
TRINITY_DN13093_c1_g1	lung	lung_RSV	6.16321	23.0285	15.5328	-1.91436	0.386984	-4.94688	7.54e-07	0.00075417
TRINITY_DN21122_c1_g1	lung	lung_RSV	20.2193	75.1477	50.7351	-1.89347	0.268697	-7.04685	1.83e-12	1.37e-08
TRINITY_DN16993_c1_g1	lung	lung_RSV	73.807	273.88	184.959	-1.89178	0.319221	-5.92623	3.1e-09	7.38e-06
TRINITY_DN1566_c28_g3	lung	lung_RSV	6.87961	24.6443	16.7489	-1.88804	0.446674	-4.22689	2.37e-05	0.0144051
TRINITY_DN15898_c0_g1	lung	lung_RSV	29.4672	107.858	73.0176	-1.87095	0.456218	-4.10099	4.11e-05	0.0220393
TRINITY_DN243089_c0_g1	lung	lung_RSV	5.48718	19.9306	13.5113	-1.86277	0.474203	-3.92821	8.56e-05	0.041816
TRINITY_DN141897_c0_g2	lung	lung_RSV	9.60318	34.9253	23.671	-1.8586	0.410645	-4.52605	6.01e-06	0.00453018
TRINITY_DN25314_c0_g1	lung	lung_RSV	13.5369	47.3747	32.3356	-1.83598	0.268302	-6.84295	7.76e-12	4.31e-08
TRINITY_DN4968_c0_g1	lung	lung_RSV	19.6484	70.0491	47.6488	-1.83188	0.3947	-4.64119	3.46e-06	0.00282414
TRINITY_DN29229_c0_g1	lung	lung_RSV	16.8911	60.2357	40.9714	-1.82969	0.39964	-4.57835	4.69e-06	0.00360529
TRINITY_DN117596_c0_g1	lung	lung_RSV	15.314	54.2914	36.9681	-1.82543	0.441704	-4.13269	3.59e-05	0.0196288
TRINITY_DN15463_c0_g1	lung	lung_RSV	18.3457	64.6703	44.0816	-1.81543	0.388619	-4.6715	2.99e-06	0.00247813
TRINITY_DN6922_c0_g2	lung	lung_RSV	42.0523	146.56	100.112	-1.80123	0.311403	-5.78423	7.28e-09	1.46e-05
TRINITY_DN1899_c7_g1	lung	lung_RSV	5.10416	17.6065	12.0499	-1.79554	0.388655	-4.61987	3.84e-06	0.00308014
TRINITY_DN35262_c0_g1	lung	lung_RSV	38.1635	132.018	90.3049	-1.79419	0.30416	-5.89885	3.66e-09	8.45e-06
TRINITY_DN163816_c0_g1	lung	lung_RSV	5.17973	17.8518	12.2198	-1.79286	0.423525	-4.23319	2.3e-05	0.0141068
TRINITY_DN35262_c0_g2	lung	lung_RSV	8.45176	28.1818	19.4129	-1.76269	0.414529	-4.25228	2.12e-05	0.0130627
TRINITY_DN14207_c6_g1	lung	lung_RSV	4.81185	15.8407	10.939	-1.76124	0.451579	-3.90019	9.61e-05	0.0461747
TRINITY_DN10751_c5_g1	lung	lung_RSV	43.1745	146.12	100.366	-1.75607	0.332748	-5.27747	1.31e-07	0.00017862
TRINITY_DN22559_c0_g1	lung	lung_RSV	31.411	105.535	72.591	-1.74562	0.395817	-4.41017	1.03e-05	0.00714006
TRINITY_DN163_c2_g1	lung	lung_RSV	51.6481	172.235	118.641	-1.73734	0.283821	-6.12125	9.28e-10	2.64e-06
TRINITY_DN39727_c0_g1	lung	lung_RSV	11.4643	38.1538	26.2918	-1.73188	0.379147	-4.56783	4.93e-06	0.00377162
TRINITY_DN48833_c4_g3	lung	lung_RSV	14.6404	48.7064	33.5659	-1.73094	0.23716	-7.29864	2.91e-13	2.56e-09
TRINITY_DN61986_c0_g1	lung	lung_RSV	8.11805	27.2187	18.7295	-1.72199	0.382137	-4.5062	6.6e-06	0.00490119
TRINITY_DN777_c3_g1	lung	lung_RSV	67.3992	222.057	153.32	-1.72098	0.224571	-7.66338	1.81e-14	2.26e-10
TRINITY_DN16985_c0_g1	lung	lung_RSV	21.6665	71.055	49.1046	-1.71933	0.356008	-4.82946	1.37e-06	0.0012224
TRINITY_DN26404_c0_g1	lung	lung_RSV	12.1019	39.3641	27.2475	-1.71064	0.370198	-4.62087	3.82e-06	0.00308014
TRINITY_DN70322_c0_g1	lung	lung_RSV	42.0766	137.777	95.2435	-1.70775	0.404389	-4.22304	2.41e-05	0.0145204
TRINITY_DN8299_c0_g1	lung	lung_RSV	178.333	582.886	403.085	-1.70732	0.436514	-3.91126	9.18e-05	0.0444296
TRINITY_DN25921_c1_g1	lung	lung_RSV	45.1357	145.546	100.919	-1.70124	0.277747	-6.12515	9.06e-10	2.64e-06
TRINITY_DN10856_c0_g1	lung	lung_RSV	430.276	1390.82	963.91	-1.69276	0.337854	-5.01034	5.43e-07	0.00056209
TRINITY_DN12244_c0_g1	lung	lung_RSV	6.80408	21.8213	15.147	-1.69133	0.384977	-4.39332	1.12e-05	0.00761179
TRINITY_DN17947_c0_g1	lung	lung_RSV	19.3522	62.2593	43.1895	-1.68334	0.271511	-6.1999	5.65e-10	1.8e-06
TRINITY_DN22379_c0_g1	lung	lung_RSV	7.54099	23.7692	16.5566	-1.66028	0.359949	-4.61253	3.98e-06	0.00317408
TRINITY_DN4848_c0_g1	lung	lung_RSV	19.3436	60.8755	42.4169	-1.65752	0.33401	-4.96247	6.96e-07	0.00070072
TRINITY_DN31359_c0_g1	lung	lung_RSV	17.3384	54.0128	37.7131	-1.63235	0.276113	-5.91191	3.38e-09	7.93e-06
TRINITY_DN9787_c0_g1	lung	lung_RSV	17.4388	54.3025	37.9186	-1.63142	0.285849	-5.70727	1.15e-08	2.07e-05
TRINITY_DN15515_c0_g2	lung	lung_RSV	7.09606	21.7765	15.2518	-1.62238	0.256955	-6.31388	2.72e-10	9.49e-07
TRINITY_DN410462_c0_g1	lung	lung_RSV	64.7422	196.17	137.758	-1.60057	0.324478	-4.93277	8.11e-07	0.00080539
TRINITY_DN8339_c0_g1	lung	lung_RSV	64.0854	193.508	135.987	-1.59815	0.252134	-6.33851	2.32e-10	8.7e-07
TRINITY_DN15822_c0_g1	lung	lung_RSV	156.088	469.016	329.937	-1.58661	0.357147	-4.44246	8.89e-06	0.00635288
TRINITY_DN23087_c0_g1	lung	lung_RSV	45.379	137.075	96.3213	-1.58655	0.284669	-5.57332	2.5e-08	4.12e-05
TRINITY_DN26695_c0_g3	lung	lung_RSV	224.124	673.012	473.506	-1.58607	0.394231	-4.02321	5.74e-05	0.029903
TRINITY_DN15852_c1_g1	lung	lung_RSV	26.4968	79.1675	55.7583	-1.57903	0.266135	-5.93319	2.97e-09	7.19e-06
TRINITY_DN329702_c1_g1	lung	lung_RSV	15.4478	45.3441	32.0569	-1.57509	0.398803	-3.94955	7.83e-05	0.0392819
TRINITY_DN438234_c0_g1	lung	lung_RSV	10.6038	32.1569	22.5778	-1.57067	0.297604	-5.27773	1.31e-07	0.00017862
TRINITY_DN487956_c0_g1	lung	lung_RSV	96.8543	286.014	201.943	-1.56213	0.284759	-5.4858	4.12e-08	6.51e-05
TRINITY_DN240752_c0_g1	lung	lung_RSV	11.2013	33.0323	23.3296	-1.55945	0.247923	-6.29004	3.17e-10	1.08e-06
TRINITY_DN23914_c0_g1	lung	lung_RSV	13.6614	39.8739	28.2239	-1.55386	0.346243	-4.48779	7.2e-06	0.00529196
TRINITY_DN10854_c9_g1	lung	lung_RSV	19.6206	57.3652	40.5898	-1.55308	0.343418	-4.52243	6.11e-06	0.00458531
TRINITY_DN25697_c3_g1	lung	lung_RSV	7.44058	21.3582	15.1726	-1.54905	0.326311	-4.74717	2.06e-06	0.00179906
TRINITY_DN60797_c2_g1	lung	lung_RSV	8.73075	25.283	17.9265	-1.53683	0.361146	-4.25544	2.09e-05	0.012933
TRINITY_DN22237_c1_g1	lung	lung_RSV	13.6003	39.6892	28.0941	-1.53181	0.240303	-6.37451	1.84e-10	7.25e-07
TRINITY_DN34822_c0_g1	lung	lung_RSV	5.60729	16.5723	11.699	-1.53005	0.300312	-5.09486	3.49e-07	0.00039658
TRINITY_DN21084_c0_g1	lung	lung_RSV	26.5396	75.4939	53.7364	-1.51669	0.301845	-5.02471	5.04e-07	0.00053263
TRINITY_DN121976_c0_g1	lung	lung_RSV	14.0697	40.9101	28.981	-1.51639	0.254448	-5.95955	2.53e-09	6.32e-06
TRINITY_DN10327_c0_g1	lung	lung_RSV	61.6035	175.039	124.623	-1.51559	0.194501	-7.79216	6.59e-15	1.19e-10
TRINITY_DN154895_c0_g1	lung	lung_RSV	13.2282	38.2307	27.1185	-1.51455	0.265964	-5.69457	1.24e-08	2.18e-05
TRINITY_DN17305_c1_g1	lung	lung_RSV	12.8126	36.2416	25.8287	-1.50317	0.251428	-5.97852	2.25e-09	5.72e-06
TRINITY_DN4039_c6_g1	lung	lung_RSV	37.9148	107.105	76.3538	-1.49558	0.345086	-4.33392	1.46e-05	0.00951213
TRINITY_DN20645_c1_g1	lung	lung_RSV	38.7435	108.677	77.5954	-1.4881	0.247168	-6.0206	1.74e-09	4.49e-06
TRINITY_DN132980_c0_g1	lung	lung_RSV	13.3162	37.391	26.6911	-1.48435	0.315537	-4.70421	2.55e-06	0.00215985
TRINITY_DN95983_c0_g1	lung	lung_RSV	7.2785	19.7796	14.2236	-1.47875	0.379255	-3.89909	9.66e-05	0.0461747
TRINITY_DN2576_c6_g2	lung	lung_RSV	7.14561	19.5133	14.0166	-1.47764	0.359004	-4.11593	3.86e-05	0.0208826
TRINITY_DN19342_c0_g1	lung	lung_RSV	21.9803	61.3929	43.8762	-1.47444	0.312665	-4.71572	2.41e-06	0.00205282
TRINITY_DN21399_c0_g1	lung	lung_RSV	5.49793	14.8126	10.6727	-1.47043	0.341959	-4.30001	1.71e-05	0.0109954
TRINITY_DN152159_c0_g2	lung	lung_RSV	113.082	311.76	223.459	-1.46702	0.34191	-4.29067	1.78e-05	0.0113709
TRINITY_DN5310_c0_g1	lung	lung_RSV	57.6649	159.062	113.997	-1.46474	0.208359	-7.0299	2.07e-12	1.48e-08
TRINITY_DN17968_c2_g1	lung	lung_RSV	8.31338	22.8431	16.3854	-1.46276	0.371019	-3.94254	8.06e-05	0.0397832
TRINITY_DN631008_c0_g1	lung	lung_RSV	150.531	414.606	297.239	-1.46134	0.260303	-5.61399	1.98e-08	3.37e-05
TRINITY_DN1776_c2_g1	lung	lung_RSV	10.0485	26.9074	19.4146	-1.44244	0.252891	-5.70379	1.17e-08	2.09e-05
TRINITY_DN98186_c0_g2	lung	lung_RSV	7.01902	19.1425	13.7543	-1.43766	0.327911	-4.3843	1.16e-05	0.00789804
TRINITY_DN61397_c0_g1	lung	lung_RSV	94.1501	253.743	182.813	-1.42859	0.283822	-5.03342	4.82e-07	0.00051626
TRINITY_DN4790_c2_g1	lung	lung_RSV	21.137	57.2087	41.1769	-1.42792	0.275858	-5.17629	2.26e-07	0.00028294
TRINITY_DN18927_c0_g1	lung	lung_RSV	5.77814	15.3787	11.1118	-1.42351	0.340526	-4.18033	2.91e-05	0.016794
TRINITY_DN8663_c5_g1	lung	lung_RSV	168.019	449.644	324.477	-1.41981	0.275245	-5.15834	2.49e-07	0.00030385
TRINITY_DN10675_c0_g1	lung	lung_RSV	41.0038	108.578	78.545	-1.41231	0.232981	-6.06192	1.35e-09	3.67e-06
TRINITY_DN422935_c0_g1	lung	lung_RSV	12.2613	32.7364	23.6364	-1.41203	0.243406	-5.80114	6.59e-09	1.35e-05
TRINITY_DN45017_c0_g1	lung	lung_RSV	9.93167	25.9624	18.8376	-1.40765	0.280827	-5.0125	5.37e-07	0.00055968
TRINITY_DN57409_c0_g1	lung	lung_RSV	6.21183	15.8628	11.5735	-1.39001	0.357257	-3.89078	9.99e-05	0.0475834
TRINITY_DN546238_c0_g1	lung	lung_RSV	11.7346	30.0986	21.9368	-1.38859	0.313516	-4.4291	9.46e-06	0.00663306
TRINITY_DN8595_c2_g1	lung	lung_RSV	14.8853	37.6107	27.5105	-1.37876	0.242405	-5.68782	1.29e-08	2.24e-05
TRINITY_DN113686_c0_g1	lung	lung_RSV	49.1089	127.154	92.4671	-1.37549	0.320902	-4.28633	1.82e-05	0.0114975
TRINITY_DN7516_c0_g1	lung	lung_RSV	77.0614	198.943	144.773	-1.3688	0.216243	-6.32992	2.45e-10	8.76e-07
TRINITY_DN717_c1_g1	lung	lung_RSV	188.896	488.443	355.311	-1.36852	0.302079	-4.53034	5.89e-06	0.00446139
TRINITY_DN68085_c0_g1	lung	lung_RSV	29.6942	75.9366	55.3844	-1.36061	0.256529	-5.30392	1.13e-07	0.0001604
TRINITY_DN1643_c3_g1	lung	lung_RSV	7.35826	18.2336	13.4001	-1.35974	0.279198	-4.87017	1.12e-06	0.00105195
TRINITY_DN50769_c0_g1	lung	lung_RSV	28.839	73.6256	53.7204	-1.35872	0.293184	-4.63435	3.58e-06	0.00290333
TRINITY_DN3730_c1_g1	lung	lung_RSV	118.723	302.792	220.983	-1.35144	0.288594	-4.68286	2.83e-06	0.0023708
TRINITY_DN7313_c2_g1	lung	lung_RSV	109.438	278.619	203.428	-1.34867	0.243809	-5.53166	3.17e-08	5.12e-05
TRINITY_DN2153_c4_g1	lung	lung_RSV	145.103	367.041	268.402	-1.33868	0.204242	-6.5544	5.59e-11	2.62e-07
TRINITY_DN57695_c0_g1	lung	lung_RSV	40.2841	101.41	74.2431	-1.33764	0.32095	-4.16775	3.08e-05	0.0174789
TRINITY_DN9213_c1_g1	lung	lung_RSV	71.4035	179.495	131.454	-1.33077	0.252347	-5.27356	1.34e-07	0.0001792
TRINITY_DN3868_c0_g1	lung	lung_RSV	132.705	333.138	244.057	-1.32957	0.212516	-6.25633	3.94e-10	1.29e-06
TRINITY_DN3373_c0_g1	lung	lung_RSV	161.12	404.844	296.522	-1.32943	0.242354	-5.48549	4.12e-08	6.51e-05
TRINITY_DN309929_c0_g1	lung	lung_RSV	12.8448	31.4967	23.207	-1.32749	0.244206	-5.43593	5.45e-08	8.34e-05
TRINITY_DN387181_c0_g1	lung	lung_RSV	10.8638	26.7664	19.6985	-1.325	0.247584	-5.35172	8.71e-08	0.00012566
TRINITY_DN23638_c0_g1	lung	lung_RSV	124.495	310.938	228.074	-1.31873	0.337976	-3.90183	9.55e-05	0.0460478
TRINITY_DN28139_c0_g1	lung	lung_RSV	13.2372	32.8508	24.1336	-1.31853	0.224468	-5.87402	4.25e-09	9.38e-06
TRINITY_DN66789_c0_g1	lung	lung_RSV	7.83146	19.0067	14.0399	-1.31507	0.285423	-4.60745	4.08e-06	0.00321827
TRINITY_DN5570_c1_g1	lung	lung_RSV	92.6631	229.838	168.871	-1.31284	0.156966	-8.36386	6.07e-17	9.11e-12
TRINITY_DN10773_c0_g1	lung	lung_RSV	11.289	27.3238	20.1972	-1.31119	0.261523	-5.01367	5.34e-07	0.00055968
TRINITY_DN5182_c5_g1	lung	lung_RSV	30.8315	76.5823	56.2486	-1.30953	0.316562	-4.13672	3.52e-05	0.0195012
TRINITY_DN24314_c0_g1	lung	lung_RSV	9.09767	22.1615	16.3554	-1.30674	0.268999	-4.8578	1.19e-06	0.00111284
TRINITY_DN11047_c1_g1	lung	lung_RSV	46.8356	115.104	84.7624	-1.29608	0.241999	-5.35574	8.52e-08	0.00012531
TRINITY_DN12187_c0_g1	lung	lung_RSV	14.2233	34.3666	25.4141	-1.28837	0.20182	-6.38374	1.73e-10	7.01e-07
TRINITY_DN65051_c0_g1	lung	lung_RSV	20.59	49.3195	36.5509	-1.28409	0.199461	-6.43783	1.21e-10	5.19e-07
TRINITY_DN15697_c1_g2	lung	lung_RSV	16.8284	40.1658	29.7936	-1.28354	0.200352	-6.40641	1.49e-10	6.21e-07
TRINITY_DN4264_c13_g1	lung	lung_RSV	12.7104	30.1857	22.4189	-1.28107	0.32146	-3.98516	6.74e-05	0.034524
TRINITY_DN8663_c3_g1	lung	lung_RSV	1683.94	4091.89	3021.69	-1.28074	0.268358	-4.77249	1.82e-06	0.00159859
TRINITY_DN407294_c0_g1	lung	lung_RSV	11.4489	26.7377	19.9427	-1.27455	0.259181	-4.91759	8.76e-07	0.00086466
TRINITY_DN599_c0_g1	lung	lung_RSV	139.73	337.1	249.38	-1.26953	0.242335	-5.23875	1.62e-07	0.00021461
TRINITY_DN29823_c2_g1	lung	lung_RSV	114.766	275.469	204.046	-1.26515	0.29046	-4.35566	1.33e-05	0.00880562
TRINITY_DN663_c0_g1	lung	lung_RSV	132.825	316.887	235.082	-1.25801	0.20554	-6.12051	9.33e-10	2.64e-06
TRINITY_DN21227_c0_g1	lung	lung_RSV	16.9863	41.0618	30.3616	-1.25318	0.219348	-5.71322	1.11e-08	2.03e-05
TRINITY_DN378021_c0_g1	lung	lung_RSV	7.9144	18.241	13.6514	-1.25124	0.240876	-5.19453	2.05e-07	0.00026541
TRINITY_DN75620_c0_g1	lung	lung_RSV	36.1018	85.7083	63.661	-1.23728	0.294788	-4.19718	2.7e-05	0.0157744
TRINITY_DN139957_c0_g1	lung	lung_RSV	11.4677	26.0454	19.5665	-1.22545	0.290314	-4.2211	2.43e-05	0.0145872
TRINITY_DN56238_c0_g1	lung	lung_RSV	8.47218	19.7885	14.759	-1.22118	0.295277	-4.13573	3.54e-05	0.0195137
TRINITY_DN276923_c0_g1	lung	lung_RSV	8.20848	19.6425	14.5607	-1.21734	0.310754	-3.91738	8.95e-05	0.0435984
TRINITY_DN191077_c0_g1	lung	lung_RSV	68.0005	155.931	116.851	-1.20311	0.246934	-4.8722	1.1e-06	0.00104779
TRINITY_DN7038_c0_g1	lung	lung_RSV	24.3631	56.2707	42.0895	-1.20302	0.284628	-4.22665	2.37e-05	0.0144051
TRINITY_DN26008_c2_g1	lung	lung_RSV	9.72214	22.1803	16.6434	-1.19801	0.213851	-5.60209	2.12e-08	3.57e-05
TRINITY_DN14442_c0_g1	lung	lung_RSV	260.439	598.553	448.28	-1.19799	0.209218	-5.72605	1.03e-08	1.91e-05
TRINITY_DN214057_c0_g1	lung	lung_RSV	10.9179	24.6731	18.5597	-1.19364	0.275305	-4.33569	1.45e-05	0.00947664
TRINITY_DN112264_c0_g1	lung	lung_RSV	16.9734	37.7782	28.5316	-1.19345	0.247025	-4.8313	1.36e-06	0.00121842
TRINITY_DN17351_c0_g1	lung	lung_RSV	41.2419	92.2617	69.5863	-1.19033	0.204718	-5.81446	6.08e-09	1.27e-05
TRINITY_DN5362_c0_g1	lung	lung_RSV	22.2799	50.2886	37.8403	-1.18941	0.192609	-6.17524	6.61e-10	2.06e-06
TRINITY_DN31508_c0_g2	lung	lung_RSV	73.582	167.355	125.678	-1.18249	0.281827	-4.19578	2.72e-05	0.0157895
TRINITY_DN15499_c0_g1	lung	lung_RSV	11.2248	24.9638	18.8575	-1.18096	0.228562	-5.16689	2.38e-07	0.00029266
TRINITY_DN286760_c0_g1	lung	lung_RSV	181.653	409.594	308.287	-1.17465	0.26344	-4.4589	8.24e-06	0.00594123
TRINITY_DN4332_c0_g1	lung	lung_RSV	100.924	227.952	171.495	-1.17217	0.231043	-5.0734	3.91e-07	0.00043745
TRINITY_DN12975_c0_g1	lung	lung_RSV	35.7071	80.9112	60.8205	-1.1699	0.242078	-4.83275	1.35e-06	0.00121688
TRINITY_DN8604_c0_g1	lung	lung_RSV	142.587	319.113	240.657	-1.1616	0.28324	-4.10112	4.11e-05	0.0220393
TRINITY_DN234040_c0_g1	lung	lung_RSV	289.336	643.983	486.362	-1.15425	0.27945	-4.13044	3.62e-05	0.0197499
TRINITY_DN27644_c0_g1	lung	lung_RSV	10.0902	21.8295	16.612	-1.15252	0.273391	-4.21563	2.49e-05	0.0148863
TRINITY_DN30232_c0_g2	lung	lung_RSV	126.47	281.173	212.416	-1.15168	0.268276	-4.29289	1.76e-05	0.0113056
TRINITY_DN132412_c0_g2	lung	lung_RSV	27.0346	59.618	45.1365	-1.13654	0.234495	-4.84674	1.26e-06	0.00115502
TRINITY_DN2899_c2_g1	lung	lung_RSV	43.7738	95.7043	72.6241	-1.12732	0.179633	-6.27568	3.48e-10	1.16e-06
TRINITY_DN145335_c0_g1	lung	lung_RSV	147.151	321.32	243.912	-1.12594	0.221056	-5.09344	3.52e-07	0.00039658
TRINITY_DN127122_c0_g1	lung	lung_RSV	14.0665	30.7528	23.3366	-1.12342	0.272628	-4.12071	3.78e-05	0.0205282
TRINITY_DN2795_c0_g1	lung	lung_RSV	71.5821	155.268	118.074	-1.11221	0.268264	-4.14597	3.38e-05	0.0188693
TRINITY_DN86063_c1_g1	lung	lung_RSV	9.26125	19.429	14.91	-1.09579	0.262218	-4.17894	2.93e-05	0.0168322
TRINITY_DN5617_c2_g1	lung	lung_RSV	242.066	516.142	394.33	-1.09077	0.16449	-6.63126	3.33e-11	1.66e-07
TRINITY_DN276434_c0_g1	lung	lung_RSV	15.4216	32.5733	24.9503	-1.0876	0.274543	-3.96148	7.45e-05	0.0377359
TRINITY_DN9225_c0_g1	lung	lung_RSV	149.931	316.101	242.247	-1.07411	0.256032	-4.19521	2.73e-05	0.0157895
TRINITY_DN25858_c0_g1	lung	lung_RSV	22.0551	45.0882	34.8513	-1.07231	0.178021	-6.02351	1.71e-09	4.49e-06
TRINITY_DN3601_c2_g1	lung	lung_RSV	11.4377	22.9984	17.8603	-1.06871	0.267775	-3.99109	6.58e-05	0.0339044
TRINITY_DN17371_c1_g1	lung	lung_RSV	16.9747	34.1908	26.5392	-1.05326	0.266733	-3.94873	7.86e-05	0.0392857
TRINITY_DN4602_c2_g1	lung	lung_RSV	434.383	895.689	690.664	-1.04517	0.231836	-4.50822	6.54e-06	0.00487897
TRINITY_DN3043_c4_g1	lung	lung_RSV	17.7202	36.1221	27.9435	-1.04303	0.19467	-5.35793	8.42e-08	0.00012503
TRINITY_DN19197_c1_g1	lung	lung_RSV	62.0485	126.517	97.8645	-1.03302	0.182801	-5.65108	1.59e-08	2.75e-05
TRINITY_DN177801_c0_g1	lung	lung_RSV	25.0276	50.1649	38.9928	-1.03049	0.241578	-4.26567	1.99e-05	0.012457
TRINITY_DN2085_c0_g1	lung	lung_RSV	353.437	719.607	556.865	-1.02593	0.188853	-5.43242	5.56e-08	8.42e-05
TRINITY_DN180662_c0_g1	lung	lung_RSV	32.901	65.8366	51.1986	-1.02429	0.258977	-3.95514	7.65e-05	0.0385033
TRINITY_DN249501_c0_g1	lung	lung_RSV	285.984	579.991	449.321	-1.02284	0.141075	-7.25035	4.16e-13	3.46e-09
TRINITY_DN663_c4_g1	lung	lung_RSV	14.4969	28.7278	22.403	-1.0222	0.21565	-4.74008	2.14e-06	0.00185243
TRINITY_DN1121_c6_g1	lung	lung_RSV	86.5059	175.573	135.987	-1.02072	0.208554	-4.89429	9.87e-07	0.00095482
TRINITY_DN48931_c0_g1	lung	lung_RSV	471.568	941.567	732.678	-0.998032	0.229715	-4.34465	1.39e-05	0.00917797
TRINITY_DN6511_c0_g3	lung	lung_RSV	35.6138	69.0763	54.2041	-0.975045	0.166462	-5.85745	4.7e-09	1.02e-05
TRINITY_DN55876_c0_g1	lung	lung_RSV	11.1824	21.2007	16.7481	-0.970636	0.21969	-4.41821	9.95e-06	0.00691145
TRINITY_DN13708_c0_g2	lung	lung_RSV	116.007	227.687	178.052	-0.96468	0.179041	-5.38804	7.12e-08	0.00010685
TRINITY_DN43801_c0_g1	lung	lung_RSV	16.8187	32.1533	25.3379	-0.955796	0.240676	-3.9713	7.15e-05	0.036348
TRINITY_DN11274_c0_g1	lung	lung_RSV	15.4703	30.0554	23.5731	-0.94526	0.182612	-5.17633	2.26e-07	0.00028294
TRINITY_DN440617_c0_g1	lung	lung_RSV	19.467	36.732	29.0587	-0.937294	0.218587	-4.28796	1.8e-05	0.0114618
TRINITY_DN51247_c0_g1	lung	lung_RSV	19.3811	37.4729	29.4321	-0.936569	0.229907	-4.07368	4.63e-05	0.0244429
TRINITY_DN8782_c0_g1	lung	lung_RSV	88.9948	170.267	134.146	-0.931493	0.211752	-4.39899	1.09e-05	0.00745924
TRINITY_DN18188_c0_g1	lung	lung_RSV	25.259	47.677	37.7134	-0.90703	0.196773	-4.60953	4.04e-06	0.00320318
TRINITY_DN5310_c1_g1	lung	lung_RSV	58.6544	110.906	87.6829	-0.904133	0.196364	-4.60438	4.14e-06	0.00324909
TRINITY_DN22064_c0_g1	lung	lung_RSV	139.851	256.674	204.753	-0.874001	0.201397	-4.3397	1.43e-05	0.00934616
TRINITY_DN6919_c1_g1	lung	lung_RSV	86.2213	157.237	125.675	-0.867308	0.195496	-4.43645	9.15e-06	0.00650177
TRINITY_DN12528_c1_g1	lung	lung_RSV	55.2139	100.86	80.5729	-0.863558	0.178658	-4.83359	1.34e-06	0.00121688
TRINITY_DN62554_c0_g1	lung	lung_RSV	118.316	213.851	171.391	-0.851911	0.191693	-4.44415	8.82e-06	0.00633344
TRINITY_DN2298_c0_g1	lung	lung_RSV	38.6859	68.7586	55.393	-0.841808	0.202479	-4.15751	3.22e-05	0.0180761
TRINITY_DN25397_c1_g1	lung	lung_RSV	39.7075	71.2812	57.2485	-0.838857	0.192472	-4.35833	1.31e-05	0.00873784
TRINITY_DN3653_c0_g1	lung	lung_RSV	60.861	109.212	87.7229	-0.833011	0.190883	-4.36398	1.28e-05	0.0085913
TRINITY_DN116771_c1_g1	lung	lung_RSV	14.6103	24.9841	20.3735	-0.805588	0.20414	-3.94625	7.94e-05	0.0393008
TRINITY_DN21117_c3_g1	lung	lung_RSV	69.2084	113.856	94.0128	-0.707733	0.171081	-4.13683	3.52e-05	0.0195012
TRINITY_DN19353_c0_g1	lung	lung_RSV	180.547	290.683	241.734	-0.68376	0.168301	-4.06273	4.85e-05	0.0255284
TRINITY_DN1244_c0_g1	lung	lung_RSV	92.8565	149.076	124.089	-0.679102	0.17418	-3.89884	9.67e-05	0.0461747
TRINITY_DN1438_c0_g1	lung	lung_RSV	106.584	171.189	142.476	-0.678454	0.164086	-4.13475	3.55e-05	0.0195255
TRINITY_DN8503_c0_g1	lung	lung_RSV	309.282	475.694	401.733	-0.62429	0.149789	-4.16779	3.08e-05	0.0174789
TRINITY_DN13816_c0_g1	lung	lung_RSV	138.299	211.92	179.2	-0.619975	0.128053	-4.84155	1.29e-06	0.00117837
TRINITY_DN32724_c0_g2	lung	lung_RSV	301.493	457.519	388.174	-0.604595	0.143605	-4.21013	2.55e-05	0.0151509
TRINITY_DN18802_c16_g1	lung	lung_RSV	2371.89	3469.36	2981.6	-0.547983	0.112023	-4.89169	1e-06	0.00096132
TRINITY_DN74745_c0_g1	lung	lung_RSV	78.0449	47.3268	60.9793	0.704282	0.172767	4.07649	4.57e-05	0.0242343
TRINITY_DN23370_c0_g1	lung	lung_RSV	19.2488	11.4729	14.9289	0.803791	0.204341	3.93358	8.37e-05	0.0410268
TRINITY_DN8432_c11_g1	lung	lung_RSV	60.6148	32.7082	45.1111	0.90474	0.232754	3.8871	0.00010145	0.0481577
TRINITY_DN291508_c0_g1	lung	lung_RSV	19.0951	10.4765	14.307	0.942351	0.224249	4.20225	2.64e-05	0.0155461
TRINITY_DN17020_c1_g2	lung	lung_RSV	23.4764	12.2021	17.2129	1.00158	0.252877	3.96075	7.47e-05	0.0377359
TRINITY_DN7060_c10_g1	lung	lung_RSV	41.1871	20.561	29.7282	1.01772	0.221775	4.58897	4.45e-06	0.00348015
TRINITY_DN18298_c7_g1	lung	lung_RSV	43.6337	21.2981	31.2251	1.02487	0.234452	4.37135	1.23e-05	0.0083437
TRINITY_DN98474_c0_g1	lung	lung_RSV	32.5731	15.2983	22.976	1.0386	0.265398	3.91339	9.1e-05	0.0441822
TRINITY_DN1698_c3_g1	lung	lung_RSV	28.9455	13.4377	20.33	1.06582	0.264784	4.02524	5.69e-05	0.0297485
TRINITY_DN49695_c0_g1	lung	lung_RSV	82.0134	38.359	57.761	1.08602	0.272414	3.98664	6.7e-05	0.0344278
TRINITY_DN20576_c20_g1	lung	lung_RSV	28.1785	13.1751	19.8433	1.1024	0.215794	5.10859	3.25e-07	0.00037961
TRINITY_DN28038_c4_g1	lung	lung_RSV	16.8761	5.23204	10.4072	1.68396	0.357069	4.71606	2.4e-06	0.00205282
TRINITY_DN440533_c0_g1	lung	lung_RSV	41.3834	12.2024	25.1718	1.78218	0.423335	4.20986	2.56e-05	0.0151509

## Sheet: Compare DEs to Rajagopala et al
Data from Rajagopala et al, 2018 (https://doi.org/10.1038/s41598-018-29374-x)
Rajagopala Day 4	Up or Down-regulated		Rajagopala Day 6	Up or Down-regulated		Strickland et al Day 5	Up or Down-regulated
FUS_RSV	up		B2MG	up		ABC8A	down
GLYC_RSV	up		C1QC	up		ABCA3	down
IFIT1	up		CASP	up		ABEC1	up
L_RSV	up		CFAB	up		ADA33	up
M22_RSV	up		CO1A1	up		AKAP5	up
MATRX_RSV	up		CO2	up		AMZ2	down
MX2	up		CO4	up		ATAT	up
NCAP_RSV	up		CO7	up		ATF3	down
OASL2	up		COR1A	up		ATP6	up
RSAD2	up		COX8A	up		ATS10	up
SH_RSV	up		CXCL9	up		B2MG	up
TAP1	up		CXCR6	up		BAHC1	up
			CYB	down		BATF2	up
			DCPS	up		BCR	down
			EMIL1	up		BNC2	down
			FUS_RSV	up		BRCC3	up
			FYB	up		C4BPA	up
			GAG	down		CAC1C	up
			GAK8	down		CAHM6	up
			GBP2	up		CATS	up
			GBP4	up		CD248	up
			GBP5	up		CDO1	up
			GBP6	up		CDYL2	up
			GLSK	down		CEP57	up
			GLYC_RSV	up		CERU	up
			HA12	up		CFAB	up
			HA1K	up		CHST2	up
			HA23	up		CLC2E	up
			HB22	up		CLC2I	up
			HB2B	up		CLC4G	down
			HERC6	up		CN178	up
			IC1	up		CO4A	up
			IFI4	up		CO7	up
			IFIT1	up		COFA1	up
			IFIT2	up		COX1	up
			IIGP1	up		COX2	up
			IMA1	up		COX3	up
			K2C6A	up		CPNE3	down
			KAL1L	down		CREB1	down
			KMT2D	up		CRIM1	down
			L_RSV	up		CRY2	down
			LBP	up		CXL10	up
			LG3BP	up		CXL11	up
			LIN1	down		CYFP1	up
			LORF1	down		DAA11	down
			LORF2	down		DAN4	up
			LY6E	up		DMTF1	up
			LY6I	up		DTX3L	up
			MAL	up		DYHC	up
			MMP19	up		DYR1B	up
			MX2	up		ECM29	up
			NCAP_RSV	up		EGLN	up
			NDKA	up		EHD4	down
			NEDD4	down		EHMT2	up
			NU1M	down		ELF2	up
			NU2M	down		ELF3	up
			NU4LM	down		ENV	up
			NU5M	down		EXOC5	up
			OASL2	up		FBXL7	up
			PCIF1	down		FHL1	up
			POK11	down		FINC	up
			POK19	down		FUCO2	up
			POK6	down		G3P	up
			POK8	down		GAG	up
			POL	down		GBP1	up
			PPLA	down		GBP2	up
			PSME1	up		GBP4	up
			RAB4A	down		GBP5	up
			RSAD2	up		GBP6	up
			SAMD9	up		GBP7	up
			SFTPA	up		GCYA1	up
			SH_RSV	up		GLYC	up
			SN12L	up		GP119	up
			SPI1	up		GPCP1	down
			SPKAP	down		GVIN1	up
			TAP1	up		HA10	up
			TOM22	up		HA12	up
			VPK8	down		HA1Z	up
			Z354C	down		HBA	up
			ZNF24	up		HERC6	up
			ZNF92	down		HLX	down
						HS90B	up
						HSF1	up
						HSH2D	up
						HVM44	down
						I23O1	up
						I27L2	up
						IF44L	up
						IF4A3	up
						IFI27	up
						IFIT1	up
						IIGP1	up
						ILF3	up
						INKA1	up
						INT8	up
						IRF8	up
						IRF9	up
						IRGM	up
						IRGM1	up
						ISG15	up
						ITPI1	down
						K2C6A	up
						K2C8	down
						KANK2	up
						LAMB2	up
						LEG9	up
						LG3BP	up
						LIN1	up
						LMTD1	down
						LORF1	down
						LORF2	down
						LRCH3	up
						LY6E	up
						M4A4D	up
						MB12A	up
						MDFI	up
						MFAP4	up
						MFGM	down
						MMP2	up
						MOT9	down
						MOV10	down
						MTA2	up
						MUC2	up
						MX1	up
						MX1B	up
						MX2	up
						MX3	up
						MYLK	up
						NCAP	up
						NEDD4	down
						NLRC5	up
						NS1BP	down
						NTRK2	up
						NU1M	up
						NU2M	up
						NU3M	up
						NU4M	up
						NU5M	up
						OAS1	up
						OAS1A	up
						OAS2	up
						OAS3	up
						OASL2	up
						OCLN	down
						PAR14	up
						PARP9	up
						PCDBE	up
						PDC6I	up
						PEG3	up
						PER2	down
						PGDH	up
						PGFRB	up
						PKD2	up
						PLS2	down
						POK6	up
						POK9	down
						POL	down
						PRS30	up
						PSA3	up
						PSB9	up
						PSME2	up
						PSPB	up
						PTGIS	up
						PURA	up
						RAB2A	up
						RAGE	up
						RBCC1	up
						RL17	down
						RL26	down
						RL30	down
						RL6	up
						RL7A	up
						RLA0	up
						RN213	up
						RS15A	up
						RS6	down
						RSAD2	up
						SC5A1	down
						SCRB2	up
						SEPP1	up
						SHC2	up
						signalingproteinA	up
						signalingproteinB	down
						SLN12	up
						SN12L	up
						SP100	up
						SPD2A	up
						STAT1	up
						STAT2	up
						SYCC	up
						SYWC	up
						TCB2	up
						TGTP2	up
						TOP2A	up
						TP4A2	up
						TR30A	up
						TR34A	up
						TransmembraneproteinA	down
						TransmembraneproteinB	up
						UB2L6	up
						UBA7	up
						UBP18	up
						UN93B	up
						UTER	down
						VGLL3	up
						YCX91	up
						ZBT16	up
						ZDHC3	down
						ZFP54	up

## Sheet: GoSeq - Sfulv enriched in RSV
category	over_represented_pvalue	under_represented_pvalue	numDEInCat	numInCat	term	ontology	over_represented_FDR	go_term	gene_ids
GO:0098542	1.38809e-33	1	36	729	defense response to other organism	BP	3.01632e-29	BP defense response to other organism	TRINITY_DN100_c0_g1, TRINITY_DN104658_c7_g1, TRINITY_DN114523_c0_g1, TRINITY_DN12089_c7_g1, TRINITY_DN1249_c0_g1, TRINITY_DN12942_c0_g1, TRINITY_DN1338_c0_g2, TRINITY_DN13490_c0_g1, TRINITY_DN13614_c0_g1, TRINITY_DN13869_c0_g1, TRINITY_DN151_c0_g1, TRINITY_DN158_c1_g1, TRINITY_DN17914_c1_g1, TRINITY_DN18689_c0_g1, TRINITY_DN21204_c0_g2, TRINITY_DN21611_c0_g1, TRINITY_DN24798_c0_g1, TRINITY_DN2597…
GO:0051707	5.37028e-33	1	41	1136	response to other organism	BP	5.83481e-29	BP response to other organism	TRINITY_DN100_c0_g1, TRINITY_DN104658_c7_g1, TRINITY_DN114523_c0_g1, TRINITY_DN12089_c7_g1, TRINITY_DN1249_c0_g1, TRINITY_DN12942_c0_g1, TRINITY_DN131765_c0_g1, TRINITY_DN1338_c0_g2, TRINITY_DN13490_c0_g1, TRINITY_DN13614_c0_g1, TRINITY_DN13869_c0_g1, TRINITY_DN151_c0_g1, TRINITY_DN158_c1_g1, TRINITY_DN17914_c1_g1, TRINITY_DN18689_c0_g1, TRINITY_DN21204_c0_g2, TRINITY_DN21611_c0_g1, TRINITY_DN223…
GO:0006952	1.47222e-31	1	46	1740	defense response	BP	1.06638e-27	BP defense response	TRINITY_DN100_c0_g1, TRINITY_DN10273_c20_g1, TRINITY_DN104658_c7_g1, TRINITY_DN1085_c11_g1, TRINITY_DN114523_c0_g1, TRINITY_DN12089_c7_g1, TRINITY_DN12352_c14_g1, TRINITY_DN1249_c0_g1, TRINITY_DN12942_c0_g1, TRINITY_DN1338_c0_g2, TRINITY_DN13490_c0_g1, TRINITY_DN13614_c0_g1, TRINITY_DN13869_c0_g1, TRINITY_DN151_c0_g1, TRINITY_DN158_c1_g1, TRINITY_DN17914_c1_g1, TRINITY_DN18689_c0_g1, TRINITY_DN21…
GO:0051607	3.22879e-31	1	27	350	defense response to virus	BP	1.75404e-27	BP defense response to virus	TRINITY_DN104658_c7_g1, TRINITY_DN114523_c0_g1, TRINITY_DN12089_c7_g1, TRINITY_DN12942_c0_g1, TRINITY_DN1338_c0_g2, TRINITY_DN13490_c0_g1, TRINITY_DN13614_c0_g1, TRINITY_DN13869_c0_g1, TRINITY_DN151_c0_g1, TRINITY_DN17914_c1_g1, TRINITY_DN18689_c0_g1, TRINITY_DN21204_c0_g2, TRINITY_DN21611_c0_g1, TRINITY_DN24798_c0_g1, TRINITY_DN2597_c2_g1, TRINITY_DN2922_c2_g2, TRINITY_DN29360_c0_g1, TRINITY_DN4…
GO:0043207	7.80054e-31	1	44	1611	response to external biotic stimulus	BP	3.39012e-27	BP response to external biotic stimulus	TRINITY_DN100_c0_g1, TRINITY_DN104658_c7_g1, TRINITY_DN114523_c0_g1, TRINITY_DN12089_c7_g1, TRINITY_DN1249_c0_g1, TRINITY_DN12942_c0_g1, TRINITY_DN130785_c0_g1, TRINITY_DN131765_c0_g1, TRINITY_DN1338_c0_g2, TRINITY_DN13490_c0_g1, TRINITY_DN13614_c0_g1, TRINITY_DN13869_c0_g1, TRINITY_DN14857_c0_g1, TRINITY_DN151_c0_g1, TRINITY_DN158_c1_g1, TRINITY_DN17914_c1_g1, TRINITY_DN18689_c0_g1, TRINITY_DN21…
GO:0009607	2.38149e-30	1	44	1658	response to biotic stimulus	BP	8.62495e-27	BP response to biotic stimulus	TRINITY_DN100_c0_g1, TRINITY_DN104658_c7_g1, TRINITY_DN114523_c0_g1, TRINITY_DN12089_c7_g1, TRINITY_DN1249_c0_g1, TRINITY_DN12942_c0_g1, TRINITY_DN130785_c0_g1, TRINITY_DN131765_c0_g1, TRINITY_DN1338_c0_g2, TRINITY_DN13490_c0_g1, TRINITY_DN13614_c0_g1, TRINITY_DN13869_c0_g1, TRINITY_DN14857_c0_g1, TRINITY_DN151_c0_g1, TRINITY_DN158_c1_g1, TRINITY_DN17914_c1_g1, TRINITY_DN18689_c0_g1, TRINITY_DN21…
GO:0009615	5.00218e-28	1	28	511	response to virus	BP	1.55282e-24	BP response to virus	TRINITY_DN104658_c7_g1, TRINITY_DN114523_c0_g1, TRINITY_DN12089_c7_g1, TRINITY_DN12942_c0_g1, TRINITY_DN1338_c0_g2, TRINITY_DN13490_c0_g1, TRINITY_DN13614_c0_g1, TRINITY_DN13869_c0_g1, TRINITY_DN151_c0_g1, TRINITY_DN17914_c1_g1, TRINITY_DN18689_c0_g1, TRINITY_DN21204_c0_g2, TRINITY_DN21611_c0_g1, TRINITY_DN2271_c0_g3, TRINITY_DN24798_c0_g1, TRINITY_DN2597_c2_g1, TRINITY_DN2922_c2_g2, TRINITY_DN29…
GO:0005525	1.40583e-27	1	31	746	GTP binding	MF	3.81858e-24	MF GTP binding	TRINITY_DN100806_c0_g1, TRINITY_DN100_c0_g1, TRINITY_DN11996_c2_g1, TRINITY_DN12089_c7_g1, TRINITY_DN1249_c0_g1, TRINITY_DN1338_c0_g2, TRINITY_DN14843_c0_g1, TRINITY_DN15390_c0_g1, TRINITY_DN15704_c0_g2, TRINITY_DN158_c1_g1, TRINITY_DN15900_c0_g1, TRINITY_DN17914_c1_g1, TRINITY_DN184876_c0_g1, TRINITY_DN21204_c0_g2, TRINITY_DN21611_c0_g1, TRINITY_DN21751_c5_g1, TRINITY_DN2922_c2_g2, TRINITY_DN313…
GO:0032550	1.8135e-27	1	31	755	purine ribonucleoside binding	MF	4.3786e-24	MF purine ribonucleoside binding	TRINITY_DN100806_c0_g1, TRINITY_DN100_c0_g1, TRINITY_DN11996_c2_g1, TRINITY_DN12089_c7_g1, TRINITY_DN1249_c0_g1, TRINITY_DN1338_c0_g2, TRINITY_DN14843_c0_g1, TRINITY_DN15390_c0_g1, TRINITY_DN15704_c0_g2, TRINITY_DN158_c1_g1, TRINITY_DN15900_c0_g1, TRINITY_DN17914_c1_g1, TRINITY_DN184876_c0_g1, TRINITY_DN21204_c0_g2, TRINITY_DN21611_c0_g1, TRINITY_DN21751_c5_g1, TRINITY_DN2922_c2_g2, TRINITY_DN313…
GO:0001883	2.28207e-27	1	31	761	purine nucleoside binding	MF	4.65199e-24	MF purine nucleoside binding	TRINITY_DN100806_c0_g1, TRINITY_DN100_c0_g1, TRINITY_DN11996_c2_g1, TRINITY_DN12089_c7_g1, TRINITY_DN1249_c0_g1, TRINITY_DN1338_c0_g2, TRINITY_DN14843_c0_g1, TRINITY_DN15390_c0_g1, TRINITY_DN15704_c0_g2, TRINITY_DN158_c1_g1, TRINITY_DN15900_c0_g1, TRINITY_DN17914_c1_g1, TRINITY_DN184876_c0_g1, TRINITY_DN21204_c0_g2, TRINITY_DN21611_c0_g1, TRINITY_DN21751_c5_g1, TRINITY_DN2922_c2_g2, TRINITY_DN313…
GO:0032549	2.35489e-27	1	31	762	ribonucleoside binding	MF	4.65199e-24	MF ribonucleoside binding	TRINITY_DN100806_c0_g1, TRINITY_DN100_c0_g1, TRINITY_DN11996_c2_g1, TRINITY_DN12089_c7_g1, TRINITY_DN1249_c0_g1, TRINITY_DN1338_c0_g2, TRINITY_DN14843_c0_g1, TRINITY_DN15390_c0_g1, TRINITY_DN15704_c0_g2, TRINITY_DN158_c1_g1, TRINITY_DN15900_c0_g1, TRINITY_DN17914_c1_g1, TRINITY_DN184876_c0_g1, TRINITY_DN21204_c0_g2, TRINITY_DN21611_c0_g1, TRINITY_DN21751_c5_g1, TRINITY_DN2922_c2_g2, TRINITY_DN313…
GO:0001882	4.20845e-27	1	31	777	nucleoside binding	MF	7.00555e-24	MF nucleoside binding	TRINITY_DN100806_c0_g1, TRINITY_DN100_c0_g1, TRINITY_DN11996_c2_g1, TRINITY_DN12089_c7_g1, TRINITY_DN1249_c0_g1, TRINITY_DN1338_c0_g2, TRINITY_DN14843_c0_g1, TRINITY_DN15390_c0_g1, TRINITY_DN15704_c0_g2, TRINITY_DN158_c1_g1, TRINITY_DN15900_c0_g1, TRINITY_DN17914_c1_g1, TRINITY_DN184876_c0_g1, TRINITY_DN21204_c0_g2, TRINITY_DN21611_c0_g1, TRINITY_DN21751_c5_g1, TRINITY_DN2922_c2_g2, TRINITY_DN313…
GO:0019001	4.51347e-27	1	31	777	guanyl nucleotide binding	MF	7.00555e-24	MF guanyl nucleotide binding	TRINITY_DN100806_c0_g1, TRINITY_DN100_c0_g1, TRINITY_DN11996_c2_g1, TRINITY_DN12089_c7_g1, TRINITY_DN1249_c0_g1, TRINITY_DN1338_c0_g2, TRINITY_DN14843_c0_g1, TRINITY_DN15390_c0_g1, TRINITY_DN15704_c0_g2, TRINITY_DN158_c1_g1, TRINITY_DN15900_c0_g1, TRINITY_DN17914_c1_g1, TRINITY_DN184876_c0_g1, TRINITY_DN21204_c0_g2, TRINITY_DN21611_c0_g1, TRINITY_DN21751_c5_g1, TRINITY_DN2922_c2_g2, TRINITY_DN313…
GO:0032561	4.51347e-27	1	31	777	guanyl ribonucleotide binding	MF	7.00555e-24	MF guanyl ribonucleotide binding	TRINITY_DN100806_c0_g1, TRINITY_DN100_c0_g1, TRINITY_DN11996_c2_g1, TRINITY_DN12089_c7_g1, TRINITY_DN1249_c0_g1, TRINITY_DN1338_c0_g2, TRINITY_DN14843_c0_g1, TRINITY_DN15390_c0_g1, TRINITY_DN15704_c0_g2, TRINITY_DN158_c1_g1, TRINITY_DN15900_c0_g1, TRINITY_DN17914_c1_g1, TRINITY_DN184876_c0_g1, TRINITY_DN21204_c0_g2, TRINITY_DN21611_c0_g1, TRINITY_DN21751_c5_g1, TRINITY_DN2922_c2_g2, TRINITY_DN313…
GO:0048525	4.23803e-23	1	20	280	negative regulation of viral process	BP	6.13949e-20	BP negative regulation of viral process	TRINITY_DN12089_c7_g1, TRINITY_DN12942_c0_g1, TRINITY_DN131765_c0_g1, TRINITY_DN13490_c0_g1, TRINITY_DN13869_c0_g1, TRINITY_DN17914_c1_g1, TRINITY_DN21204_c0_g2, TRINITY_DN24798_c0_g1, TRINITY_DN2597_c2_g1, TRINITY_DN29360_c0_g1, TRINITY_DN410134_c0_g1, TRINITY_DN414_c1_g1, TRINITY_DN45909_c0_g2, TRINITY_DN53201_c0_g1, TRINITY_DN5725_c0_g1, TRINITY_DN6826_c6_g1, TRINITY_DN7526_c1_g1, TRINITY_DN92…
GO:0043901	7.18012e-22	1	20	328	negative regulation of multi-organism process	BP	9.43941e-19	BP negative regulation of multi-organism process	TRINITY_DN12089_c7_g1, TRINITY_DN12942_c0_g1, TRINITY_DN131765_c0_g1, TRINITY_DN13490_c0_g1, TRINITY_DN13869_c0_g1, TRINITY_DN17914_c1_g1, TRINITY_DN21204_c0_g2, TRINITY_DN24798_c0_g1, TRINITY_DN2597_c2_g1, TRINITY_DN29360_c0_g1, TRINITY_DN410134_c0_g1, TRINITY_DN414_c1_g1, TRINITY_DN45909_c0_g2, TRINITY_DN53201_c0_g1, TRINITY_DN5725_c0_g1, TRINITY_DN6826_c6_g1, TRINITY_DN7526_c1_g1, TRINITY_DN92…
GO:0002252	7.38472e-22	1	32	1212	immune effector process	BP	9.43941e-19	BP immune effector process	TRINITY_DN10273_c20_g1, TRINITY_DN104658_c7_g1, TRINITY_DN1085_c11_g1, TRINITY_DN114523_c0_g1, TRINITY_DN12089_c7_g1, TRINITY_DN12942_c0_g1, TRINITY_DN1338_c0_g2, TRINITY_DN13490_c0_g1, TRINITY_DN13614_c0_g1, TRINITY_DN13869_c0_g1, TRINITY_DN151_c0_g1, TRINITY_DN17914_c1_g1, TRINITY_DN18689_c0_g1, TRINITY_DN21204_c0_g2, TRINITY_DN212381_c0_g2, TRINITY_DN21611_c0_g1, TRINITY_DN24798_c0_g1, TRINITY…
GO:0009605	9.77251e-22	1	45	2924	response to external stimulus	BP	1.17976e-18	BP response to external stimulus	TRINITY_DN100_c0_g1, TRINITY_DN104658_c7_g1, TRINITY_DN114523_c0_g1, TRINITY_DN12089_c7_g1, TRINITY_DN1249_c0_g1, TRINITY_DN12942_c0_g1, TRINITY_DN130785_c0_g1, TRINITY_DN131765_c0_g1, TRINITY_DN1338_c0_g2, TRINITY_DN13490_c0_g1, TRINITY_DN13614_c0_g1, TRINITY_DN13869_c0_g1, TRINITY_DN14857_c0_g1, TRINITY_DN151_c0_g1, TRINITY_DN158_c1_g1, TRINITY_DN17914_c1_g1, TRINITY_DN18689_c0_g1, TRINITY_DN21…
GO:0035458	7.61866e-20	1	12	62	cellular response to interferon-beta	BP	8.71334e-17	BP cellular response to interferon-beta	TRINITY_DN100_c0_g1, TRINITY_DN1249_c0_g1, TRINITY_DN158_c1_g1, TRINITY_DN21751_c5_g1, TRINITY_DN2922_c2_g2, TRINITY_DN3139_c7_g1, TRINITY_DN45909_c0_g2, TRINITY_DN53201_c0_g1, TRINITY_DN5725_c0_g1, TRINITY_DN7016_c0_g2, TRINITY_DN863_c0_g3, TRINITY_DN9278_c12_g1
GO:0045071	8.57665e-20	1	14	109	negative regulation of viral genome replication	BP	9.31853e-17	BP negative regulation of viral genome replication	TRINITY_DN12089_c7_g1, TRINITY_DN12942_c0_g1, TRINITY_DN13490_c0_g1, TRINITY_DN13869_c0_g1, TRINITY_DN17914_c1_g1, TRINITY_DN21204_c0_g2, TRINITY_DN24798_c0_g1, TRINITY_DN2597_c2_g1, TRINITY_DN29360_c0_g1, TRINITY_DN410134_c0_g1, TRINITY_DN414_c1_g1, TRINITY_DN6826_c6_g1, TRINITY_DN9962_c0_g1, TRINITY_DN9962_c0_g2
GO:0045069	2.53334e-19	1	16	198	regulation of viral genome replication	BP	2.6214e-16	BP regulation of viral genome replication	TRINITY_DN12089_c7_g1, TRINITY_DN12942_c0_g1, TRINITY_DN13490_c0_g1, TRINITY_DN13614_c0_g1, TRINITY_DN13869_c0_g1, TRINITY_DN151_c0_g1, TRINITY_DN17914_c1_g1, TRINITY_DN21204_c0_g2, TRINITY_DN24798_c0_g1, TRINITY_DN2597_c2_g1, TRINITY_DN29360_c0_g1, TRINITY_DN410134_c0_g1, TRINITY_DN414_c1_g1, TRINITY_DN6826_c6_g1, TRINITY_DN9962_c0_g1, TRINITY_DN9962_c0_g2
GO:0051704	3.7042e-19	1	51	3508	multi-organism process	BP	3.65874e-16	BP multi-organism process	TRINITY_DN100_c0_g1, TRINITY_DN104658_c7_g1, TRINITY_DN114523_c0_g1, TRINITY_DN12089_c7_g1, TRINITY_DN1249_c0_g1, TRINITY_DN12942_c0_g1, TRINITY_DN131765_c0_g1, TRINITY_DN1338_c0_g2, TRINITY_DN13490_c0_g1, TRINITY_DN13614_c0_g1, TRINITY_DN13869_c0_g1, TRINITY_DN151_c0_g1, TRINITY_DN158_c1_g1, TRINITY_DN165633_c0_g4, TRINITY_DN17914_c1_g1, TRINITY_DN18689_c0_g1, TRINITY_DN21204_c0_g2, TRINITY_DN21…
GO:0035456	5.03715e-19	1	12	71	response to interferon-beta	BP	4.75901e-16	BP response to interferon-beta	TRINITY_DN100_c0_g1, TRINITY_DN1249_c0_g1, TRINITY_DN158_c1_g1, TRINITY_DN21751_c5_g1, TRINITY_DN2922_c2_g2, TRINITY_DN3139_c7_g1, TRINITY_DN45909_c0_g2, TRINITY_DN53201_c0_g1, TRINITY_DN5725_c0_g1, TRINITY_DN7016_c0_g2, TRINITY_DN863_c0_g3, TRINITY_DN9278_c12_g1
GO:0050792	3.55756e-18	1	22	638	regulation of viral process	BP	3.22107e-15	BP regulation of viral process	TRINITY_DN12089_c7_g1, TRINITY_DN12942_c0_g1, TRINITY_DN131765_c0_g1, TRINITY_DN13490_c0_g1, TRINITY_DN13614_c0_g1, TRINITY_DN13869_c0_g1, TRINITY_DN151_c0_g1, TRINITY_DN17914_c1_g1, TRINITY_DN21204_c0_g2, TRINITY_DN24798_c0_g1, TRINITY_DN2597_c2_g1, TRINITY_DN29360_c0_g1, TRINITY_DN410134_c0_g1, TRINITY_DN414_c1_g1, TRINITY_DN45909_c0_g2, TRINITY_DN53201_c0_g1, TRINITY_DN5725_c0_g1, TRINITY_DN68…
GO:0043903	7.41854e-18	1	22	662	regulation of symbiosis, encompassing mutualism through parasitism	BP	6.44819e-15	BP regulation of symbiosis, encompassing mutualism through parasitism	TRINITY_DN12089_c7_g1, TRINITY_DN12942_c0_g1, TRINITY_DN131765_c0_g1, TRINITY_DN13490_c0_g1, TRINITY_DN13614_c0_g1, TRINITY_DN13869_c0_g1, TRINITY_DN151_c0_g1, TRINITY_DN17914_c1_g1, TRINITY_DN21204_c0_g2, TRINITY_DN24798_c0_g1, TRINITY_DN2597_c2_g1, TRINITY_DN29360_c0_g1, TRINITY_DN410134_c0_g1, TRINITY_DN414_c1_g1, TRINITY_DN45909_c0_g2, TRINITY_DN53201_c0_g1, TRINITY_DN5725_c0_g1, TRINITY_DN68…
GO:0042832	7.01114e-17	1	9	35	defense response to protozoan	BP	5.8597e-14	BP defense response to protozoan	TRINITY_DN100_c0_g1, TRINITY_DN1249_c0_g1, TRINITY_DN158_c1_g1, TRINITY_DN2922_c2_g2, TRINITY_DN3139_c7_g1, TRINITY_DN4719_c0_g1, TRINITY_DN7016_c0_g2, TRINITY_DN863_c0_g3, TRINITY_DN9075_c0_g1
GO:1903901	9.41786e-17	1	14	192	negative regulation of viral life cycle	BP	7.57963e-14	BP negative regulation of viral life cycle	TRINITY_DN12089_c7_g1, TRINITY_DN12942_c0_g1, TRINITY_DN13490_c0_g1, TRINITY_DN13869_c0_g1, TRINITY_DN17914_c1_g1, TRINITY_DN21204_c0_g2, TRINITY_DN24798_c0_g1, TRINITY_DN2597_c2_g1, TRINITY_DN29360_c0_g1, TRINITY_DN410134_c0_g1, TRINITY_DN414_c1_g1, TRINITY_DN6826_c6_g1, TRINITY_DN9962_c0_g1, TRINITY_DN9962_c0_g2
GO:0001730	1.23321e-16	1	7	10	2'-5'-oligoadenylate synthetase activity	MF	9.25662e-14	MF 2'-5'-oligoadenylate synthetase activity	TRINITY_DN12942_c0_g1, TRINITY_DN13490_c0_g1, TRINITY_DN13869_c0_g1, TRINITY_DN24798_c0_g1, TRINITY_DN29360_c0_g1, TRINITY_DN414_c1_g1, TRINITY_DN6826_c6_g1
GO:0034097	1.23694e-16	1	27	1324	response to cytokine	BP	9.25662e-14	BP response to cytokine	TRINITY_DN100_c0_g1, TRINITY_DN12047_c0_g2, TRINITY_DN12089_c7_g1, TRINITY_DN1249_c0_g1, TRINITY_DN130785_c0_g1, TRINITY_DN14857_c0_g1, TRINITY_DN158_c1_g1, TRINITY_DN17914_c1_g1, TRINITY_DN20429_c0_g1, TRINITY_DN21204_c0_g2, TRINITY_DN21751_c5_g1, TRINITY_DN234868_c0_g1, TRINITY_DN2597_c2_g1, TRINITY_DN2922_c2_g2, TRINITY_DN30254_c0_g1, TRINITY_DN3139_c7_g1, TRINITY_DN45909_c0_g2, TRINITY_DN5320…
GO:0001562	1.27795e-16	1	9	38	response to protozoan	BP	9.25662e-14	BP response to protozoan	TRINITY_DN100_c0_g1, TRINITY_DN1249_c0_g1, TRINITY_DN158_c1_g1, TRINITY_DN2922_c2_g2, TRINITY_DN3139_c7_g1, TRINITY_DN4719_c0_g1, TRINITY_DN7016_c0_g2, TRINITY_DN863_c0_g3, TRINITY_DN9075_c0_g1
GO:0003924	1.6912e-16	1	19	524	GTPase activity	MF	1.18547e-13	MF GTPase activity	TRINITY_DN100_c0_g1, TRINITY_DN12089_c7_g1, TRINITY_DN1249_c0_g1, TRINITY_DN15704_c0_g2, TRINITY_DN158_c1_g1, TRINITY_DN17914_c1_g1, TRINITY_DN21204_c0_g2, TRINITY_DN21611_c0_g1, TRINITY_DN21751_c5_g1, TRINITY_DN2922_c2_g2, TRINITY_DN3139_c7_g1, TRINITY_DN50918_c2_g1, TRINITY_DN7016_c0_g1, TRINITY_DN7016_c0_g2, TRINITY_DN863_c0_g3, TRINITY_DN8716_c0_g1, TRINITY_DN9075_c0_g1, TRINITY_DN9962_c0_g1,…
GO:0020005	2.208e-16	1	7	11	symbiont-containing vacuole membrane	CC	1.46402e-13	CC symbiont-containing vacuole membrane	TRINITY_DN100_c0_g1, TRINITY_DN1249_c0_g1, TRINITY_DN158_c1_g1, TRINITY_DN2922_c2_g2, TRINITY_DN3139_c7_g1, TRINITY_DN7016_c0_g2, TRINITY_DN863_c0_g3
GO:0034340	2.22331e-16	1	9	32	response to type I interferon	BP	1.46402e-13	BP response to type I interferon	TRINITY_DN12089_c7_g1, TRINITY_DN17914_c1_g1, TRINITY_DN21204_c0_g2, TRINITY_DN2597_c2_g1, TRINITY_DN53201_c0_g1, TRINITY_DN5725_c0_g1, TRINITY_DN9278_c12_g1, TRINITY_DN9962_c0_g1, TRINITY_DN9962_c0_g2
GO:0098844	5.83463e-16	1	9	33	postsynaptic endocytic zone membrane	CC	3.72901e-13	CC postsynaptic endocytic zone membrane	TRINITY_DN12089_c7_g1, TRINITY_DN15704_c0_g2, TRINITY_DN17914_c1_g1, TRINITY_DN21204_c0_g2, TRINITY_DN21611_c0_g1, TRINITY_DN50918_c2_g1, TRINITY_DN8716_c0_g1, TRINITY_DN9962_c0_g1, TRINITY_DN9962_c0_g2
GO:0043900	1.27101e-15	1	22	865	regulation of multi-organism process	BP	7.89113e-13	BP regulation of multi-organism process	TRINITY_DN12089_c7_g1, TRINITY_DN12942_c0_g1, TRINITY_DN131765_c0_g1, TRINITY_DN13490_c0_g1, TRINITY_DN13614_c0_g1, TRINITY_DN13869_c0_g1, TRINITY_DN151_c0_g1, TRINITY_DN17914_c1_g1, TRINITY_DN21204_c0_g2, TRINITY_DN24798_c0_g1, TRINITY_DN2597_c2_g1, TRINITY_DN29360_c0_g1, TRINITY_DN410134_c0_g1, TRINITY_DN414_c1_g1, TRINITY_DN45909_c0_g2, TRINITY_DN53201_c0_g1, TRINITY_DN5725_c0_g1, TRINITY_DN68…
GO:0016185	2.03441e-15	1	9	39	synaptic vesicle budding from presynaptic endocytic zone membrane	BP	1.22799e-12	BP synaptic vesicle budding from presynaptic endocytic zone membrane	TRINITY_DN12089_c7_g1, TRINITY_DN15704_c0_g2, TRINITY_DN17914_c1_g1, TRINITY_DN21204_c0_g2, TRINITY_DN21611_c0_g1, TRINITY_DN50918_c2_g1, TRINITY_DN8716_c0_g1, TRINITY_DN9962_c0_g1, TRINITY_DN9962_c0_g2
GO:0045087	3.54808e-15	1	21	782	innate immune response	BP	2.08378e-12	BP innate immune response	TRINITY_DN100_c0_g1, TRINITY_DN10273_c20_g1, TRINITY_DN104658_c7_g1, TRINITY_DN1085_c11_g1, TRINITY_DN114523_c0_g1, TRINITY_DN1249_c0_g1, TRINITY_DN12942_c0_g1, TRINITY_DN13490_c0_g1, TRINITY_DN13614_c0_g1, TRINITY_DN13869_c0_g1, TRINITY_DN151_c0_g1, TRINITY_DN158_c1_g1, TRINITY_DN212381_c0_g2, TRINITY_DN21611_c0_g1, TRINITY_DN21751_c5_g1, TRINITY_DN2235_c0_g1, TRINITY_DN24798_c0_g1, TRINITY_DN29…
GO:0006950	4.37665e-15	1	58	6517	response to stress	BP	2.50275e-12	BP response to stress	TRINITY_DN100_c0_g1, TRINITY_DN10273_c20_g1, TRINITY_DN104408_c3_g1, TRINITY_DN104658_c7_g1, TRINITY_DN1085_c11_g1, TRINITY_DN110175_c0_g1, TRINITY_DN114523_c0_g1, TRINITY_DN12047_c0_g2, TRINITY_DN12089_c7_g1, TRINITY_DN12352_c14_g1, TRINITY_DN1249_c0_g1, TRINITY_DN12942_c0_g1, TRINITY_DN130785_c0_g1, TRINITY_DN1338_c0_g2, TRINITY_DN13490_c0_g1, TRINITY_DN13614_c0_g1, TRINITY_DN13869_c0_g1, TRINI…
GO:0003373	4.89811e-15	1	9	41	dynamin family protein polymerization involved in membrane fission	BP	2.6609e-12	BP dynamin family protein polymerization involved in membrane fission	TRINITY_DN12089_c7_g1, TRINITY_DN15704_c0_g2, TRINITY_DN17914_c1_g1, TRINITY_DN21204_c0_g2, TRINITY_DN21611_c0_g1, TRINITY_DN50918_c2_g1, TRINITY_DN8716_c0_g1, TRINITY_DN9962_c0_g1, TRINITY_DN9962_c0_g2
GO:0003374	4.89811e-15	1	9	41	dynamin family protein polymerization involved in mitochondrial fission	BP	2.6609e-12	BP dynamin family protein polymerization involved in mitochondrial fission	TRINITY_DN12089_c7_g1, TRINITY_DN15704_c0_g2, TRINITY_DN17914_c1_g1, TRINITY_DN21204_c0_g2, TRINITY_DN21611_c0_g1, TRINITY_DN50918_c2_g1, TRINITY_DN8716_c0_g1, TRINITY_DN9962_c0_g1, TRINITY_DN9962_c0_g2
GO:0097367	8.86206e-15	1	51	5461	carbohydrate derivative binding	MF	4.69689e-12	MF carbohydrate derivative binding	TRINITY_DN100806_c0_g1, TRINITY_DN100_c0_g1, TRINITY_DN104658_c7_g1, TRINITY_DN110175_c0_g1, TRINITY_DN11996_c2_g1, TRINITY_DN12047_c0_g2, TRINITY_DN12089_c7_g1, TRINITY_DN12352_c14_g1, TRINITY_DN1249_c0_g1, TRINITY_DN12942_c0_g1, TRINITY_DN131772_c0_g1, TRINITY_DN1338_c0_g2, TRINITY_DN13490_c0_g1, TRINITY_DN13869_c0_g1, TRINITY_DN14843_c0_g1, TRINITY_DN14857_c0_g1, TRINITY_DN15390_c0_g1, TRINITY…
GO:0098884	1.0228e-14	1	9	45	postsynaptic neurotransmitter receptor internalization	BP	5.29177e-12	BP postsynaptic neurotransmitter receptor internalization	TRINITY_DN12089_c7_g1, TRINITY_DN15704_c0_g2, TRINITY_DN17914_c1_g1, TRINITY_DN21204_c0_g2, TRINITY_DN21611_c0_g1, TRINITY_DN50918_c2_g1, TRINITY_DN8716_c0_g1, TRINITY_DN9962_c0_g1, TRINITY_DN9962_c0_g2
GO:0099590	1.34402e-14	1	9	47	neurotransmitter receptor internalization	BP	6.79198e-12	BP neurotransmitter receptor internalization	TRINITY_DN12089_c7_g1, TRINITY_DN15704_c0_g2, TRINITY_DN17914_c1_g1, TRINITY_DN21204_c0_g2, TRINITY_DN21611_c0_g1, TRINITY_DN50918_c2_g1, TRINITY_DN8716_c0_g1, TRINITY_DN9962_c0_g1, TRINITY_DN9962_c0_g2
GO:0009617	1.41521e-14	1	18	547	response to bacterium	BP	6.9892e-12	BP response to bacterium	TRINITY_DN100_c0_g1, TRINITY_DN104658_c7_g1, TRINITY_DN1249_c0_g1, TRINITY_DN158_c1_g1, TRINITY_DN18689_c0_g1, TRINITY_DN2235_c0_g1, TRINITY_DN2597_c2_g1, TRINITY_DN2922_c2_g2, TRINITY_DN3139_c7_g1, TRINITY_DN53201_c0_g1, TRINITY_DN5725_c0_g1, TRINITY_DN6826_c6_g1, TRINITY_DN7016_c0_g1, TRINITY_DN7016_c0_g2, TRINITY_DN863_c0_g3, TRINITY_DN89442_c0_g1, TRINITY_DN9075_c0_g1, TRINITY_DN9278_c12_g1
GO:1903900	2.64015e-14	1	16	416	regulation of viral life cycle	BP	1.2749e-11	BP regulation of viral life cycle	TRINITY_DN12089_c7_g1, TRINITY_DN12942_c0_g1, TRINITY_DN13490_c0_g1, TRINITY_DN13614_c0_g1, TRINITY_DN13869_c0_g1, TRINITY_DN151_c0_g1, TRINITY_DN17914_c1_g1, TRINITY_DN21204_c0_g2, TRINITY_DN24798_c0_g1, TRINITY_DN2597_c2_g1, TRINITY_DN29360_c0_g1, TRINITY_DN410134_c0_g1, TRINITY_DN414_c1_g1, TRINITY_DN6826_c6_g1, TRINITY_DN9962_c0_g1, TRINITY_DN9962_c0_g2
GO:0070142	6.06032e-14	1	9	57	synaptic vesicle budding	BP	2.86284e-11	BP synaptic vesicle budding	TRINITY_DN12089_c7_g1, TRINITY_DN15704_c0_g2, TRINITY_DN17914_c1_g1, TRINITY_DN21204_c0_g2, TRINITY_DN21611_c0_g1, TRINITY_DN50918_c2_g1, TRINITY_DN8716_c0_g1, TRINITY_DN9962_c0_g1, TRINITY_DN9962_c0_g2
GO:0050803	1.57973e-13	1	9	64	regulation of synapse structure or activity	BP	7.30375e-11	BP regulation of synapse structure or activity	TRINITY_DN12089_c7_g1, TRINITY_DN15704_c0_g2, TRINITY_DN17914_c1_g1, TRINITY_DN21204_c0_g2, TRINITY_DN21611_c0_g1, TRINITY_DN50918_c2_g1, TRINITY_DN8716_c0_g1, TRINITY_DN9962_c0_g1, TRINITY_DN9962_c0_g2
GO:0035639	2.20826e-13	1	45	4727	purine ribonucleoside triphosphate binding	MF	9.99696e-11	MF purine ribonucleoside triphosphate binding	TRINITY_DN100806_c0_g1, TRINITY_DN100_c0_g1, TRINITY_DN104658_c7_g1, TRINITY_DN11996_c2_g1, TRINITY_DN12047_c0_g2, TRINITY_DN12089_c7_g1, TRINITY_DN1249_c0_g1, TRINITY_DN12942_c0_g1, TRINITY_DN131772_c0_g1, TRINITY_DN1338_c0_g2, TRINITY_DN13490_c0_g1, TRINITY_DN13869_c0_g1, TRINITY_DN14843_c0_g1, TRINITY_DN15390_c0_g1, TRINITY_DN15704_c0_g2, TRINITY_DN158_c1_g1, TRINITY_DN15900_c0_g1, TRINITY_DN1…
GO:0000266	2.73117e-13	1	9	64	mitochondrial fission	BP	1.21119e-10	BP mitochondrial fission	TRINITY_DN12089_c7_g1, TRINITY_DN15704_c0_g2, TRINITY_DN17914_c1_g1, TRINITY_DN21204_c0_g2, TRINITY_DN21611_c0_g1, TRINITY_DN50918_c2_g1, TRINITY_DN8716_c0_g1, TRINITY_DN9962_c0_g1, TRINITY_DN9962_c0_g2
GO:0032555	3.58089e-13	1	45	4804	purine ribonucleotide binding	MF	1.54953e-10	MF purine ribonucleotide binding	TRINITY_DN100806_c0_g1, TRINITY_DN100_c0_g1, TRINITY_DN104658_c7_g1, TRINITY_DN11996_c2_g1, TRINITY_DN12047_c0_g2, TRINITY_DN12089_c7_g1, TRINITY_DN1249_c0_g1, TRINITY_DN12942_c0_g1, TRINITY_DN131772_c0_g1, TRINITY_DN1338_c0_g2, TRINITY_DN13490_c0_g1, TRINITY_DN13869_c0_g1, TRINITY_DN14843_c0_g1, TRINITY_DN15390_c0_g1, TRINITY_DN15704_c0_g2, TRINITY_DN158_c1_g1, TRINITY_DN15900_c0_g1, TRINITY_DN1…
GO:0016032	3.70803e-13	1	35	2319	viral process	BP	1.54953e-10	BP viral process	TRINITY_DN104658_c7_g1, TRINITY_DN114523_c0_g1, TRINITY_DN12089_c7_g1, TRINITY_DN12942_c0_g1, TRINITY_DN131765_c0_g1, TRINITY_DN1338_c0_g2, TRINITY_DN13490_c0_g1, TRINITY_DN13614_c0_g1, TRINITY_DN13869_c0_g1, TRINITY_DN151_c0_g1, TRINITY_DN165633_c0_g4, TRINITY_DN17914_c1_g1, TRINITY_DN18689_c0_g1, TRINITY_DN21204_c0_g2, TRINITY_DN2152_c8_g1, TRINITY_DN21611_c0_g1, TRINITY_DN2271_c0_g3, TRINITY_D…
GO:0044403	3.70803e-13	1	35	2319	symbiont process	BP	1.54953e-10	BP symbiont process	TRINITY_DN104658_c7_g1, TRINITY_DN114523_c0_g1, TRINITY_DN12089_c7_g1, TRINITY_DN12942_c0_g1, TRINITY_DN131765_c0_g1, TRINITY_DN1338_c0_g2, TRINITY_DN13490_c0_g1, TRINITY_DN13614_c0_g1, TRINITY_DN13869_c0_g1, TRINITY_DN151_c0_g1, TRINITY_DN165633_c0_g4, TRINITY_DN17914_c1_g1, TRINITY_DN18689_c0_g1, TRINITY_DN21204_c0_g2, TRINITY_DN2152_c8_g1, TRINITY_DN21611_c0_g1, TRINITY_DN2271_c0_g3, TRINITY_D…
GO:0044764	3.97358e-13	1	36	2447	multi-organism cellular process	BP	1.60668e-10	BP multi-organism cellular process	TRINITY_DN104658_c7_g1, TRINITY_DN114523_c0_g1, TRINITY_DN12089_c7_g1, TRINITY_DN12942_c0_g1, TRINITY_DN131765_c0_g1, TRINITY_DN1338_c0_g2, TRINITY_DN13490_c0_g1, TRINITY_DN13614_c0_g1, TRINITY_DN13869_c0_g1, TRINITY_DN151_c0_g1, TRINITY_DN165633_c0_g4, TRINITY_DN17914_c1_g1, TRINITY_DN18689_c0_g1, TRINITY_DN21204_c0_g2, TRINITY_DN2152_c8_g1, TRINITY_DN21611_c0_g1, TRINITY_DN2271_c0_g3, TRINITY_D…
GO:0017076	3.99266e-13	1	45	4824	purine nucleotide binding	MF	1.60668e-10	MF purine nucleotide binding	TRINITY_DN100806_c0_g1, TRINITY_DN100_c0_g1, TRINITY_DN104658_c7_g1, TRINITY_DN11996_c2_g1, TRINITY_DN12047_c0_g2, TRINITY_DN12089_c7_g1, TRINITY_DN1249_c0_g1, TRINITY_DN12942_c0_g1, TRINITY_DN131772_c0_g1, TRINITY_DN1338_c0_g2, TRINITY_DN13490_c0_g1, TRINITY_DN13869_c0_g1, TRINITY_DN14843_c0_g1, TRINITY_DN15390_c0_g1, TRINITY_DN15704_c0_g2, TRINITY_DN158_c1_g1, TRINITY_DN15900_c0_g1, TRINITY_DN1…
GO:0032553	4.28227e-13	1	45	4830	ribonucleotide binding	MF	1.69189e-10	MF ribonucleotide binding	TRINITY_DN100806_c0_g1, TRINITY_DN100_c0_g1, TRINITY_DN104658_c7_g1, TRINITY_DN11996_c2_g1, TRINITY_DN12047_c0_g2, TRINITY_DN12089_c7_g1, TRINITY_DN1249_c0_g1, TRINITY_DN12942_c0_g1, TRINITY_DN131772_c0_g1, TRINITY_DN1338_c0_g2, TRINITY_DN13490_c0_g1, TRINITY_DN13869_c0_g1, TRINITY_DN14843_c0_g1, TRINITY_DN15390_c0_g1, TRINITY_DN15704_c0_g2, TRINITY_DN158_c1_g1, TRINITY_DN15900_c0_g1, TRINITY_DN1…
GO:0060700	4.89808e-13	1	7	23	regulation of ribonuclease activity	BP	1.90063e-10	BP regulation of ribonuclease activity	TRINITY_DN12942_c0_g1, TRINITY_DN13490_c0_g1, TRINITY_DN13869_c0_g1, TRINITY_DN24798_c0_g1, TRINITY_DN29360_c0_g1, TRINITY_DN414_c1_g1, TRINITY_DN6826_c6_g1
GO:0044419	5.0778e-13	1	36	2526	interspecies interaction between organisms	BP	1.9358e-10	BP interspecies interaction between organisms	TRINITY_DN104658_c7_g1, TRINITY_DN114523_c0_g1, TRINITY_DN12089_c7_g1, TRINITY_DN12942_c0_g1, TRINITY_DN131765_c0_g1, TRINITY_DN1338_c0_g2, TRINITY_DN13490_c0_g1, TRINITY_DN13614_c0_g1, TRINITY_DN13869_c0_g1, TRINITY_DN151_c0_g1, TRINITY_DN165633_c0_g4, TRINITY_DN17914_c1_g1, TRINITY_DN18689_c0_g1, TRINITY_DN21204_c0_g2, TRINITY_DN2152_c8_g1, TRINITY_DN21611_c0_g1, TRINITY_DN2271_c0_g3, TRINITY_D…
GO:0044327	1.48837e-12	1	9	77	dendritic spine head	CC	5.57626e-10	CC dendritic spine head	TRINITY_DN12089_c7_g1, TRINITY_DN15704_c0_g2, TRINITY_DN17914_c1_g1, TRINITY_DN21204_c0_g2, TRINITY_DN21611_c0_g1, TRINITY_DN50918_c2_g1, TRINITY_DN8716_c0_g1, TRINITY_DN9962_c0_g1, TRINITY_DN9962_c0_g2
GO:0031966	1.83998e-12	1	21	1095	mitochondrial membrane	CC	6.77675e-10	CC mitochondrial membrane	TRINITY_DN10095_c5_g1, TRINITY_DN104408_c3_g1, TRINITY_DN12089_c7_g1, TRINITY_DN13614_c0_g1, TRINITY_DN145180_c2_g1, TRINITY_DN151_c0_g1, TRINITY_DN15704_c0_g2, TRINITY_DN17914_c1_g1, TRINITY_DN208159_c2_g1, TRINITY_DN21204_c0_g2, TRINITY_DN21611_c0_g1, TRINITY_DN2287_c35_g1, TRINITY_DN24020_c8_g1, TRINITY_DN24841_c4_g1, TRINITY_DN343456_c1_g1, TRINITY_DN36328_c0_g1, TRINITY_DN50918_c2_g1, TRINIT…
GO:0071345	3.27862e-12	1	20	1037	cellular response to cytokine stimulus	BP	1.18741e-09	BP cellular response to cytokine stimulus	TRINITY_DN100_c0_g1, TRINITY_DN12047_c0_g2, TRINITY_DN1249_c0_g1, TRINITY_DN14857_c0_g1, TRINITY_DN158_c1_g1, TRINITY_DN20429_c0_g1, TRINITY_DN21751_c5_g1, TRINITY_DN234868_c0_g1, TRINITY_DN2922_c2_g2, TRINITY_DN30254_c0_g1, TRINITY_DN3139_c7_g1, TRINITY_DN45909_c0_g2, TRINITY_DN53201_c0_g1, TRINITY_DN5725_c0_g1, TRINITY_DN7016_c0_g1, TRINITY_DN7016_c0_g2, TRINITY_DN863_c0_g3, TRINITY_DN87414_c5_…
GO:0099072	2.75504e-11	1	9	111	regulation of postsynaptic membrane neurotransmitter receptor levels	BP	9.62212e-09	BP regulation of postsynaptic membrane neurotransmitter receptor levels	TRINITY_DN12089_c7_g1, TRINITY_DN15704_c0_g2, TRINITY_DN17914_c1_g1, TRINITY_DN21204_c0_g2, TRINITY_DN21611_c0_g1, TRINITY_DN50918_c2_g1, TRINITY_DN8716_c0_g1, TRINITY_DN9962_c0_g1, TRINITY_DN9962_c0_g2
GO:0000166	2.78966e-11	1	54	6566	nucleotide binding	MF	9.62212e-09	MF nucleotide binding	TRINITY_DN100806_c0_g1, TRINITY_DN100_c0_g1, TRINITY_DN104658_c7_g1, TRINITY_DN112549_c0_g2, TRINITY_DN11996_c2_g1, TRINITY_DN12047_c0_g2, TRINITY_DN12089_c7_g1, TRINITY_DN1249_c0_g1, TRINITY_DN12942_c0_g1, TRINITY_DN131772_c0_g1, TRINITY_DN1338_c0_g2, TRINITY_DN13490_c0_g1, TRINITY_DN13869_c0_g1, TRINITY_DN14497_c16_g1, TRINITY_DN14843_c0_g1, TRINITY_DN14937_c3_g4, TRINITY_DN15390_c0_g1, TRINITY…
GO:1901265	2.78966e-11	1	54	6566	nucleoside phosphate binding	MF	9.62212e-09	MF nucleoside phosphate binding	TRINITY_DN100806_c0_g1, TRINITY_DN100_c0_g1, TRINITY_DN104658_c7_g1, TRINITY_DN112549_c0_g2, TRINITY_DN11996_c2_g1, TRINITY_DN12047_c0_g2, TRINITY_DN12089_c7_g1, TRINITY_DN1249_c0_g1, TRINITY_DN12942_c0_g1, TRINITY_DN131772_c0_g1, TRINITY_DN1338_c0_g2, TRINITY_DN13490_c0_g1, TRINITY_DN13869_c0_g1, TRINITY_DN14497_c16_g1, TRINITY_DN14843_c0_g1, TRINITY_DN14937_c3_g4, TRINITY_DN15390_c0_g1, TRINITY…
GO:0060337	9.75387e-11	1	7	53	type I interferon signaling pathway	BP	3.31174e-08	BP type I interferon signaling pathway	TRINITY_DN13614_c0_g1, TRINITY_DN151_c0_g1, TRINITY_DN45909_c0_g2, TRINITY_DN53201_c0_g1, TRINITY_DN5725_c0_g1, TRINITY_DN6826_c6_g1, TRINITY_DN9278_c12_g1
GO:0032069	1.25239e-10	1	7	49	regulation of nuclease activity	BP	4.18685e-08	BP regulation of nuclease activity	TRINITY_DN12942_c0_g1, TRINITY_DN13490_c0_g1, TRINITY_DN13869_c0_g1, TRINITY_DN24798_c0_g1, TRINITY_DN29360_c0_g1, TRINITY_DN414_c1_g1, TRINITY_DN6826_c6_g1
GO:0022904	1.51176e-10	1	9	134	respiratory electron transport chain	BP	4.97736e-08	BP respiratory electron transport chain	TRINITY_DN10095_c5_g1, TRINITY_DN104408_c3_g1, TRINITY_DN145180_c2_g1, TRINITY_DN208159_c2_g1, TRINITY_DN2287_c35_g1, TRINITY_DN24020_c8_g1, TRINITY_DN24841_c4_g1, TRINITY_DN36328_c0_g1, TRINITY_DN67999_c1_g1
GO:0098803	1.66451e-10	1	9	134	respiratory chain complex	CC	5.39849e-08	CC respiratory chain complex	TRINITY_DN10095_c5_g1, TRINITY_DN104408_c3_g1, TRINITY_DN208159_c2_g1, TRINITY_DN2287_c35_g1, TRINITY_DN24020_c8_g1, TRINITY_DN24841_c4_g1, TRINITY_DN343456_c1_g1, TRINITY_DN36328_c0_g1, TRINITY_DN67999_c1_g1
GO:0071346	1.94626e-10	1	10	207	cellular response to interferon-gamma	BP	6.21944e-08	BP cellular response to interferon-gamma	TRINITY_DN2922_c2_g2, TRINITY_DN3139_c7_g1, TRINITY_DN45909_c0_g2, TRINITY_DN53201_c0_g1, TRINITY_DN5725_c0_g1, TRINITY_DN7016_c0_g1, TRINITY_DN7016_c0_g2, TRINITY_DN863_c0_g3, TRINITY_DN9075_c0_g1, TRINITY_DN9278_c12_g1
GO:0043623	2.02675e-10	1	16	761	NA	NA	6.38279e-08	none	TRINITY_DN10095_c5_g1, TRINITY_DN12089_c7_g1, TRINITY_DN15704_c0_g2, TRINITY_DN17914_c1_g1, TRINITY_DN208159_c2_g1, TRINITY_DN21204_c0_g2, TRINITY_DN21611_c0_g1, TRINITY_DN2287_c35_g1, TRINITY_DN24020_c8_g1, TRINITY_DN24841_c4_g1, TRINITY_DN50918_c2_g1, TRINITY_DN67999_c1_g1, TRINITY_DN8716_c0_g1, TRINITY_DN877_c1_g1, TRINITY_DN9962_c0_g1, TRINITY_DN9962_c0_g2
GO:0070566	3.22955e-10	1	7	65	adenylyltransferase activity	MF	1.00255e-07	MF adenylyltransferase activity	TRINITY_DN12942_c0_g1, TRINITY_DN13490_c0_g1, TRINITY_DN13869_c0_g1, TRINITY_DN24798_c0_g1, TRINITY_DN29360_c0_g1, TRINITY_DN414_c1_g1, TRINITY_DN6826_c6_g1
GO:0044429	3.40335e-10	1	23	1776	mitochondrial part	CC	1.03663e-07	CC mitochondrial part	TRINITY_DN10095_c5_g1, TRINITY_DN104408_c3_g1, TRINITY_DN12089_c7_g1, TRINITY_DN13614_c0_g1, TRINITY_DN145180_c2_g1, TRINITY_DN151_c0_g1, TRINITY_DN15704_c0_g2, TRINITY_DN161905_c0_g1, TRINITY_DN17914_c1_g1, TRINITY_DN208159_c2_g1, TRINITY_DN21204_c0_g2, TRINITY_DN21611_c0_g1, TRINITY_DN21751_c5_g1, TRINITY_DN2287_c35_g1, TRINITY_DN24020_c8_g1, TRINITY_DN24841_c4_g1, TRINITY_DN343456_c1_g1, TRINI…
GO:0022900	3.43475e-10	1	9	148	electron transport chain	BP	1.03663e-07	BP electron transport chain	TRINITY_DN10095_c5_g1, TRINITY_DN104408_c3_g1, TRINITY_DN145180_c2_g1, TRINITY_DN208159_c2_g1, TRINITY_DN2287_c35_g1, TRINITY_DN24020_c8_g1, TRINITY_DN24841_c4_g1, TRINITY_DN36328_c0_g1, TRINITY_DN67999_c1_g1
GO:0048285	6.21061e-10	1	9	165	organelle fission	BP	1.84872e-07	BP organelle fission	TRINITY_DN12089_c7_g1, TRINITY_DN15704_c0_g2, TRINITY_DN17914_c1_g1, TRINITY_DN21204_c0_g2, TRINITY_DN21611_c0_g1, TRINITY_DN50918_c2_g1, TRINITY_DN8716_c0_g1, TRINITY_DN9962_c0_g1, TRINITY_DN9962_c0_g2
GO:0050896	7.98706e-10	1	74	12190	response to stimulus	BP	2.34539e-07	BP response to stimulus	TRINITY_DN100_c0_g1, TRINITY_DN10273_c20_g1, TRINITY_DN104408_c3_g1, TRINITY_DN104658_c7_g1, TRINITY_DN1085_c11_g1, TRINITY_DN110175_c0_g1, TRINITY_DN114523_c0_g1, TRINITY_DN12047_c0_g2, TRINITY_DN12089_c7_g1, TRINITY_DN12352_c14_g1, TRINITY_DN1249_c0_g1, TRINITY_DN12942_c0_g1, TRINITY_DN130785_c0_g1, TRINITY_DN131765_c0_g1, TRINITY_DN1338_c0_g2, TRINITY_DN13490_c0_g1, TRINITY_DN13614_c0_g1, TRIN…
GO:0034341	9.05542e-10	1	10	241	response to interferon-gamma	BP	2.62366e-07	BP response to interferon-gamma	TRINITY_DN2922_c2_g2, TRINITY_DN3139_c7_g1, TRINITY_DN45909_c0_g2, TRINITY_DN53201_c0_g1, TRINITY_DN5725_c0_g1, TRINITY_DN7016_c0_g1, TRINITY_DN7016_c0_g2, TRINITY_DN863_c0_g3, TRINITY_DN9075_c0_g1, TRINITY_DN9278_c12_g1
GO:0051258	1.00918e-09	1	9	174	protein polymerization	BP	2.88545e-07	BP protein polymerization	TRINITY_DN12089_c7_g1, TRINITY_DN15704_c0_g2, TRINITY_DN17914_c1_g1, TRINITY_DN21204_c0_g2, TRINITY_DN21611_c0_g1, TRINITY_DN50918_c2_g1, TRINITY_DN8716_c0_g1, TRINITY_DN9962_c0_g1, TRINITY_DN9962_c0_g2
GO:0042221	1.85604e-09	1	41	5647	response to chemical	BP	5.20115e-07	BP response to chemical	TRINITY_DN100_c0_g1, TRINITY_DN104408_c3_g1, TRINITY_DN12047_c0_g2, TRINITY_DN12089_c7_g1, TRINITY_DN1249_c0_g1, TRINITY_DN130785_c0_g1, TRINITY_DN14857_c0_g1, TRINITY_DN158_c1_g1, TRINITY_DN17914_c1_g1, TRINITY_DN18689_c0_g1, TRINITY_DN20429_c0_g1, TRINITY_DN21204_c0_g2, TRINITY_DN212381_c0_g2, TRINITY_DN21751_c5_g1, TRINITY_DN2287_c35_g1, TRINITY_DN234868_c0_g1, TRINITY_DN24020_c8_g1, TRINITY_D…
GO:0006120	1.86696e-09	1	6	44	mitochondrial electron transport, NADH to ubiquinone	BP	5.20115e-07	BP mitochondrial electron transport, NADH to ubiquinone	TRINITY_DN145180_c2_g1, TRINITY_DN208159_c2_g1, TRINITY_DN2287_c35_g1, TRINITY_DN24020_c8_g1, TRINITY_DN24841_c4_g1, TRINITY_DN67999_c1_g1
GO:0051668	1.98867e-09	1	11	336	localization within membrane	BP	5.47009e-07	BP localization within membrane	TRINITY_DN10152_c0_g1, TRINITY_DN12089_c7_g1, TRINITY_DN15704_c0_g2, TRINITY_DN17914_c1_g1, TRINITY_DN21204_c0_g2, TRINITY_DN21611_c0_g1, TRINITY_DN50918_c2_g1, TRINITY_DN84462_c0_g1, TRINITY_DN8716_c0_g1, TRINITY_DN9962_c0_g1, TRINITY_DN9962_c0_g2
GO:0071822	2.30801e-09	1	21	1656	NA	NA	6.26913e-07	none	TRINITY_DN10095_c5_g1, TRINITY_DN12089_c7_g1, TRINITY_DN14857_c0_g1, TRINITY_DN15704_c0_g2, TRINITY_DN17914_c1_g1, TRINITY_DN208159_c2_g1, TRINITY_DN21204_c0_g2, TRINITY_DN21611_c0_g1, TRINITY_DN2287_c35_g1, TRINITY_DN234868_c0_g1, TRINITY_DN24020_c8_g1, TRINITY_DN24841_c4_g1, TRINITY_DN50918_c2_g1, TRINITY_DN67999_c1_g1, TRINITY_DN84462_c0_g1, TRINITY_DN8548_c9_g1, TRINITY_DN8716_c0_g1, TRINITY_…
GO:0008137	2.54044e-09	1	6	44	NADH dehydrogenase (ubiquinone) activity	MF	6.81528e-07	MF NADH dehydrogenase (ubiquinone) activity	TRINITY_DN145180_c2_g1, TRINITY_DN208159_c2_g1, TRINITY_DN2287_c35_g1, TRINITY_DN24020_c8_g1, TRINITY_DN24841_c4_g1, TRINITY_DN67999_c1_g1
GO:0050136	2.75387e-09	1	6	45	NADH dehydrogenase (quinone) activity	MF	7.29775e-07	MF NADH dehydrogenase (quinone) activity	TRINITY_DN145180_c2_g1, TRINITY_DN208159_c2_g1, TRINITY_DN2287_c35_g1, TRINITY_DN24020_c8_g1, TRINITY_DN24841_c4_g1, TRINITY_DN67999_c1_g1
GO:0006461	3.68536e-09	1	19	1368	NA	NA	9.64853e-07	none	TRINITY_DN10095_c5_g1, TRINITY_DN12089_c7_g1, TRINITY_DN15704_c0_g2, TRINITY_DN17914_c1_g1, TRINITY_DN208159_c2_g1, TRINITY_DN21204_c0_g2, TRINITY_DN21611_c0_g1, TRINITY_DN2287_c35_g1, TRINITY_DN234868_c0_g1, TRINITY_DN24020_c8_g1, TRINITY_DN24841_c4_g1, TRINITY_DN50918_c2_g1, TRINITY_DN67999_c1_g1, TRINITY_DN8548_c9_g1, TRINITY_DN8716_c0_g1, TRINITY_DN877_c1_g1, TRINITY_DN89310_c0_g1, TRINITY_DN…
GO:0042742	3.83528e-09	1	11	338	defense response to bacterium	BP	9.9215e-07	BP defense response to bacterium	TRINITY_DN100_c0_g1, TRINITY_DN1249_c0_g1, TRINITY_DN158_c1_g1, TRINITY_DN2597_c2_g1, TRINITY_DN2922_c2_g2, TRINITY_DN3139_c7_g1, TRINITY_DN6826_c6_g1, TRINITY_DN7016_c0_g1, TRINITY_DN7016_c0_g2, TRINITY_DN863_c0_g3, TRINITY_DN9075_c0_g1
GO:0019221	4.17376e-09	1	13	584	cytokine-mediated signaling pathway	BP	1.06701e-06	BP cytokine-mediated signaling pathway	TRINITY_DN100_c0_g1, TRINITY_DN1249_c0_g1, TRINITY_DN12942_c0_g1, TRINITY_DN13614_c0_g1, TRINITY_DN151_c0_g1, TRINITY_DN158_c1_g1, TRINITY_DN18689_c0_g1, TRINITY_DN20429_c0_g1, TRINITY_DN45909_c0_g2, TRINITY_DN53201_c0_g1, TRINITY_DN5725_c0_g1, TRINITY_DN6826_c6_g1, TRINITY_DN9278_c12_g1
GO:0010033	5.29381e-09	1	37	4934	response to organic substance	BP	1.33761e-06	BP response to organic substance	TRINITY_DN100_c0_g1, TRINITY_DN12047_c0_g2, TRINITY_DN12089_c7_g1, TRINITY_DN1249_c0_g1, TRINITY_DN130785_c0_g1, TRINITY_DN14857_c0_g1, TRINITY_DN158_c1_g1, TRINITY_DN17914_c1_g1, TRINITY_DN18689_c0_g1, TRINITY_DN20429_c0_g1, TRINITY_DN21204_c0_g2, TRINITY_DN212381_c0_g2, TRINITY_DN21751_c5_g1, TRINITY_DN2287_c35_g1, TRINITY_DN234868_c0_g1, TRINITY_DN24020_c8_g1, TRINITY_DN2597_c2_g1, TRINITY_DN2…
GO:0002376	5.39782e-09	1	47	5737	immune system process	BP	1.34821e-06	BP immune system process	TRINITY_DN100_c0_g1, TRINITY_DN10152_c0_g1, TRINITY_DN10273_c20_g1, TRINITY_DN104658_c7_g1, TRINITY_DN1085_c11_g1, TRINITY_DN114523_c0_g1, TRINITY_DN12089_c7_g1, TRINITY_DN1249_c0_g1, TRINITY_DN12942_c0_g1, TRINITY_DN1338_c0_g2, TRINITY_DN13490_c0_g1, TRINITY_DN13614_c0_g1, TRINITY_DN13869_c0_g1, TRINITY_DN151_c0_g1, TRINITY_DN158_c1_g1, TRINITY_DN17914_c1_g1, TRINITY_DN18689_c0_g1, TRINITY_DN205…
GO:0003954	6.21908e-09	1	6	52	NADH dehydrogenase activity	MF	1.53569e-06	MF NADH dehydrogenase activity	TRINITY_DN145180_c2_g1, TRINITY_DN208159_c2_g1, TRINITY_DN2287_c35_g1, TRINITY_DN24020_c8_g1, TRINITY_DN24841_c4_g1, TRINITY_DN67999_c1_g1
GO:0015990	7.0938e-09	1	4	9	electron transport coupled proton transport	BP	1.732e-06	BP electron transport coupled proton transport	TRINITY_DN104408_c3_g1, TRINITY_DN2287_c35_g1, TRINITY_DN24020_c8_g1, TRINITY_DN67999_c1_g1
GO:0016655	1.14574e-08	1	6	58	oxidoreductase activity, acting on NAD(P)H, quinone or similar compound as acceptor	MF	2.76633e-06	MF oxidoreductase activity, acting on NAD(P)H, quinone or similar compound as acceptor	TRINITY_DN145180_c2_g1, TRINITY_DN208159_c2_g1, TRINITY_DN2287_c35_g1, TRINITY_DN24020_c8_g1, TRINITY_DN24841_c4_g1, TRINITY_DN67999_c1_g1
GO:0072308	2.35809e-08	1	4	11	negative regulation of metanephric nephron tubule epithelial cell differentiation	BP	5.63091e-06	BP negative regulation of metanephric nephron tubule epithelial cell differentiation	TRINITY_DN45909_c0_g2, TRINITY_DN53201_c0_g1, TRINITY_DN5725_c0_g1, TRINITY_DN9278_c12_g1
GO:0072183	2.96227e-08	1	4	12	negative regulation of nephron tubule epithelial cell differentiation	BP	6.87715e-06	BP negative regulation of nephron tubule epithelial cell differentiation	TRINITY_DN45909_c0_g2, TRINITY_DN53201_c0_g1, TRINITY_DN5725_c0_g1, TRINITY_DN9278_c12_g1
GO:0046725	2.97384e-08	1	4	12	negative regulation by virus of viral protein levels in host cell	BP	6.87715e-06	BP negative regulation by virus of viral protein levels in host cell	TRINITY_DN45909_c0_g2, TRINITY_DN53201_c0_g1, TRINITY_DN5725_c0_g1, TRINITY_DN9278_c12_g1
GO:1901363	2.97493e-08	1	76	13604	heterocyclic compound binding	MF	6.87715e-06	MF heterocyclic compound binding	TRINITY_DN100806_c0_g1, TRINITY_DN100_c0_g1, TRINITY_DN104408_c3_g1, TRINITY_DN104658_c7_g1, TRINITY_DN1124_c2_g2, TRINITY_DN112549_c0_g2, TRINITY_DN11996_c2_g1, TRINITY_DN12047_c0_g2, TRINITY_DN12089_c7_g1, TRINITY_DN1249_c0_g1, TRINITY_DN12942_c0_g1, TRINITY_DN131765_c0_g1, TRINITY_DN131772_c0_g1, TRINITY_DN1338_c0_g2, TRINITY_DN13490_c0_g1, TRINITY_DN13869_c0_g1, TRINITY_DN14497_c16_g1, TRINIT…
GO:0005576	3.13068e-08	1	19	1594	extracellular region	CC	7.16102e-06	CC extracellular region	TRINITY_DN10273_c20_g1, TRINITY_DN1085_c11_g1, TRINITY_DN113288_c1_g1, TRINITY_DN12047_c0_g2, TRINITY_DN12352_c14_g1, TRINITY_DN14857_c0_g1, TRINITY_DN18689_c0_g1, TRINITY_DN2229_c2_g1, TRINITY_DN2597_c2_g1, TRINITY_DN2922_c2_g2, TRINITY_DN29360_c0_g1, TRINITY_DN348384_c0_g1, TRINITY_DN410134_c0_g1, TRINITY_DN42996_c0_g1, TRINITY_DN625_c7_g1, TRINITY_DN74697_c7_g1, TRINITY_DN7526_c1_g1, TRINITY_D…
GO:0015988	3.91158e-08	1	4	14	energy coupled proton transmembrane transport, against electrochemical gradient	BP	8.85403e-06	BP energy coupled proton transmembrane transport, against electrochemical gradient	TRINITY_DN104408_c3_g1, TRINITY_DN2287_c35_g1, TRINITY_DN24020_c8_g1, TRINITY_DN67999_c1_g1
GO:0072162	4.3385e-08	1	4	14	metanephric mesenchymal cell differentiation	BP	9.71914e-06	BP metanephric mesenchymal cell differentiation	TRINITY_DN45909_c0_g2, TRINITY_DN53201_c0_g1, TRINITY_DN5725_c0_g1, TRINITY_DN9278_c12_g1
GO:0097159	4.39529e-08	1	76	13765	organic cyclic compound binding	MF	9.74589e-06	MF organic cyclic compound binding	TRINITY_DN100806_c0_g1, TRINITY_DN100_c0_g1, TRINITY_DN104408_c3_g1, TRINITY_DN104658_c7_g1, TRINITY_DN1124_c2_g2, TRINITY_DN112549_c0_g2, TRINITY_DN11996_c2_g1, TRINITY_DN12047_c0_g2, TRINITY_DN12089_c7_g1, TRINITY_DN1249_c0_g1, TRINITY_DN12942_c0_g1, TRINITY_DN131765_c0_g1, TRINITY_DN131772_c0_g1, TRINITY_DN1338_c0_g2, TRINITY_DN13490_c0_g1, TRINITY_DN13869_c0_g1, TRINITY_DN14497_c16_g1, TRINIT…
GO:0072135	4.64847e-08	1	4	14	kidney mesenchymal cell proliferation	BP	1.01011e-05	BP kidney mesenchymal cell proliferation	TRINITY_DN45909_c0_g2, TRINITY_DN53201_c0_g1, TRINITY_DN5725_c0_g1, TRINITY_DN9278_c12_g1
GO:0072136	4.64847e-08	1	4	14	metanephric mesenchymal cell proliferation involved in metanephros development	BP	1.01011e-05	BP metanephric mesenchymal cell proliferation involved in metanephros development	TRINITY_DN45909_c0_g2, TRINITY_DN53201_c0_g1, TRINITY_DN5725_c0_g1, TRINITY_DN9278_c12_g1
GO:0016462	4.86237e-08	1	25	2442	pyrophosphatase activity	MF	1.04613e-05	MF pyrophosphatase activity	TRINITY_DN100_c0_g1, TRINITY_DN12047_c0_g2, TRINITY_DN12089_c7_g1, TRINITY_DN1249_c0_g1, TRINITY_DN131772_c0_g1, TRINITY_DN15704_c0_g2, TRINITY_DN158_c1_g1, TRINITY_DN165633_c0_g4, TRINITY_DN17914_c1_g1, TRINITY_DN21204_c0_g2, TRINITY_DN2152_c8_g1, TRINITY_DN21611_c0_g1, TRINITY_DN21751_c5_g1, TRINITY_DN2922_c2_g2, TRINITY_DN3139_c7_g1, TRINITY_DN50918_c2_g1, TRINITY_DN7016_c0_g1, TRINITY_DN7016_…
GO:0016817	5.02496e-08	1	25	2446	hydrolase activity, acting on acid anhydrides	MF	1.06012e-05	MF hydrolase activity, acting on acid anhydrides	TRINITY_DN100_c0_g1, TRINITY_DN12047_c0_g2, TRINITY_DN12089_c7_g1, TRINITY_DN1249_c0_g1, TRINITY_DN131772_c0_g1, TRINITY_DN15704_c0_g2, TRINITY_DN158_c1_g1, TRINITY_DN165633_c0_g4, TRINITY_DN17914_c1_g1, TRINITY_DN21204_c0_g2, TRINITY_DN2152_c8_g1, TRINITY_DN21611_c0_g1, TRINITY_DN21751_c5_g1, TRINITY_DN2922_c2_g2, TRINITY_DN3139_c7_g1, TRINITY_DN50918_c2_g1, TRINITY_DN7016_c0_g1, TRINITY_DN7016_…
GO:0016818	5.02496e-08	1	25	2446	hydrolase activity, acting on acid anhydrides, in phosphorus-containing anhydrides	MF	1.06012e-05	MF hydrolase activity, acting on acid anhydrides, in phosphorus-containing anhydrides	TRINITY_DN100_c0_g1, TRINITY_DN12047_c0_g2, TRINITY_DN12089_c7_g1, TRINITY_DN1249_c0_g1, TRINITY_DN131772_c0_g1, TRINITY_DN15704_c0_g2, TRINITY_DN158_c1_g1, TRINITY_DN165633_c0_g4, TRINITY_DN17914_c1_g1, TRINITY_DN21204_c0_g2, TRINITY_DN2152_c8_g1, TRINITY_DN21611_c0_g1, TRINITY_DN21751_c5_g1, TRINITY_DN2922_c2_g2, TRINITY_DN3139_c7_g1, TRINITY_DN50918_c2_g1, TRINITY_DN7016_c0_g1, TRINITY_DN7016_…
GO:0017111	5.20385e-08	1	23	2177	nucleoside-triphosphatase activity	MF	1.0873e-05	MF nucleoside-triphosphatase activity	TRINITY_DN100_c0_g1, TRINITY_DN12047_c0_g2, TRINITY_DN12089_c7_g1, TRINITY_DN1249_c0_g1, TRINITY_DN131772_c0_g1, TRINITY_DN15704_c0_g2, TRINITY_DN158_c1_g1, TRINITY_DN17914_c1_g1, TRINITY_DN21204_c0_g2, TRINITY_DN21611_c0_g1, TRINITY_DN21751_c5_g1, TRINITY_DN2922_c2_g2, TRINITY_DN3139_c7_g1, TRINITY_DN50918_c2_g1, TRINITY_DN7016_c0_g1, TRINITY_DN7016_c0_g2, TRINITY_DN863_c0_g3, TRINITY_DN8716_c0_…
GO:0003340	6.8925e-08	1	4	14	negative regulation of mesenchymal to epithelial transition involved in metanephros morphogenesis	BP	1.42642e-05	BP negative regulation of mesenchymal to epithelial transition involved in metanephros morphogenesis	TRINITY_DN45909_c0_g2, TRINITY_DN53201_c0_g1, TRINITY_DN5725_c0_g1, TRINITY_DN9278_c12_g1
GO:0072161	7.44861e-08	1	4	17	mesenchymal cell differentiation involved in kidney development	BP	1.51269e-05	BP mesenchymal cell differentiation involved in kidney development	TRINITY_DN45909_c0_g2, TRINITY_DN53201_c0_g1, TRINITY_DN5725_c0_g1, TRINITY_DN9278_c12_g1
GO:2001012	7.44861e-08	1	4	17	mesenchymal cell differentiation involved in renal system development	BP	1.51269e-05	BP mesenchymal cell differentiation involved in renal system development	TRINITY_DN45909_c0_g2, TRINITY_DN53201_c0_g1, TRINITY_DN5725_c0_g1, TRINITY_DN9278_c12_g1
GO:0003674	7.65475e-08	1	177	39692	molecular_function	MF	1.54016e-05	MF molecular_function	TRINITY_DN100806_c0_g1, TRINITY_DN10095_c5_g1, TRINITY_DN100_c0_g1, TRINITY_DN10152_c0_g1, TRINITY_DN101738_c0_g2, TRINITY_DN10383_c4_g2, TRINITY_DN104408_c3_g1, TRINITY_DN104658_c7_g1, TRINITY_DN110175_c0_g1, TRINITY_DN1124_c2_g2, TRINITY_DN112549_c0_g2, TRINITY_DN113288_c1_g1, TRINITY_DN114003_c1_g3, TRINITY_DN114523_c0_g1, TRINITY_DN119749_c3_g2, TRINITY_DN11996_c2_g1, TRINITY_DN12047_c0_g2, T…
GO:0097060	9.08475e-08	1	11	528	synaptic membrane	CC	1.81111e-05	CC synaptic membrane	TRINITY_DN12089_c7_g1, TRINITY_DN15704_c0_g2, TRINITY_DN17914_c1_g1, TRINITY_DN21204_c0_g2, TRINITY_DN21611_c0_g1, TRINITY_DN30254_c0_g1, TRINITY_DN50918_c2_g1, TRINITY_DN84462_c0_g1, TRINITY_DN8716_c0_g1, TRINITY_DN9962_c0_g1, TRINITY_DN9962_c0_g2
GO:0003339	9.43105e-08	1	4	16	regulation of mesenchymal to epithelial transition involved in metanephros morphogenesis	BP	1.86306e-05	BP regulation of mesenchymal to epithelial transition involved in metanephros morphogenesis	TRINITY_DN45909_c0_g2, TRINITY_DN53201_c0_g1, TRINITY_DN5725_c0_g1, TRINITY_DN9278_c12_g1
GO:2000697	9.6837e-08	1	4	16	negative regulation of epithelial cell differentiation involved in kidney development	BP	1.89574e-05	BP negative regulation of epithelial cell differentiation involved in kidney development	TRINITY_DN45909_c0_g2, TRINITY_DN53201_c0_g1, TRINITY_DN5725_c0_g1, TRINITY_DN9278_c12_g1
GO:0030424	1.09502e-07	1	15	1048	axon	CC	2.10779e-05	CC axon	TRINITY_DN119749_c3_g2, TRINITY_DN12089_c7_g1, TRINITY_DN15704_c0_g2, TRINITY_DN17914_c1_g1, TRINITY_DN21204_c0_g2, TRINITY_DN21611_c0_g1, TRINITY_DN30254_c0_g1, TRINITY_DN45909_c0_g2, TRINITY_DN50918_c2_g1, TRINITY_DN53201_c0_g1, TRINITY_DN5725_c0_g1, TRINITY_DN8716_c0_g1, TRINITY_DN9278_c12_g1, TRINITY_DN9962_c0_g1, TRINITY_DN9962_c0_g2
GO:0072202	1.09609e-07	1	4	20	cell differentiation involved in metanephros development	BP	2.10779e-05	BP cell differentiation involved in metanephros development	TRINITY_DN45909_c0_g2, TRINITY_DN53201_c0_g1, TRINITY_DN5725_c0_g1, TRINITY_DN9278_c12_g1
GO:0043168	1.13704e-07	1	58	9409	anion binding	MF	2.16736e-05	MF anion binding	TRINITY_DN100806_c0_g1, TRINITY_DN100_c0_g1, TRINITY_DN104658_c7_g1, TRINITY_DN11996_c2_g1, TRINITY_DN12047_c0_g2, TRINITY_DN12089_c7_g1, TRINITY_DN12352_c14_g1, TRINITY_DN1249_c0_g1, TRINITY_DN12942_c0_g1, TRINITY_DN131772_c0_g1, TRINITY_DN1338_c0_g2, TRINITY_DN13490_c0_g1, TRINITY_DN13869_c0_g1, TRINITY_DN14843_c0_g1, TRINITY_DN14857_c0_g1, TRINITY_DN15390_c0_g1, TRINITY_DN15704_c0_g2, TRINITY_…
GO:0003725	1.2719e-07	1	8	208	double-stranded RNA binding	MF	2.40334e-05	MF double-stranded RNA binding	TRINITY_DN12942_c0_g1, TRINITY_DN13490_c0_g1, TRINITY_DN13869_c0_g1, TRINITY_DN24798_c0_g1, TRINITY_DN29360_c0_g1, TRINITY_DN410134_c0_g1, TRINITY_DN414_c1_g1, TRINITY_DN6826_c6_g1
GO:0072217	1.71296e-07	1	4	18	negative regulation of metanephros development	BP	3.20885e-05	BP negative regulation of metanephros development	TRINITY_DN45909_c0_g2, TRINITY_DN53201_c0_g1, TRINITY_DN5725_c0_g1, TRINITY_DN9278_c12_g1
GO:0019866	2.10715e-07	1	12	673	organelle inner membrane	CC	3.91354e-05	CC organelle inner membrane	TRINITY_DN10095_c5_g1, TRINITY_DN104408_c3_g1, TRINITY_DN13614_c0_g1, TRINITY_DN145180_c2_g1, TRINITY_DN151_c0_g1, TRINITY_DN208159_c2_g1, TRINITY_DN2287_c35_g1, TRINITY_DN24020_c8_g1, TRINITY_DN24841_c4_g1, TRINITY_DN343456_c1_g1, TRINITY_DN36328_c0_g1, TRINITY_DN67999_c1_g1
GO:0098793	2.21633e-07	1	11	561	presynapse	CC	4.06177e-05	CC presynapse	TRINITY_DN12089_c7_g1, TRINITY_DN15704_c0_g2, TRINITY_DN17914_c1_g1, TRINITY_DN21204_c0_g2, TRINITY_DN21611_c0_g1, TRINITY_DN30254_c0_g1, TRINITY_DN42996_c0_g1, TRINITY_DN50918_c2_g1, TRINITY_DN8716_c0_g1, TRINITY_DN9962_c0_g1, TRINITY_DN9962_c0_g2
GO:0034240	2.22435e-07	1	3	5	negative regulation of macrophage fusion	BP	4.06177e-05	BP negative regulation of macrophage fusion	TRINITY_DN53201_c0_g1, TRINITY_DN5725_c0_g1, TRINITY_DN9278_c12_g1
GO:0043167	2.52306e-07	1	125	24130	ion binding	MF	4.56884e-05	MF ion binding	TRINITY_DN100806_c0_g1, TRINITY_DN100_c0_g1, TRINITY_DN101738_c0_g2, TRINITY_DN10383_c4_g2, TRINITY_DN104408_c3_g1, TRINITY_DN104658_c7_g1, TRINITY_DN1124_c2_g2, TRINITY_DN114003_c1_g3, TRINITY_DN11996_c2_g1, TRINITY_DN12047_c0_g2, TRINITY_DN12089_c7_g1, TRINITY_DN123105_c0_g1, TRINITY_DN12352_c14_g1, TRINITY_DN1249_c0_g1, TRINITY_DN127157_c1_g1, TRINITY_DN12942_c0_g1, TRINITY_DN131772_c0_g1, TRI…
GO:0046719	2.76865e-07	1	4	20	regulation by virus of viral protein levels in host cell	BP	4.97213e-05	BP regulation by virus of viral protein levels in host cell	TRINITY_DN45909_c0_g2, TRINITY_DN53201_c0_g1, TRINITY_DN5725_c0_g1, TRINITY_DN9278_c12_g1
GO:0005488	3.10684e-07	1	164	36295	binding	MF	5.53374e-05	MF binding	TRINITY_DN100806_c0_g1, TRINITY_DN100_c0_g1, TRINITY_DN10152_c0_g1, TRINITY_DN101738_c0_g2, TRINITY_DN10383_c4_g2, TRINITY_DN104408_c3_g1, TRINITY_DN104658_c7_g1, TRINITY_DN110175_c0_g1, TRINITY_DN1124_c2_g2, TRINITY_DN112549_c0_g2, TRINITY_DN113288_c1_g1, TRINITY_DN114003_c1_g3, TRINITY_DN114523_c0_g1, TRINITY_DN11996_c2_g1, TRINITY_DN12047_c0_g2, TRINITY_DN12089_c7_g1, TRINITY_DN123105_c0_g1, T…
GO:0009987	3.39848e-07	1	166	37160	cellular process	BP	6.00399e-05	BP cellular process	TRINITY_DN10095_c5_g1, TRINITY_DN100_c0_g1, TRINITY_DN10152_c0_g1, TRINITY_DN101738_c0_g2, TRINITY_DN10273_c20_g1, TRINITY_DN10383_c4_g2, TRINITY_DN104408_c3_g1, TRINITY_DN104658_c7_g1, TRINITY_DN1085_c11_g1, TRINITY_DN110175_c0_g1, TRINITY_DN1124_c2_g2, TRINITY_DN112549_c0_g2, TRINITY_DN113288_c1_g1, TRINITY_DN114003_c1_g3, TRINITY_DN114523_c0_g1, TRINITY_DN119749_c3_g2, TRINITY_DN12047_c0_g2, T…
GO:0072307	3.55493e-07	1	4	24	regulation of metanephric nephron tubule epithelial cell differentiation	BP	6.22972e-05	BP regulation of metanephric nephron tubule epithelial cell differentiation	TRINITY_DN45909_c0_g2, TRINITY_DN53201_c0_g1, TRINITY_DN5725_c0_g1, TRINITY_DN9278_c12_g1
GO:0034242	3.88693e-07	1	4	21	negative regulation of syncytium formation by plasma membrane fusion	BP	6.75703e-05	BP negative regulation of syncytium formation by plasma membrane fusion	TRINITY_DN18689_c0_g1, TRINITY_DN53201_c0_g1, TRINITY_DN5725_c0_g1, TRINITY_DN9278_c12_g1
GO:0090185	6.35215e-07	1	4	29	negative regulation of kidney development	BP	0.000109549	BP negative regulation of kidney development	TRINITY_DN45909_c0_g2, TRINITY_DN53201_c0_g1, TRINITY_DN5725_c0_g1, TRINITY_DN9278_c12_g1
GO:0036094	6.68542e-07	1	61	9742	small molecule binding	MF	0.000114048	MF small molecule binding	TRINITY_DN100806_c0_g1, TRINITY_DN100_c0_g1, TRINITY_DN104658_c7_g1, TRINITY_DN110175_c0_g1, TRINITY_DN112549_c0_g2, TRINITY_DN11996_c2_g1, TRINITY_DN12047_c0_g2, TRINITY_DN12089_c7_g1, TRINITY_DN1249_c0_g1, TRINITY_DN12942_c0_g1, TRINITY_DN131772_c0_g1, TRINITY_DN1338_c0_g2, TRINITY_DN13490_c0_g1, TRINITY_DN13869_c0_g1, TRINITY_DN14497_c16_g1, TRINITY_DN14843_c0_g1, TRINITY_DN14937_c3_g4, TRINIT…
GO:1990204	6.71796e-07	1	7	185	oxidoreductase complex	CC	0.000114048	CC oxidoreductase complex	TRINITY_DN104408_c3_g1, TRINITY_DN208159_c2_g1, TRINITY_DN2287_c35_g1, TRINITY_DN24020_c8_g1, TRINITY_DN24841_c4_g1, TRINITY_DN36328_c0_g1, TRINITY_DN67999_c1_g1
GO:0014069	7.32511e-07	1	13	885	postsynaptic density	CC	0.000123391	CC postsynaptic density	TRINITY_DN12089_c7_g1, TRINITY_DN15704_c0_g2, TRINITY_DN17914_c1_g1, TRINITY_DN20429_c0_g1, TRINITY_DN208159_c2_g1, TRINITY_DN21204_c0_g2, TRINITY_DN21611_c0_g1, TRINITY_DN30254_c0_g1, TRINITY_DN50918_c2_g1, TRINITY_DN84462_c0_g1, TRINITY_DN8716_c0_g1, TRINITY_DN9962_c0_g1, TRINITY_DN9962_c0_g2
GO:0099572	8.18343e-07	1	13	895	postsynaptic specialization	CC	0.000136789	CC postsynaptic specialization	TRINITY_DN12089_c7_g1, TRINITY_DN15704_c0_g2, TRINITY_DN17914_c1_g1, TRINITY_DN20429_c0_g1, TRINITY_DN208159_c2_g1, TRINITY_DN21204_c0_g2, TRINITY_DN21611_c0_g1, TRINITY_DN30254_c0_g1, TRINITY_DN50918_c2_g1, TRINITY_DN84462_c0_g1, TRINITY_DN8716_c0_g1, TRINITY_DN9962_c0_g1, TRINITY_DN9962_c0_g2
GO:0010463	9.50867e-07	1	4	33	mesenchymal cell proliferation	BP	0.000157728	BP mesenchymal cell proliferation	TRINITY_DN45909_c0_g2, TRINITY_DN53201_c0_g1, TRINITY_DN5725_c0_g1, TRINITY_DN9278_c12_g1
GO:0072182	9.9519e-07	1	4	32	regulation of nephron tubule epithelial cell differentiation	BP	0.000163829	BP regulation of nephron tubule epithelial cell differentiation	TRINITY_DN45909_c0_g2, TRINITY_DN53201_c0_g1, TRINITY_DN5725_c0_g1, TRINITY_DN9278_c12_g1
GO:0033643	1.07415e-06	1	10	367	host cell part	CC	0.000174749	CC host cell part	TRINITY_DN100_c0_g1, TRINITY_DN1249_c0_g1, TRINITY_DN131765_c0_g1, TRINITY_DN158_c1_g1, TRINITY_DN2922_c2_g2, TRINITY_DN3139_c7_g1, TRINITY_DN59765_c0_g1, TRINITY_DN7016_c0_g2, TRINITY_DN7526_c1_g1, TRINITY_DN863_c0_g3
GO:0061025	1.07761e-06	1	10	452	membrane fusion	BP	0.000174749	BP membrane fusion	TRINITY_DN12089_c7_g1, TRINITY_DN15704_c0_g2, TRINITY_DN17914_c1_g1, TRINITY_DN21204_c0_g2, TRINITY_DN21611_c0_g1, TRINITY_DN50918_c2_g1, TRINITY_DN59765_c0_g1, TRINITY_DN8716_c0_g1, TRINITY_DN9962_c0_g1, TRINITY_DN9962_c0_g2
GO:0003824	1.10575e-06	1	117	22273	catalytic activity	MF	0.000177985	MF catalytic activity	TRINITY_DN10095_c5_g1, TRINITY_DN100_c0_g1, TRINITY_DN101738_c0_g2, TRINITY_DN10383_c4_g2, TRINITY_DN104408_c3_g1, TRINITY_DN104658_c7_g1, TRINITY_DN110175_c0_g1, TRINITY_DN114003_c1_g3, TRINITY_DN119749_c3_g2, TRINITY_DN12047_c0_g2, TRINITY_DN12089_c7_g1, TRINITY_DN123105_c0_g1, TRINITY_DN1249_c0_g1, TRINITY_DN127157_c1_g1, TRINITY_DN12942_c0_g1, TRINITY_DN131765_c0_g1, TRINITY_DN131772_c0_g1, T…
GO:0006091	1.15719e-06	1	10	494	generation of precursor metabolites and energy	BP	0.000184895	BP generation of precursor metabolites and energy	TRINITY_DN10095_c5_g1, TRINITY_DN104408_c3_g1, TRINITY_DN145180_c2_g1, TRINITY_DN202787_c2_g1, TRINITY_DN208159_c2_g1, TRINITY_DN2287_c35_g1, TRINITY_DN24020_c8_g1, TRINITY_DN24841_c4_g1, TRINITY_DN36328_c0_g1, TRINITY_DN67999_c1_g1
GO:2000696	1.24207e-06	1	4	35	regulation of epithelial cell differentiation involved in kidney development	BP	0.000197009	BP regulation of epithelial cell differentiation involved in kidney development	TRINITY_DN45909_c0_g2, TRINITY_DN53201_c0_g1, TRINITY_DN5725_c0_g1, TRINITY_DN9278_c12_g1
GO:0034622	1.80467e-06	1	18	1753	cellular protein-containing complex assembly	BP	0.00028417	BP cellular protein-containing complex assembly	TRINITY_DN10095_c5_g1, TRINITY_DN12089_c7_g1, TRINITY_DN15704_c0_g2, TRINITY_DN17914_c1_g1, TRINITY_DN20429_c0_g1, TRINITY_DN208159_c2_g1, TRINITY_DN21204_c0_g2, TRINITY_DN21611_c0_g1, TRINITY_DN21751_c5_g1, TRINITY_DN2287_c35_g1, TRINITY_DN24020_c8_g1, TRINITY_DN24841_c4_g1, TRINITY_DN50918_c2_g1, TRINITY_DN67999_c1_g1, TRINITY_DN8716_c0_g1, TRINITY_DN877_c1_g1, TRINITY_DN9962_c0_g1, TRINITY_DN9…
GO:0016651	1.83864e-06	1	6	138	oxidoreductase activity, acting on NAD(P)H	MF	0.000287436	MF oxidoreductase activity, acting on NAD(P)H	TRINITY_DN145180_c2_g1, TRINITY_DN208159_c2_g1, TRINITY_DN2287_c35_g1, TRINITY_DN24020_c8_g1, TRINITY_DN24841_c4_g1, TRINITY_DN67999_c1_g1
GO:0060333	2.06779e-06	1	4	38	interferon-gamma-mediated signaling pathway	BP	0.00032095	BP interferon-gamma-mediated signaling pathway	TRINITY_DN45909_c0_g2, TRINITY_DN53201_c0_g1, TRINITY_DN5725_c0_g1, TRINITY_DN9278_c12_g1
GO:0010742	2.10517e-06	1	4	28	macrophage derived foam cell differentiation	BP	0.000322151	BP macrophage derived foam cell differentiation	TRINITY_DN45909_c0_g2, TRINITY_DN53201_c0_g1, TRINITY_DN5725_c0_g1, TRINITY_DN9278_c12_g1
GO:0090077	2.10517e-06	1	4	28	foam cell differentiation	BP	0.000322151	BP foam cell differentiation	TRINITY_DN45909_c0_g2, TRINITY_DN53201_c0_g1, TRINITY_DN5725_c0_g1, TRINITY_DN9278_c12_g1
GO:0044217	2.27089e-06	1	10	405	other organism part	CC	0.00034508	CC other organism part	TRINITY_DN100_c0_g1, TRINITY_DN1249_c0_g1, TRINITY_DN131765_c0_g1, TRINITY_DN158_c1_g1, TRINITY_DN2922_c2_g2, TRINITY_DN3139_c7_g1, TRINITY_DN59765_c0_g1, TRINITY_DN7016_c0_g2, TRINITY_DN7526_c1_g1, TRINITY_DN863_c0_g3
GO:0005747	2.49064e-06	1	5	80	mitochondrial respiratory chain complex I	CC	0.000370696	CC mitochondrial respiratory chain complex I	TRINITY_DN208159_c2_g1, TRINITY_DN2287_c35_g1, TRINITY_DN24020_c8_g1, TRINITY_DN24841_c4_g1, TRINITY_DN67999_c1_g1
GO:0030964	2.49064e-06	1	5	80	NADH dehydrogenase complex	CC	0.000370696	CC NADH dehydrogenase complex	TRINITY_DN208159_c2_g1, TRINITY_DN2287_c35_g1, TRINITY_DN24020_c8_g1, TRINITY_DN24841_c4_g1, TRINITY_DN67999_c1_g1
GO:0045271	2.49064e-06	1	5	80	respiratory chain complex I	CC	0.000370696	CC respiratory chain complex I	TRINITY_DN208159_c2_g1, TRINITY_DN2287_c35_g1, TRINITY_DN24020_c8_g1, TRINITY_DN24841_c4_g1, TRINITY_DN67999_c1_g1
GO:0098800	2.53892e-06	1	7	225	inner mitochondrial membrane protein complex	CC	0.000375311	CC inner mitochondrial membrane protein complex	TRINITY_DN104408_c3_g1, TRINITY_DN161905_c0_g1, TRINITY_DN208159_c2_g1, TRINITY_DN2287_c35_g1, TRINITY_DN24020_c8_g1, TRINITY_DN24841_c4_g1, TRINITY_DN67999_c1_g1
GO:0006957	2.91287e-06	1	4	35	complement activation, alternative pathway	BP	0.00042768	BP complement activation, alternative pathway	TRINITY_DN10273_c20_g1, TRINITY_DN1085_c11_g1, TRINITY_DN212381_c0_g2, TRINITY_DN348384_c0_g1
GO:0000979	3.31708e-06	1	4	42	RNA polymerase II core promoter sequence-specific DNA binding	MF	0.000483759	MF RNA polymerase II core promoter sequence-specific DNA binding	TRINITY_DN45909_c0_g2, TRINITY_DN53201_c0_g1, TRINITY_DN5725_c0_g1, TRINITY_DN9278_c12_g1
GO:0045648	3.46248e-06	1	5	85	positive regulation of erythrocyte differentiation	BP	0.000501598	BP positive regulation of erythrocyte differentiation	TRINITY_DN2597_c2_g1, TRINITY_DN45909_c0_g2, TRINITY_DN53201_c0_g1, TRINITY_DN5725_c0_g1, TRINITY_DN9278_c12_g1
GO:0060339	3.58461e-06	1	4	40	negative regulation of type I interferon-mediated signaling pathway	BP	0.000515851	BP negative regulation of type I interferon-mediated signaling pathway	TRINITY_DN104658_c7_g1, TRINITY_DN131765_c0_g1, TRINITY_DN2597_c2_g1, TRINITY_DN89442_c0_g1
GO:0005743	3.7223e-06	1	10	589	mitochondrial inner membrane	CC	0.000532142	CC mitochondrial inner membrane	TRINITY_DN10095_c5_g1, TRINITY_DN104408_c3_g1, TRINITY_DN145180_c2_g1, TRINITY_DN208159_c2_g1, TRINITY_DN2287_c35_g1, TRINITY_DN24020_c8_g1, TRINITY_DN24841_c4_g1, TRINITY_DN343456_c1_g1, TRINITY_DN36328_c0_g1, TRINITY_DN67999_c1_g1
GO:0072203	4.17583e-06	1	4	39	cell proliferation involved in metanephros development	BP	0.000593078	BP cell proliferation involved in metanephros development	TRINITY_DN45909_c0_g2, TRINITY_DN53201_c0_g1, TRINITY_DN5725_c0_g1, TRINITY_DN9278_c12_g1
GO:0008015	4.22498e-06	1	4	42	blood circulation	BP	0.000596162	BP blood circulation	TRINITY_DN45909_c0_g2, TRINITY_DN53201_c0_g1, TRINITY_DN5725_c0_g1, TRINITY_DN9278_c12_g1
GO:0005164	4.40808e-06	1	4	43	tumor necrosis factor receptor binding	MF	0.000617985	MF tumor necrosis factor receptor binding	TRINITY_DN45909_c0_g2, TRINITY_DN53201_c0_g1, TRINITY_DN5725_c0_g1, TRINITY_DN9278_c12_g1
GO:0072111	4.68586e-06	1	4	41	cell proliferation involved in kidney development	BP	0.000652717	BP cell proliferation involved in kidney development	TRINITY_DN45909_c0_g2, TRINITY_DN53201_c0_g1, TRINITY_DN5725_c0_g1, TRINITY_DN9278_c12_g1
GO:0016787	5.0027e-06	0.999997	82	13404	hydrolase activity	MF	0.000692411	MF hydrolase activity	TRINITY_DN100_c0_g1, TRINITY_DN101738_c0_g2, TRINITY_DN10383_c4_g2, TRINITY_DN114003_c1_g3, TRINITY_DN12047_c0_g2, TRINITY_DN12089_c7_g1, TRINITY_DN123105_c0_g1, TRINITY_DN1249_c0_g1, TRINITY_DN127157_c1_g1, TRINITY_DN131772_c0_g1, TRINITY_DN132203_c5_g1, TRINITY_DN135003_c1_g1, TRINITY_DN13667_c2_g1, TRINITY_DN140606_c8_g1, TRINITY_DN143189_c0_g1, TRINITY_DN145992_c1_g2, TRINITY_DN152345_c0_g1, …
GO:0008152	5.07223e-06	0.999997	125	25650	metabolic process	BP	0.000697592	BP metabolic process	TRINITY_DN10095_c5_g1, TRINITY_DN101738_c0_g2, TRINITY_DN10273_c20_g1, TRINITY_DN10383_c4_g2, TRINITY_DN104408_c3_g1, TRINITY_DN104658_c7_g1, TRINITY_DN1085_c11_g1, TRINITY_DN1124_c2_g2, TRINITY_DN114003_c1_g3, TRINITY_DN119749_c3_g2, TRINITY_DN12089_c7_g1, TRINITY_DN123105_c0_g1, TRINITY_DN12352_c14_g1, TRINITY_DN127157_c1_g1, TRINITY_DN12942_c0_g1, TRINITY_DN130785_c0_g1, TRINITY_DN131772_c0_g1…
GO:0009060	5.36217e-06	1	4	45	aerobic respiration	BP	0.00073283	BP aerobic respiration	TRINITY_DN10095_c5_g1, TRINITY_DN104408_c3_g1, TRINITY_DN24020_c8_g1, TRINITY_DN24841_c4_g1
GO:0061005	5.47766e-06	1	4	50	cell differentiation involved in kidney development	BP	0.000743934	BP cell differentiation involved in kidney development	TRINITY_DN45909_c0_g2, TRINITY_DN53201_c0_g1, TRINITY_DN5725_c0_g1, TRINITY_DN9278_c12_g1
GO:0070702	5.7847e-06	1	2	2	inner mucus layer	CC	0.000775935	CC inner mucus layer	TRINITY_DN14857_c0_g1, TRINITY_DN15508_c0_g1
GO:0070703	5.7847e-06	1	2	2	outer mucus layer	CC	0.000775935	CC outer mucus layer	TRINITY_DN14857_c0_g1, TRINITY_DN15508_c0_g1
GO:0010257	6.5042e-06	1	5	97	NADH dehydrogenase complex assembly	BP	0.000856583	BP NADH dehydrogenase complex assembly	TRINITY_DN208159_c2_g1, TRINITY_DN2287_c35_g1, TRINITY_DN24020_c8_g1, TRINITY_DN24841_c4_g1, TRINITY_DN67999_c1_g1
GO:0032981	6.5042e-06	1	5	97	mitochondrial respiratory chain complex I assembly	BP	0.000856583	BP mitochondrial respiratory chain complex I assembly	TRINITY_DN208159_c2_g1, TRINITY_DN2287_c35_g1, TRINITY_DN24020_c8_g1, TRINITY_DN24841_c4_g1, TRINITY_DN67999_c1_g1
GO:0097031	6.5042e-06	1	5	97	NA	NA	0.000856583	none	TRINITY_DN208159_c2_g1, TRINITY_DN2287_c35_g1, TRINITY_DN24020_c8_g1, TRINITY_DN24841_c4_g1, TRINITY_DN67999_c1_g1
GO:0065003	6.71474e-06	0.999998	21	2565	protein-containing complex assembly	BP	0.000878983	BP protein-containing complex assembly	TRINITY_DN10095_c5_g1, TRINITY_DN12089_c7_g1, TRINITY_DN15704_c0_g2, TRINITY_DN17914_c1_g1, TRINITY_DN20429_c0_g1, TRINITY_DN208159_c2_g1, TRINITY_DN21204_c0_g2, TRINITY_DN21611_c0_g1, TRINITY_DN21751_c5_g1, TRINITY_DN2287_c35_g1, TRINITY_DN234868_c0_g1, TRINITY_DN24020_c8_g1, TRINITY_DN24841_c4_g1, TRINITY_DN50918_c2_g1, TRINITY_DN67999_c1_g1, TRINITY_DN8548_c9_g1, TRINITY_DN8716_c0_g1, TRINITY_…
GO:0042803	6.84056e-06	0.999998	15	1462	protein homodimerization activity	MF	0.000890092	MF protein homodimerization activity	TRINITY_DN110175_c0_g1, TRINITY_DN1124_c2_g2, TRINITY_DN131765_c0_g1, TRINITY_DN15658_c1_g1, TRINITY_DN2922_c2_g2, TRINITY_DN30254_c0_g1, TRINITY_DN3139_c7_g1, TRINITY_DN44783_c0_g1, TRINITY_DN45909_c0_g2, TRINITY_DN53201_c0_g1, TRINITY_DN5725_c0_g1, TRINITY_DN7016_c0_g2, TRINITY_DN8548_c9_g1, TRINITY_DN863_c0_g3, TRINITY_DN9278_c12_g1
GO:0005634	7.0736e-06	0.999997	54	10913	nucleus	CC	0.000914936	CC nucleus	TRINITY_DN100806_c0_g1, TRINITY_DN104658_c7_g1, TRINITY_DN1124_c2_g2, TRINITY_DN11996_c2_g1, TRINITY_DN12047_c0_g2, TRINITY_DN12089_c7_g1, TRINITY_DN131772_c0_g1, TRINITY_DN13869_c0_g1, TRINITY_DN14843_c0_g1, TRINITY_DN14857_c0_g1, TRINITY_DN15390_c0_g1, TRINITY_DN15658_c1_g1, TRINITY_DN15704_c0_g2, TRINITY_DN15900_c0_g1, TRINITY_DN17914_c1_g1, TRINITY_DN184876_c0_g1, TRINITY_DN196661_c0_g1, TRIN…
GO:0034239	7.62463e-06	1	3	15	regulation of macrophage fusion	BP	0.000980374	BP regulation of macrophage fusion	TRINITY_DN53201_c0_g1, TRINITY_DN5725_c0_g1, TRINITY_DN9278_c12_g1
GO:0043933	8.90591e-06	0.999997	23	3040	protein-containing complex subunit organization	BP	0.00113839	BP protein-containing complex subunit organization	TRINITY_DN10095_c5_g1, TRINITY_DN12089_c7_g1, TRINITY_DN14857_c0_g1, TRINITY_DN15704_c0_g2, TRINITY_DN17914_c1_g1, TRINITY_DN20429_c0_g1, TRINITY_DN208159_c2_g1, TRINITY_DN21204_c0_g2, TRINITY_DN21611_c0_g1, TRINITY_DN21751_c5_g1, TRINITY_DN2287_c35_g1, TRINITY_DN234868_c0_g1, TRINITY_DN24020_c8_g1, TRINITY_DN24841_c4_g1, TRINITY_DN50918_c2_g1, TRINITY_DN67999_c1_g1, TRINITY_DN84462_c0_g1, TRINIT…
GO:0072376	9.61108e-06	0.999999	6	153	protein activation cascade	BP	0.00122134	BP protein activation cascade	TRINITY_DN10273_c20_g1, TRINITY_DN1085_c11_g1, TRINITY_DN12352_c14_g1, TRINITY_DN212381_c0_g2, TRINITY_DN234868_c0_g1, TRINITY_DN348384_c0_g1
GO:0072215	1.04799e-05	1	4	52	regulation of metanephros development	BP	0.00132401	BP regulation of metanephros development	TRINITY_DN45909_c0_g2, TRINITY_DN53201_c0_g1, TRINITY_DN5725_c0_g1, TRINITY_DN9278_c12_g1
GO:0015630	1.06975e-05	0.999999	9	509	microtubule cytoskeleton	CC	0.00134368	CC microtubule cytoskeleton	TRINITY_DN12089_c7_g1, TRINITY_DN15704_c0_g2, TRINITY_DN17914_c1_g1, TRINITY_DN21204_c0_g2, TRINITY_DN21611_c0_g1, TRINITY_DN50918_c2_g1, TRINITY_DN8716_c0_g1, TRINITY_DN9962_c0_g1, TRINITY_DN9962_c0_g2
GO:0031090	1.10367e-05	0.999996	31	5095	organelle membrane	CC	0.00137832	CC organelle membrane	TRINITY_DN10095_c5_g1, TRINITY_DN100_c0_g1, TRINITY_DN104408_c3_g1, TRINITY_DN12089_c7_g1, TRINITY_DN1249_c0_g1, TRINITY_DN13614_c0_g1, TRINITY_DN145180_c2_g1, TRINITY_DN151_c0_g1, TRINITY_DN15704_c0_g2, TRINITY_DN158_c1_g1, TRINITY_DN17914_c1_g1, TRINITY_DN202787_c2_g1, TRINITY_DN208159_c2_g1, TRINITY_DN21204_c0_g2, TRINITY_DN21611_c0_g1, TRINITY_DN2287_c35_g1, TRINITY_DN24020_c8_g1, TRINITY_DN2…
GO:0006818	1.21548e-05	0.999999	5	108	NA	NA	0.00149222	none	TRINITY_DN104408_c3_g1, TRINITY_DN161905_c0_g1, TRINITY_DN2287_c35_g1, TRINITY_DN24020_c8_g1, TRINITY_DN67999_c1_g1
GO:0015992	1.21548e-05	0.999999	5	108	NA	NA	0.00149222	none	TRINITY_DN104408_c3_g1, TRINITY_DN161905_c0_g1, TRINITY_DN2287_c35_g1, TRINITY_DN24020_c8_g1, TRINITY_DN67999_c1_g1
GO:1902600	1.21548e-05	0.999999	5	108	proton transmembrane transport	BP	0.00149222	BP proton transmembrane transport	TRINITY_DN104408_c3_g1, TRINITY_DN161905_c0_g1, TRINITY_DN2287_c35_g1, TRINITY_DN24020_c8_g1, TRINITY_DN67999_c1_g1
GO:0098798	1.31301e-05	0.999999	7	287	mitochondrial protein complex	CC	0.0016029	CC mitochondrial protein complex	TRINITY_DN104408_c3_g1, TRINITY_DN161905_c0_g1, TRINITY_DN208159_c2_g1, TRINITY_DN2287_c35_g1, TRINITY_DN24020_c8_g1, TRINITY_DN24841_c4_g1, TRINITY_DN67999_c1_g1
GO:0070069	1.62587e-05	1	4	50	cytochrome complex	CC	0.00197375	CC cytochrome complex	TRINITY_DN10095_c5_g1, TRINITY_DN104408_c3_g1, TRINITY_DN343456_c1_g1, TRINITY_DN36328_c0_g1
GO:0002684	1.66509e-05	0.999996	16	1790	positive regulation of immune system process	BP	0.00200879	BP positive regulation of immune system process	TRINITY_DN10152_c0_g1, TRINITY_DN10273_c20_g1, TRINITY_DN104658_c7_g1, TRINITY_DN1085_c11_g1, TRINITY_DN1124_c2_g2, TRINITY_DN114523_c0_g1, TRINITY_DN15658_c1_g1, TRINITY_DN18689_c0_g1, TRINITY_DN212381_c0_g2, TRINITY_DN2597_c2_g1, TRINITY_DN348384_c0_g1, TRINITY_DN42996_c0_g1, TRINITY_DN45909_c0_g2, TRINITY_DN53201_c0_g1, TRINITY_DN5725_c0_g1, TRINITY_DN9278_c12_g1
GO:0016779	1.67322e-05	0.999991	64	8523	nucleotidyltransferase activity	MF	0.00200879	MF nucleotidyltransferase activity	TRINITY_DN101738_c0_g2, TRINITY_DN10383_c4_g2, TRINITY_DN114003_c1_g3, TRINITY_DN123105_c0_g1, TRINITY_DN127157_c1_g1, TRINITY_DN12942_c0_g1, TRINITY_DN131765_c0_g1, TRINITY_DN132203_c5_g1, TRINITY_DN13490_c0_g1, TRINITY_DN135003_c1_g1, TRINITY_DN13667_c2_g1, TRINITY_DN13869_c0_g1, TRINITY_DN140606_c8_g1, TRINITY_DN143189_c0_g1, TRINITY_DN145992_c1_g2, TRINITY_DN152345_c0_g1, TRINITY_DN162647_c1_…
[truncated: 592 more rows]

## Sheet: GoSeq - Sfulv enriched Uninfe
category	over_represented_pvalue	under_represented_pvalue	numDEInCat	numInCat	term	ontology	over_represented_FDR	go_term	gene_ids
GO:0016327	0.000857745	0.999988	2	65	apicolateral plasma membrane	CC	1	CC apicolateral plasma membrane	TRINITY_DN14349_c3_g1, TRINITY_DN18044_c9_g1
GO:0006910	0.00124824	0.99998	2	63	phagocytosis, recognition	BP	1	BP phagocytosis, recognition	TRINITY_DN100738_c3_g1, TRINITY_DN86481_c0_g1
[truncated: 152 more rows]

## Sheet: GoSeq - Shisp enriched in RSV
category	over_represented_pvalue	under_represented_pvalue	numDEInCat	numInCat	term	ontology	over_represented_FDR	go_term	gene_ids
[truncated: 1,970 more rows]

[truncated: 1 more sheets: GoSeq - Shisp enriched in Uninf]
